# Supplementary material for: A network medicine approach to study comorbidities in heart failure with preserved ejection fraction
Source: BMC Med. 2023 Jul 24;21:267. doi: 10.1186/s12916-023-02922-7 (PMC10367269; doi:10.1186/s12916-023-02922-7)
Supplement: Supplementary file 2 — Additional file 2: Supplementary Table 1. Manual disease code mappings [file 12916_2023_2922_MOESM2_ESM.xlsx]

## Sheet: disgenet.mapping.for.manual
	icd3	n patients	ICD10 label	UMLS_ID (manually mapped)
1	Z95	6547	Vorhandensein von kardialen oder vaskulären Implantaten oder Transplantaten
2	I48	4872	Vorhofflimmern und Vorhofflattern	C0004238
3	T81	1089	Komplikationen bei Eingriffen, anderenorts nicht klassifiziert
4	T82	1063	Komplikationen durch Prothesen, Implantate oder Transplantate im Herzen und in den Gefäßen
5	I36	966	Nichtrheumatische Trikuspidalklappenkrankheiten	C0040961
6	B95	818	Streptokokken und Staphylokokken als Ursache von Krankheiten, die in anderen Kapiteln klassifiziert sind	C0038395
7	Z86	796	Bestimmte andere Krankheiten in der Eigenanamnese
8	J91	767	Pleuraerguss bei anderenorts klassifizierten Krankheiten	C0032227
9	M85	619	Sonstige Veränderungen der Knochendichte und -struktur
10	J90	612	Pleuraerguss, anderenorts nicht klassifiziert	C0032227
11	N08	538	Glomeruläre Krankheiten bei anderenorts klassifizierten Krankheiten	C0268731
12	Z94	521	Zustand nach Organ- oder Gewebetransplantation
13	Z99	516	Langzeitige Abhängigkeit von unterstützenden Apparaten, medizinischen Geräten oder Hilfsmitteln, anderenorts nicht klassifiziert
14	Z99	516	Abhängigkeit (langzeitig) von unterstützenden Apparaten, medizinischen Geräten oder Hilfsmitteln, anderenorts nicht klassifiziert
15	B99	372	Sonstige und nicht näher bezeichnete Infektionskrankheiten
16	R42	362	Schwindel und Taumel	C0042571
17	K52	291	Sonstige nichtinfektiöse Gastroenteritis und Kolitis	C0178283
18	I74	276	Arterielle Embolie und Thrombose	C0151942
19	Z85	268	Bösartige Neubildung in der Eigenanamnese
20	D63	267	Anämie bei chronischen, anderenorts klassifizierten Krankheiten	C0002873
21	J95	263	Krankheiten der Atemwege nach medizinischen Maßnahmen, anderenorts nicht klassifiziert
22	J69	255	Pneumonie durch feste und flüssige Substanzen	C0264376
23	E89	218	Endokrine und Stoffwechselstörungen nach medizinischen Maßnahmen, anderenorts nicht klassifiziert
24	I69	206	Folgen einer zerebrovaskulären Krankheit
25	R39	169	Sonstige Symptome, die das Harnsystem betreffen
26	Z87	163	Andere Krankheiten oder Zustände in der Eigenanamnese
27	A09	153	Sonstige und nicht näher bezeichnete Gastroenteritis und Kolitis infektiösen und nicht näher bezeichneten Ursprungs
28	T83	151	Komplikationen durch Prothesen, Implantate oder Transplantate im Urogenitaltrakt
29	Z88	144	Allergie gegenüber Arzneimitteln, Drogen oder biologisch aktiven Substanzen in der Eigenanamnese
30	Z96	128	Vorhandensein von anderen funktionellen Implantaten
31	R20	119	Sensibilitätsstörungen der Haut	C1399780
32	S00	109	Oberflächliche Verletzung des Kopfes
33	S01	108	Offene Wunde des Kopfes
34	S22	81	Fraktur der Rippe(n), des Sternums und der Brustwirbelsäule
35	Z49	81	Dialysebehandlung	C4551529
36	L97	77	Ulcus cruris, anderenorts nicht klassifiziert	C0023223
37	C64	75	Bösartige Neubildung der Niere, ausgenommen Nierenbecken	C0740457
38	T14	75	Verletzung an einer nicht näher bezeichneten Körperregion
39	L27	74	Dermatitis durch oral, enteral oder parenteral aufgenommene Substanzen
40	D04	71	Carcinoma in situ der Haut	C0154073
41	R16	68	Hepatomegalie und Splenomegalie, anderenorts nicht klassifiziert	C1399464)
42	L02	62	Hautabszess, Furunkel und Karbunkel	C0149777
43	Z22	62	Keimträger von Infektionskrankheiten
44	Z92	62	Medizinische Behandlung in der Eigenanamnese
45	E13	61	Sonstiger näher bezeichneter Diabetes mellitus	C4552453
46	S06	60	Intrakranielle Verletzung
47	Z93	57	Vorhandensein einer künstlichen Körperöffnung
48	I38	50	Endokarditis, Herzklappe nicht näher bezeichnet	C0264865
49	R74	49	Abnorme Serumenzymwerte
50	R79	48	Sonstige abnorme Befunde der Blutchemie
51	T85	46	Komplikationen durch sonstige interne Prothesen, Implantate oder Transplantate
52	G55	45	Kompression von Nervenwurzeln und Nervenplexus bei anderenorts klassifizierten Krankheiten	C0273482
53	S32	43	Fraktur der Lendenwirbelsäule und des Beckens
54	G57	42	Mononeuropathien der unteren Extremität
55	H61	41	Sonstige Krankheiten des äußeren Ohres
56	Z43	40	Versorgung künstlicher Körperöffnungen
57	J10	39	Grippe durch sonstige nachgewiesene Influenzaviren	C0021400
58	J10	39	Grippe durch saisonale nachgewiesene Influenzaviren	C0021400
59	S02	39	Fraktur des Schädels und der Gesichtsschädelknochen
60	S80	39	Oberflächliche Verletzung des Unterschenkels
61	I98	38	Sonstige Störungen des Kreislaufsystems bei anderenorts klassifizierten Krankheiten
62	R22	38	Lokalisierte Schwellung, Raumforderung und Knoten der Haut und der Unterhaut
63	S42	37	Fraktur im Bereich der Schulter und des Oberarmes
64	D23	35	Sonstige gutartige Neubildungen der Haut
65	T84	35	Komplikationen durch orthopädische Endoprothesen, Implantate oder Transplantate
66	T87	35	Komplikationen, die für Replantation und Amputation bezeichnend sind
67	D21	33	Sonstige gutartige Neubildungen des Bindegewebes und anderer Weichteilgewebe
68	R91	33	Abnorme Befunde bei der bildgebenden Diagnostik der Lunge
69	S20	33	Oberflächliche Verletzung des Thorax
70	C97	32	Bösartige Neubildungen als Primärtumoren an mehreren Lokalisationen
71	F13	32	Psychische und Verhaltensstörungen durch Sedativa oder Hypnotika
72	Z03	32	Ärztliche Beobachtung und Beurteilung von Verdachtsfällen
73	Z03	32	Ärztliche Beobachtung und Beurteilung von Verdachtsfällen, Verdacht ausgeschlossen
74	D38	31	Neubildung unsicheren oder unbekannten Verhaltens des Mittelohres, der Atmungsorgane und der intrathorakalen Organe
75	I23	31	Bestimmte akute Komplikationen nach akutem Myokardinfarkt
76	K91	31	Krankheiten des Verdauungssystems nach medizinischen Maßnahmen, anderenorts nicht klassifiziert
77	S72	31	Fraktur des Femurs
78	S82	31	Fraktur des Unterschenkels, einschließlich des oberen Sprunggelenkes
79	S52	30	Fraktur des Unterarmes
80	S70	30	Oberflächliche Verletzung der Hüfte und des Oberschenkels
81	C20	29	Bösartige Neubildung des Rektums
82	K71	29	Toxische Leberkrankheit
83	J61	28	Pneumokoniose durch Asbest und sonstige anorganische Fasern
84	N33	28	Krankheiten der Harnblase bei anderenorts klassifizierten Krankheiten
85	N14	27	Arzneimittel- und schwermetallinduzierte tubulointerstitielle und tubuläre Krankheitszustände
86	R14	27	Flatulenz und verwandte Zustände
87	M99	26	Biomechanische Funktionsstörungen, anderenorts nicht klassifiziert
88	R58	26	Blutung, anderenorts nicht klassifiziert
89	I22	25	Rezidivierender Myokardinfarkt
90	H65	24	Nichteitrige Otitis media
91	J99	24	Krankheiten der Atemwege bei anderenorts klassifizierten Krankheiten
92	O99	24	Sonstige Krankheiten der Mutter, die anderenorts klassifizierbar sind, die jedoch Schwangerschaft, Geburt und Wochenbett komplizieren
93	S60	24	Oberflächliche Verletzung des Handgelenkes und der Hand
94	T45	24	Vergiftung durch primär systemisch und auf das Blut wirkende Mittel, anderenorts nicht klassifiziert
95	L81	23	Sonstige Störungen der Hautpigmentierung
96	N83	23	Nichtentzündliche Krankheiten des Ovars, der Tuba uterina und des Lig. latum uteri
97	R77	23	Sonstige Veränderungen der Plasmaproteine
98	S71	23	Offene Wunde der Hüfte und des Oberschenkels
99	T79	23	Bestimmte Frühkomplikationen eines Traumas, anderenorts nicht klassifiziert
100	S40	22	Oberflächliche Verletzung der Schulter und des Oberarmes
101	D44	21	Neubildung unsicheren oder unbekannten Verhaltens der endokrinen Drüsen
102	E44	21	Energie- und Eiweißmangelernährung mäßigen und leichten Grades
103	N62	21	Hypertrophie der Mamma [Brustdrüse]
104	R34	21	Anurie und Oligurie
105	S05	21	Verletzung des Auges und der Orbita
106	X84	21	Absichtliche Selbstbeschädigung
107	I62	20	Sonstige nichttraumatische intrakranielle Blutung
108	I66	19	Verschluss und Stenose zerebraler Arterien ohne resultierenden Hirninfarkt
109	J14	19	Pneumonie durch Haemophilus influenzae
110	S30	19	Oberflächliche Verletzung des Abdomens, der Lumbosakralgegend und des Beckens
111	D17	18	Gutartige Neubildung des Fettgewebes
112	D53	18	Sonstige alimentäre Anämien
113	J04	18	Akute Laryngitis und Tracheitis
114	S31	17	Offene Wunde des Abdomens, der Lumbosakralgegend und des Beckens
115	N31	16	Neuromuskuläre Dysfunktion der Harnblase, anderenorts nicht klassifiziert
116	N76	16	Sonstige entzündliche Krankheit der Vagina und Vulva
117	S61	16	Offene Wunde des Handgelenkes und der Hand
118	T63	16	Toxische Wirkung durch Kontakt mit giftigen Tieren
119	T86	16	Versagen und Abstoßung von transplantierten Organen und Geweben
120	F09	15	Nicht näher bezeichnete organische oder symptomatische psychische Störung
121	J41	15	Einfache und schleimig-eitrige chronische Bronchitis
122	M21	15	Sonstige erworbene Deformitäten der Extremitäten
123	S21	15	Offene Wunde des Thorax
124	F12	14	Psychische und Verhaltensstörungen durch Cannabinoide
125	I99	14	Sonstige und nicht näher bezeichnete Krankheiten des Kreislaufsystems
126	J16	14	Pneumonie durch sonstige Infektionserreger, anderenorts nicht klassifiziert
127	K10	14	Sonstige Krankheiten der Kiefer
128	N26	14	Schrumpfniere, nicht näher bezeichnet
129	N47	14	Vorhauthypertrophie, Phimose und Paraphimose
130	S12	14	Fraktur im Bereich des Halses
131	S91	14	Offene Wunde der Knöchelregion und des Fußes
132	C68	13	Bösartige Neubildung sonstiger und nicht näher bezeichneter Harnorgane
133	D33	13	Gutartige Neubildung des Gehirns und anderer Teile des Zentralnervensystems
134	F54	13	Psychologische Faktoren oder Verhaltensfaktoren bei anderenorts klassifizierten Krankheiten
135	J70	13	Krankheiten der Atmungsorgane durch sonstige exogene Substanzen
136	M02	13	Reaktive Arthritiden
137	M71	13	Sonstige Bursopathien
138	M84	13	Veränderungen der Knochenkontinuität
139	R93	13	Abnorme Befunde bei der bildgebenden Diagnostik sonstiger Körperstrukturen
140	S43	13	Luxation, Verstauchung und Zerrung von Gelenken und Bändern des Schultergürtels
141	S50	13	Oberflächliche Verletzung des Unterarmes
142	Z21	13	Asymptomatische HIV-Infektion [Humane Immundefizienz-Virusinfektion]
143	F19	12	Psychische und Verhaltensstörungen durch multiplen Substanzgebrauch und Konsum anderer psychotroper Substanzen
144	N73	12	Sonstige entzündliche Krankheiten im weiblichen Becken
145	R02	12	Gangrän, anderenorts nicht klassifiziert
146	R72	12	Veränderung der Leukozyten, anderenorts nicht klassifiziert
147	R80	12	Isolierte Proteinurie
148	S62	12	Fraktur im Bereich des Handgelenkes und der Hand
149	T00	12	Oberflächliche Verletzungen mit Beteiligung mehrerer Körperregionen
150	E43	11	Nicht näher bezeichnete erhebliche Energie- und Eiweißmangelernährung
151	L04	11	Akute Lymphadenitis
152	M18	11	Rhizarthrose [Arthrose des Daumensattelgelenkes]
153	N99	11	Krankheiten des Urogenitalsystems nach medizinischen Maßnahmen, anderenorts nicht klassifiziert
154	S92	11	Fraktur des Fußes [ausgenommen oberes Sprunggelenk]
