# Supplementary material for: A network medicine approach to study comorbidities in heart failure with preserved ejection fraction
Source: BMC Med. 2023 Jul 24;21:267. doi: 10.1186/s12916-023-02922-7 (PMC10367269; doi:10.1186/s12916-023-02922-7)
Supplement: Supplementary file 3 — Additional file 3: Supplementary Table 2. Centrality of nodes in HFnet [file 12916_2023_2922_MOESM3_ESM.csv]

	PheCode	degree	size	strength	Phenotype	category	cc	btw	closeness
1	411.4	65	4.39049352650417	79.8311400692012	Coronary atherosclerosis	circulatory system	0.696049413309911	0.000459547407904215	0.0384805186410597
2	401.1	165	4.31433078252087	169.509295663647	Essential hypertension	circulatory system	0.441125184467025	0.00347765605981568	0.0427600279181995
3	272.13	99	4.20365829945625	113.484847102579	Mixed hyperlipidemia	endocrine/metabolic	0.585609720774395	0.000540278709292794	0.0395208472696031
4	427.2	177	4.09930072623346	188.564164694734	Atrial fibrillation and flutter	circulatory system	0.508487408595115	0.00347144595970887	0.0433279689869513
5	401.21	133	4.0366688103001	136.037552182702	Hypertensive heart disease	circulatory system	0.492652769960896	0.00215490473706436	0.0409165632091585
6	272.11	193	4.02077548819356	204.195429132474	Hypercholesterolemia	endocrine/metabolic	0.378469503155958	0.00743969992796284	0.0438510529070928
7	411.2	126	3.9897167199481	136.4857254484	Myocardial infarction	circulatory system	0.566853413598498	0.00129791092232407	0.040087855350458
8	250.2	151	3.92690810170544	160.649373103715	Type 2 diabetes	endocrine/metabolic	0.562230560797425	0.000521648408972353	0.0421815230989536
9	585.3	327	3.83575396751938	380.328343821533	Chronic renal failure [CKD]	genitourinary	0.332196238591268	0.0338015748813871	0.0515013835716955
10	411.3	83	3.7364761820277	89.9981091903362	Angina pectoris	circulatory system	0.543776422316535	0.000385026206622451	0.0387274616012431
11	395.1	173	3.70182693039714	201.263178879608	Nonrheumatic mitral valve disorders	circulatory system	0.549648990756478	0.00432843977444916	0.0435900757349673
12	394.2	174	3.69565675993619	201.664501697664	Mitral valve disease	circulatory system	0.550122637458294	0.00478177708224657	0.0435900742296106
13	415.2	192	3.68779641138129	223.585436928615	Chronic pulmonary heart disease	circulatory system	0.507568363327207	0.00801723923789652	0.0442158821070387
14	411.8	188	3.68592079219454	193.641467179304	Other chronic ischemic heart disease, unspecified	circulatory system	0.436415338524008	0.00410487617060387	0.0435148486307857
15	394.3	92	3.66445392858116	103.4903811011	Aortic valve disease	circulatory system	0.599232467422924	0.00265792284571627	0.0388257076213773
16	425.1	12	3.65657729139611	12.8354418859851	Primary/intrinsic cardiomyopathies	circulatory system	0.69415972542878	0.00354596716099064	0.0322750164792806
17	496	170	3.5999921775841	176.952930825008	Chronic airway obstruction	respiratory	0.50210796580872	0.00652060511215441	0.0425237505867211
18	585.1	308	3.59516541479023	416.866859940226	Acute renal failure	genitourinary	0.373235452058877	0.0328452194649378	0.0507766181952094
19	411.1	106	3.58263143948964	115.912809250052	Unstable angina (intermediate coronary syndrome)	circulatory system	0.468114673964038	0.00203070273492809	0.0398679972497773
20	507	282	3.576686805201	346.411986741804	Pleurisy; pleural effusion	respiratory	0.388027568446619	0.0169225227910674	0.0485954769060907
21	790.6	174	3.55448916000382	183.685007880174	Other abnormal blood chemistry	symptoms	0.520561856347818	0.0014469533248876	0.0431464457895313
22	512.7	235	3.53655844257153	236.752210248033	Shortness of breath	respiratory	0.324256429212927	0.0166120177857267	0.0458866434448702
23	591	313	3.50133317864557	342.319657135485	Urinary tract infection	genitourinary	0.356960117015805	0.019804009240629	0.0512167862317572
24	418	132	3.49996186559619	135.17349035582	Nonspecific chest pain	circulatory system	0.383943682199529	0.00552698909506421	0.0409774181876225
25	285.1	312	3.48685535527694	395.63367660113	Acute posthemorrhagic anemia	hematopoietic	0.33647828317837	0.0446444096678838	0.0504961964265903
26	276.14	274	3.45712462630341	281.572405319757	Hypopotassemia	endocrine/metabolic	0.371920267430449	0.00880592195146186	0.047826831638945
27	509.1	264	3.45301239112146	316.309480330955	Respiratory failure	respiratory	0.387353392746927	0.0206672131554761	0.0477847536291778
28	276.13	250	3.44575983648863	286.829436548555	Hyperpotassemia	endocrine/metabolic	0.435609385000819	0.00412350647092431	0.0474610968208234
29	440.2	198	3.42991369776375	228.759257389812	Atherosclerosis of the extremities	circulatory system	0.436094160458457	0.00925925925925926	0.0444522691384854
30	285	247	3.38542751480513	287.189590575238	Other anemias	hematopoietic	0.413650176530837	0.0102218247758154	0.0467295101577002
31	244.2	130	3.38435341413751	132.210032693806	Acquired hypothyroidism	endocrine/metabolic	0.553013634984147	0.0031236803537273	0.0406054454436602
32	318	73	3.38327665040765	73.4543384996991	Tobacco use disorder	mental disorders	0.52821936985043	0.0011302382194401	0.0376205971407728
33	747.13	68	3.38129562300383	71.2332758529112	Congenital anomalies of great vessels	congenital anomalies	0.673994636539496	0.000285664604913431	0.0373803325707417
34	854	282	3.38021124171161	319.285395471261	Complications of cardiac/vascular device, implant, and graft	injuries & poisonings	0.374143732085891	0.0172330277964081	0.0485813929708901
35	395.3	174	3.35888620440587	201.311845037005	Nonrheumatic tricuspid valve disorders	circulatory system	0.52797378222718	0.00325409245597039	0.0433512026280384
36	600	132	3.35353155907776	132.994135725675	Hyperplasia of prostate	genitourinary	0.462230026329691	0.00221079563802569	0.0406291649489588
37	850	179	3.34947179921439	184.349503698464	Hemorrhage or hematoma complicating a procedure	injuries & poisonings	0.51298513821219	0.00136622202349902	0.0438526268652448
38	041.4	313	3.32899085544943	377.506020267628	E. coli	infectious diseases	0.362175498870174	0.0205057505526989	0.0513119533994713
39	427.42	129	3.32428245529769	151.593170461673	Cardiac arrest	circulatory system	0.601135751815064	0.00301189855180466	0.0404720538024862
40	278.1	196	3.29556709996248	201.251805586302	Obesity	endocrine/metabolic	0.398139996237	0.00618525970638647	0.0440334564016938
41	788	181	3.28936595152003	182.775089216168	Syncope and collapse	symptoms	0.341240884419589	0.0130722607248429	0.0427821784312942
42	244.4	77	3.28330122870355	77.1830313802554	Hypothyroidism NOS	endocrine/metabolic	0.578557612521108	0.000925304915915245	0.0388468173401225
43	427.12	128	3.26881190373978	134.034494572131	Paroxysmal ventricular tachycardia	circulatory system	0.583076431066006	0.00211143403631667	0.0407637981095176
44	459.9	38	3.25527250510331	38.1857837589919	Circulatory disease NEC	circulatory system	0.781650135733831	1.86303003204412e-05	0.0348399385783287
45	411.41	70	3.25406445291434	70.908088460389	Aneurysm and dissection of heart	circulatory system	0.724277107889072	6.83111011749509e-05	0.0374996682303513
46	440	55	3.23628527744803	55.0576860932358	Atherosclerosis	circulatory system	0.391077197785246	0.00114265841965372	0.0365243971829863
47	480	220	3.2137832993353	236.202030447948	Pneumonia	respiratory	0.445961655841479	0.00691184141888367	0.0452034460262782
48	1011	275	3.20139712432045	285.543576711001	Complications of surgical and medical procedures	NULL	0.357460825582587	0.0172392378965149	0.0482250907421395
49	272.1	220	3.19700472802305	234.368036921345	Hyperlipidemia	endocrine/metabolic	0.368089204022115	0.0140286161412922	0.0452918072994389
50	427.6	103	3.17055505852121	104.102821444902	Premature beats	circulatory system	0.536278570404474	0.0027138137466776	0.0391992337456822
51	290.2	193	3.16849748352303	205.958817373062	Delirium due to conditions classified elsewhere	mental disorders	0.480772768542645	0.00508607198748044	0.0434628999022904
52	426.24	63	3.15654915133178	64.1237782432596	Atrioventricular block, complete	circulatory system	0.675020283771384	0.000726581712497205	0.0370946801561937
53	253.1	34	3.15472820744016	34.3897937260924	Pituitary hyperfunction	endocrine/metabolic	0.67097835774872	6.83111011749509e-05	0.0345542543454677
54	797.1	85	3.12775251583297	96.0842389444103	Cardiogenic shock	symptoms	0.77209073626837	2.48404004272549e-05	0.038159117923341
55	433.1	148	3.11892575282578	154.297689297234	Occlusion and stenosis of precerebral arteries	circulatory system	0.451897739623268	0.00372606006408823	0.0417325294114443
56	496.21	93	3.1152775913959	100.925609969725	Obstructive chronic bronchitis	respiratory	0.580909849403557	0.0039372034677199	0.0402146844944924
57	041	265	3.11092624226642	290.26275122634	Bacterial infection NOS	infectious diseases	0.403886822636053	0.00458926397893534	0.047451955776556
58	426.32	45	3.10209052551184	45.5628947694306	Left bundle branch block	circulatory system	0.736660748743748	0.000322925205554314	0.035848192944532
59	480.1	216	3.09898963940118	253.134166710414	Bacterial pneumonia	respiratory	0.468474194758965	0.00227910673920064	0.0452469852013659
60	480.11	101	3.08778141780954	102.026974864979	Pneumococcal pneumonia	respiratory	0.697251300017651	0.000229773703952108	0.039526071197827
61	580.2	205	3.08778141780954	232.347435985178	Nephrotic syndrome without mention of glomerulonephritis	genitourinary	0.447634119302138	0.00764463323148769	0.0459054404878387
62	503	114	3.07700432679335	117.900136782164	Pulmonary congestion and hypostasis	respiratory	0.695899201355881	0.000180092903097598	0.0400606379682412
63	296	170	3.0733517023869	171.347667945462	Mood disorders	mental disorders	0.381126781135339	0.0111781801922647	0.0426458911814359
64	041.1	268	3.0618293072947	325.861952192178	Staphylococcus infections	infectious diseases	0.402797526844614	0.0108738852870308	0.0480351928651595
65	041.2	272	3.05728564441821	326.334095799859	Streptococcus infection	infectious diseases	0.396980714335217	0.00988647937004745	0.0482751483637984
66	585.2	57	3.04960561259497	57.1153670173571	Renal failure NOS	genitourinary	0.769980972123914	1.24202002136274e-05	0.0367932622312434
67	427.3	107	3.03662889536216	107.583340801538	Other specified cardiac dysrhythmias	circulatory system	0.55530316530371	0.00117370892018779	0.0395538131800473
68	286.5	191	3.03462845662532	211.418341070568	Hemorrhagic disorder due to intrinsic circulating anticoagulants	hematopoietic	0.497806023907692	0.00299326825148421	0.0439509642040194
69	443.9	156	3.02201573981772	174.048758079272	Peripheral vascular disease, unspecified	circulatory system	0.437953903516331	0.00434085997466279	0.0428697308109222
70	276.12	209	3.00646604224923	216.321820325207	Hyposmolality and/or hyponatremia	endocrine/metabolic	0.448282468192136	0.00351491666045657	0.0446386931877609
71	250.6	167	2.97634997900327	198.884820482587	Polyneuropathy in diabetes	endocrine/metabolic	0.477160094683692	0.00526616489057804	0.043753249207854
72	743.11	182	2.97634997900327	183.835260325002	Osteoporosis NOS	musculoskeletal	0.329671119927678	0.01520232506148	0.0438514889793529
73	250.22	164	2.9576072870601	178.682823755035	Type 2 diabetes with renal manifestations	endocrine/metabolic	0.53332938572247	0.00292495715030926	0.0447516914067465
74	427.11	27	2.95568775031351	27.1426043069045	Paroxysmal supraventricular tachycardia	circulatory system	0.603202680544167	0.00021735350373848	0.0339952741823295
75	427.8	45	2.95085145888855	45.1918870915877	Sinoatrial node dysfunction (Bradycardia)	circulatory system	0.644382617535449	0.000621010010681372	0.0365418593397239
76	427.41	63	2.9484129657786	66.0292324042167	Ventricular fibrillation and flutter	circulatory system	0.692586775688994	0.000180092903097598	0.0372052096954815
77	442.3	41	2.9415114326344	41.9578368011742	Aneurysm of artery of lower extremity	circulatory system	0.743832690720094	6.21010010681372e-06	0.03543986855598
78	136	179	2.9304395947667	186.509364317978	Other infectious and parasitic diseases	infectious diseases	0.451421440612331	0.00416076707156519	0.0430342640773712
79	451.2	46	2.92634244662566	47.5542609175836	Phlebitis and thrombophlebitis of lower extremities	circulatory system	0.429524961785872	0.00209901383610304	0.0363727466840228
80	386.9	164	2.92324401863028	165.734848461081	Dizziness and giddiness (Light-headedness and vertigo)	sense organs	0.33222003990732	0.0108242044861763	0.0422308167365278
81	442.1	31	2.91381385238372	31.9331981490689	Aortic aneurysm	circulatory system	0.623203885735579	0.000322925205554314	0.0334854919870426
82	038	159	2.90848501887865	183.363871434073	Septicemia	infectious diseases	0.581416973922581	0.000285664604913431	0.0425954271095759
83	501	81	2.90848501887865	88.8810309570371	Pneumonitis due to inhalation of food or vomitus	respiratory	0.598963569972914	0.000813523113992598	0.0374971120618411
84	495	23	2.90741136077459	23	Asthma	respiratory	0.667872085290437	0.000633430210895	0.0343384273280774
85	785	242	2.90200289135073	245.942219094941	Abdominal pain	symptoms	0.288024856512634	0.0267096405594058	0.0461289638640143
86	276.41	141	2.89376176205794	165.100392305642	Acidosis	endocrine/metabolic	0.611317662067109	0.000372606006408823	0.0408946231858677
87	401.2	214	2.88874096068289	244.712069034883	Hypertensive heart and/or renal disease	circulatory system	0.436678388176551	0.00616041930595921	0.0453670818751751
88	280.1	122	2.8842287696326	124.652240199902	Iron deficiency anemias, unspecified or not due to blood loss	hematopoietic	0.626524004403276	0.00036639590630201	0.04021398861937
89	433.21	95	2.88252453795488	116.287568849813	Cerebral artery occlusion, with cerebral infarction	circulatory system	0.486064116032562	0.00546488809399608	0.0389496899934095
90	292.1	98	2.88138465677057	117.034045267468	Aphasia/speech disturbance	mental disorders	0.486125762287823	0.00386268226643814	0.0390091851675253
91	327.3	130	2.87448181769947	130.339575232043	Sleep apnea	neurological	0.479503356934295	0.00198723203418039	0.040799003321511
92	287.3	149	2.87390159786446	169.295875897815	Thrombocytopenia	hematopoietic	0.556269185379684	0.0016767270288397	0.0417739827587584
93	420.2	77	2.87215627274829	77.2210161867414	Pericarditis	circulatory system	0.749832654958851	0.000919094815808431	0.0377345327548673
94	994.2	152	2.86153441085904	174.01047231504	Sepsis	injuries & poisonings	0.595588575706405	0.000198723203418039	0.0424223230834633
95	276.5	188	2.86093662070009	193.841557743975	Hypovolemia	endocrine/metabolic	0.448798498963218	0.0049805002856646	0.0435043751735021
96	304	225	2.85125834871908	234.082361660393	Adjustment reaction	mental disorders	0.388728795938681	0.00794271803661475	0.0450977685773625
97	593	146	2.82412583391655	149.826366151915	Hematuria	genitourinary	0.533108458692452	0.00265792284571627	0.0414809776703202
98	342	85	2.8228216453031	100.087023804369	Hemiplegia	neurological	0.576205240313377	0.00080110291377897	0.0383431512789543
99	038.2	173	2.82020145948564	198.560392982	Gram positive septicemia	infectious diseases	0.554561910083829	0.000906674615594803	0.0429707774701072
100	588	131	2.81690383937566	141.003280485193	Disorders resulting from impaired renal function	genitourinary	0.521565393026815	0.00219216533770524	0.0420283166762057
101	242	70	2.81557774832427	70.5423976326784	Thyrotoxicosis with or without goiter	endocrine/metabolic	0.543790498987226	0.00140969272424671	0.0376147448459385
102	535.8	174	2.81491318127507	177.235955771297	Other specified gastritis	digestive	0.435591068999505	0.0049805002856646	0.0427335139579669
103	290.1	41	2.79518458968242	41.4295006520232	Dementias	mental disorders	0.485723844723988	0.00120475942072186	0.0354733867270353
104	357	170	2.78461729263288	170.644866965847	Inflammatory and toxic neuropathy	neurological	0.376527182930612	0.00885560275231637	0.0425001103202013
105	530.14	119	2.77085201164214	120.207979401877	Reflux esophagitis	digestive	0.5212281745593	0.00188166033236456	0.0401619075266181
106	426.21	59	2.7701152947871	59.8551901848342	First degree AV block	circulatory system	0.670304779072561	0.000621010010681372	0.0366669101354768
107	939	154	2.76863810124761	155.61608342866	Atopic/contact dermatitis due to other or unspecified	dermatologic	0.350066792368945	0.0104950691805152	0.0419241807013453
108	743.9	196	2.76715586608218	202.996328719132	Osteopenia or other disorder of bone and cartilage	musculoskeletal	0.229149825218341	0.0381859055567976	0.0443813557312827
109	286.4	193	2.76267856372744	226.581819708576	Acquired coagulation factor deficiency	hematopoietic	0.472713174172305	0.00347144595970887	0.043517584571884
110	477	155	2.76192783842053	157.241557093124	Epistaxis or throat hemorrhage	respiratory	0.54608775788674	0.00215490473706436	0.0417233382027327
111	416	115	2.76042248342321	134.897610461945	Cardiomegaly	circulatory system	0.521573729183127	0.00397446406836078	0.0402940955967263
112	415.21	61	2.75127910398334	61.8978278297963	Primary pulmonary hypertension	circulatory system	0.561816948176371	0.00435949027498323	0.0376940185811885
113	747.11	25	2.75050839485135	25.0008533977213	Cardiac shunt/ heart septal defect	congenital anomalies	0.574940825634857	0.000310505005340686	0.0336277864050402
114	286.7	118	2.74350976472843	119.125760686635	Other and unspecified coagulation defects	hematopoietic	0.587379223296481	0.00234741784037559	0.0399021103899594
115	394.7	95	2.74036268949424	96.63002911892	Disease of tricuspid valve	circulatory system	0.567925030547232	0.00301810865191147	0.0396338815936542
116	250.24	103	2.73559889969818	108.096600335307	Type 2 diabetes with neurological manifestations	endocrine/metabolic	0.57731890304783	0.000471967608117843	0.0411996850446826
117	427.9	40	2.72916478969277	41.9296460502891	Palpitations	circulatory system	0.508564933224576	0.000422286807263333	0.0355084348784265
118	038.1	181	2.72672720902657	203.767798649632	Gram negative septicemia	infectious diseases	0.519137084158928	0.00144074322478078	0.0430731810182404
119	433.8	71	2.72345567203519	76.0765996894873	Late effects of cerebrovascular disease	circulatory system	0.589636973938688	0.000540278709292794	0.0376890557245611
120	915	111	2.72098574415374	111.299782076028	Superficial injury without mention of infection	injuries & poisonings	0.436259311319903	0.00405519536974936	0.0400050587654435
121	112	233	2.71767050300226	270.242005323244	Candidiasis	infectious diseases	0.420132313438363	0.00788682713565343	0.0457098172938325
122	509.3	138	2.7160033436348	165.342494900191	Pulmonary insufficiency or respiratory failure following trauma and surgery	respiratory	0.540739240570957	0.00401172466900166	0.0414198773939005
123	287	75	2.69897000433602	79.610698201406	Purpura and other hemorrhagic conditions	hematopoietic	0.680768756226425	7.45212012817647e-05	0.0379994398987593
124	535.1	134	2.69897000433602	139.186553974852	Acute gastritis	digestive	0.560365660750575	0.00150905432595573	0.0410818725710184
125	244.1	37	2.69722934275972	38.3761836824526	Secondary hypothyroidism	endocrine/metabolic	0.467529529376214	0.000403656506942892	0.0358582589641996
126	241.2	111	2.69635638873333	113.664133360693	Nontoxic multinodular goiter	endocrine/metabolic	0.438250672485115	0.00302431875201828	0.0400221870891872
127	240	89	2.6954816764902	89.7164532200791	Simple and unspecified goiter	endocrine/metabolic	0.469227846759438	0.00163325632809201	0.0392471184793215
128	443.7	119	2.6954816764902	147.144117206724	Peripheral angiopathy in diseases classified elsewhere	circulatory system	0.583794428319904	0.00188166033236456	0.0415294074869962
129	442.11	25	2.69284691927723	25.1348917240435	Abdominal aortic aneurysm	circulatory system	0.640378763982053	0.000204933303524853	0.0345184940622773
130	573.1	135	2.69284691927723	147.941410707192	Chronic passive congestion of liver	digestive	0.605370455049569	0.000869414014953921	0.0408645979947495
131	707.1	184	2.69196510276736	200.927473790407	Decubitus ulcer	dermatologic	0.498826458151725	0.00207417343567578	0.0430874778230361
132	287.32	143	2.68841982200271	177.77729831072	Secondary thrombocytopenia	hematopoietic	0.521715865604247	0.00374469036440867	0.0414136838015826
133	714.1	25	2.68841982200271	27.378122803172	Rheumatoid arthritis	musculoskeletal	0.374649080760911	0.000279454504806617	0.032607373369537
134	456	104	2.68484536164441	105.524419767178	Chronic venous insufficiency [CVI]	circulatory system	0.561342853180599	0.00117991902029461	0.0395312294693556
135	426.23	23	2.67851837904011	23	Second degree AV block	circulatory system	0.744063227609043	2.48404004272549e-05	0.0339865353622243
136	415.11	11	2.67394199863409	16.7698016413438	Pulmonary embolism and infarction, acute	circulatory system	0.759600100785675	4.96808008545098e-05	0.0321088204921081
137	291.8	137	2.6730209071289	141.41311375257	Alteration of consciousness	mental disorders	0.550217298781369	0.00149663412574211	0.0410444252156765
138	789	143	2.66838591669	147.910587414791	Nausea and vomiting	symptoms	0.414313598072432	0.00327272275629083	0.041444410497283
139	195.1	38	2.66651798055488	44.0294526341786	Malignant neoplasm, other	neoplasms	0.397633426288797	0.000825943314206225	0.0353302352907029
140	172.2	80	2.6570558528571	84.0706583390472	Other non-epithelial cancer of skin	neoplasms	0.379665136215379	0.00352112676056338	0.0383673743993113
141	081	170	2.65224634100332	190.937933520365	Infection/inflammation of internal prosthetic device; implant; and graft	infectious diseases	0.542024844629162	0.000863203914847107	0.0429912708472352
142	174.11	32	2.65127801399814	38.595724993057	Malignant neoplasm of female breast	neoplasms	0.347961486480496	0.00183197953151005	0.0347326412035972
143	199	71	2.65127801399814	71.1081992580514	Neoplasm of uncertain behavior	neoplasms	0.368936519200529	0.00219216533770524	0.0378496407586711
144	454.11	81	2.65127801399814	86.5758375003072	Varicose veins of lower extremity, symptomtic	circulatory system	0.626447112400609	0.000788682713565343	0.038467089847137
145	444	30	2.64933485871214	30	Arterial embolism and thrombosis	circulatory system	0.654370259118945	6.21010010681372e-06	0.0341753200128832
146	773	64	2.64443858946784	64.0489532626145	Pain in limb	symptoms	0.473563792740273	0.000558909009613235	0.037555391823578
147	571.8	128	2.64048143697042	146.540523224388	Liver abscess and sequelae of chronic liver disease	digestive	0.605391973878002	0.000757632213031274	0.0403868569193698
148	562.1	152	2.63346845557959	154.422709207926	Diverticulosis	digestive	0.449368001999141	0.00401793476910848	0.0417650927666974
149	782.3	123	2.63346845557959	123.6516674191	Edema	symptoms	0.466531964136802	0.00280075514817299	0.0404593458470982
150	454.1	113	2.63144376901317	114.981864526344	Varicose veins of lower extremity	circulatory system	0.385236187673135	0.00396204386814715	0.0400185455806163
151	686	122	2.62634036737504	124.351514719161	Other local infections of skin and subcutaneous tissue	dermatologic	0.553944237308804	0.00160841592766475	0.0401201284558978
152	366	53	2.62428209583567	54.1603459688741	Cataract	sense organs	0.492061850143417	0.000577539309933676	0.0364664773823326
153	916	117	2.6222140229663	117.81984821051	Contusion	injuries & poisonings	0.466233571799182	0.00341555505874755	0.0404003123113967
154	285.2	189	2.62117628177504	202.441148656121	Anemia of chronic disease	hematopoietic	0.465148354302699	0.0042104478724197	0.0438153655453951
155	572	157	2.61804809671209	178.585323068714	Ascites (non malignant)	digestive	0.531682095656239	0.00360806816205877	0.0417624824987471
156	296.22	84	2.6159500516564	94.2213712456345	Major depressive disorder	mental disorders	0.406941168694389	0.00435949027498323	0.0392884463395826
157	857	151	2.61172330800734	169.975440826512	Mechanical complication of unspecified genitourinary device, implant, and graft	injuries & poisonings	0.588736567124249	0.00100603621730382	0.0426176104692545
158	720	59	2.61066016308988	61.7895612025597	Spinal stenosis	musculoskeletal	0.42363645026776	0.00218595523759843	0.0367845946225549
159	317	71	2.60959440922522	72.1632645630114	Alcohol-related disorders	mental disorders	0.533262301197336	0.0023101572397347	0.0372416693272208
160	532	143	2.60314437262018	149.308757963045	Dysphagia	digestive	0.404882724828023	0.00883076235188911	0.0410702613008236
161	185	39	2.60205999132796	39.1428318755592	Cancer of prostate	neoplasms	0.430569555966738	0.000714161512283578	0.0361796596154856
162	415	17	2.59769518592551	19.0404938945367	Pulmonary heart disease	circulatory system	0.635080018767519	5.58909009613235e-05	0.034029309093399
163	452	127	2.59439255037543	129.507243140119	Other venous embolism and thrombosis	circulatory system	0.534682825760669	0.00232257743994833	0.0399664944905447
164	519.8	41	2.59439255037543	41	Other diseases of respiratory system, NEC	respiratory	0.787536506203876	1.86303003204412e-05	0.0360735373797117
165	599.9	92	2.59328606702046	92.7752111271809	Other abnormality of urination	genitourinary	0.680952122865134	0.000117991902029461	0.0383387058233566
166	578.9	161	2.5910646070265	166.552906753721	Hemorrhage of gastrointestinal tract	digestive	0.515661341800885	0.0039806741684676	0.0425135515109665
167	270.33	12	2.58883172559421	18.7823209143886	Amyloidosis	endocrine/metabolic	0.81183070582422	0	0.0320368557657114
168	080	180	2.58771096501891	196.733580611784	Postoperative infection	infectious diseases	0.524508152395926	0.00207417343567578	0.0436711353255304
169	563	148	2.57863920996807	150.640321299255	Constipation	digestive	0.361824709273543	0.00774399483319671	0.0414163003248503
170	344	88	2.5705429398819	92.5363056045511	Other paralytic syndromes	neurological	0.476065172772462	0.00273244404699804	0.038067692241318
171	414	40	2.56229286445647	40	Other forms of chronic heart disease	circulatory system	0.789778048540981	6.21010010681372e-06	0.0358282484497592
172	433.2	76	2.56110138364906	81.9508832958734	Occlusion of cerebral arteries	circulatory system	0.495929440619328	0.00144074322478078	0.0380369386978076
173	702.1	70	2.55630250076729	77.7812300332984	Actinic keratosis	dermatologic	0.379284946860913	0.00266413294582309	0.0380245508700595
174	480.5	72	2.55144999797288	72.1921417372748	Bronchopneumonia and lung abscess	respiratory	0.601991862480229	0.000248404004272549	0.0379789464039812
175	1010	72	2.55022835305509	77.3037203289793	Other tests	NULL	0.652951543955582	0.00142211292446034	0.0391650418107865
176	426.31	39	2.55022835305509	39	Right bundle branch block	circulatory system	0.619270152883537	0.000558909009613235	0.0354748616566531
177	433.31	52	2.54777470538782	52.0520568544083	Transient cerebral ischemia	circulatory system	0.505770991203579	0.000397446406836078	0.0365150167406049
178	519.2	60	2.54654266347813	60.0718251229808	Respiratory complications	respiratory	0.812063300802454	0	0.0365151461887073
179	451	81	2.54530711646582	81.1187674863548	Phlebitis and thrombophlebitis	circulatory system	0.675833523616676	0.000111781801922647	0.038312379291048
180	332	17	2.54032947479087	17	Parkinson's disease	neurological	0.544510565438904	0.000242193904165735	0.0338842208492172
181	1015	135	2.53781909507327	138.8833662605	Effects of other external causes	NULL	0.565598087248506	0.00224805623866657	0.0410312760088474
182	716.9	82	2.53781909507327	87.6233735497675	Arthropathy NOS	musculoskeletal	0.38506001475392	0.00304294905233872	0.0385650241206149
183	338.2	106	2.52633927738984	108.002177728154	Chronic pain	neurological	0.425130842908394	0.00283801574881387	0.0395653851701166
184	530.11	59	2.52504480703685	59.0877339286619	GERD	digestive	0.517739318362942	0.000633430210895	0.0373331562156907
185	599	76	2.51587384371168	76.1211449220411	Other symptoms/disorders or the urinary system	genitourinary	0.568022963576019	0.00053406860918598	0.0378870041161332
186	420.3	111	2.51321760006794	115.294602133283	Endocarditis	circulatory system	0.594074250314659	0.00173882802990784	0.0395072116308281
187	578.2	113	2.50785587169583	120.359865839337	Blood in stool	digestive	0.598994416736902	0.000881834215167548	0.0400710301352858
188	1005	131	2.50379068305718	137.763565772158	Other symptoms	NULL	0.377778356704534	0.0075142211292446	0.0410791256910987
189	766	71	2.50242711998443	73.3830546857692	Neuralgia, neuritis, and radiculitis NOS	symptoms	0.420793926683369	0.00114886851976054	0.0375234999075071
190	558	100	2.49415459401844	100.094904413111	Noninfectious gastroenteritis	digestive	0.564425826810024	0.000527858509079166	0.0394678544723367
191	687.4	54	2.49276038902684	62.0735170144532	Disturbance of skin sensation	dermatologic	0.520977757272087	0.000428496907370147	0.0366966651178875
192	440.1	49	2.48572142648158	49.1114689743253	Atherosclerosis of renal artery	circulatory system	0.663545354530077	0.000223563603845294	0.0363901219486841
193	599.2	53	2.48287358360875	53.7402988450357	Retention of urine	genitourinary	0.735752637071934	0.000124202002136274	0.0365609119291177
194	165.1	11	2.48000694295715	12.5786691381251	Cancer of bronchus; lung	neoplasms	0.481878313005359	0.000105571701815833	0.0298433480001995
195	574.1	123	2.47856649559384	123.185154005273	Cholelithiasis	digestive	0.570070046625677	0.00195618153364632	0.040334282062225
196	008.52	148	2.47567118832443	150.394636413994	Intestinal infection due to C. difficile	infectious diseases	0.568961769446049	0.00116128871997417	0.0413527969840873
197	426.3	20	2.47275644931721	20.0988085895278	Bundle branch block	circulatory system	0.752994229137711	1.24202002136274e-05	0.0324140263761342
198	509.2	91	2.47275644931721	93.3371886175389	Respiratory insufficiency	respiratory	0.641230641706994	0.00016767270288397	0.0394950566327928
199	425.2	15	2.47129171105894	19.8537576322458	Secondary/extrinsic cardiomyopathies	circulatory system	0.728744403256902	0.000322925205554314	0.032863374319426
200	348	30	2.46834733041216	39.5115540925089	Other conditions of brain	neurological	0.722788402869096	0.00026703430459299	0.0337779900670431
201	202.2	54	2.46538285144842	57.4089434413688	Non-Hodgkins lymphoma	neoplasms	0.420798550029161	0.00176987853044191	0.0362081944716008
202	797	82	2.46239799789896	85.1943354657788	Shock	symptoms	0.742919577319662	1.86303003204412e-05	0.038003716169512
203	291.4	81	2.45939248775923	84.5091394218512	Specific nonpsychotic mental disorders due to brain damage	mental disorders	0.589240822148002	0.00255235114390044	0.0382282921781136
204	599.4	92	2.45939248775923	95.0098510956543	Urinary incontinence	genitourinary	0.330698725152892	0.00676900911642696	0.0391294289833193
205	707	84	2.45788189673399	91.4391392811161	Chronic ulcer of skin	dermatologic	0.590156028801066	0.00146558362520804	0.0384745153342336
206	420.22	56	2.45636603312904	56.1722487538381	Chronic pericarditis	circulatory system	0.816967609041341	0.000254614104379363	0.0360440963850692
207	760	105	2.45636603312904	107.463849933247	Back pain	symptoms	0.359402260839552	0.00402414486921529	0.039469796543843
208	508	153	2.45331834004704	165.187308450346	Pulmonary collapse; interstitial and compensatory emphysema	respiratory	0.535671063349144	0.00173261792980103	0.0414706645962111
209	427.5	28	2.45024910831936	28.0970490409773	Arrhythmia (cardiac) NOS	circulatory system	0.53162932200534	0.000180092903097598	0.0342407600716262
210	008	93	2.44870631990508	93.2954228704759	Intestinal infection	infectious diseases	0.690782784587352	0.000254614104379363	0.0390625864174068
211	250.7	93	2.44870631990508	113.886406411507	Diabetic retinopathy	endocrine/metabolic	0.54593462050419	0.00284422584892068	0.0397758171358335
212	204.4	36	2.44090908206522	46.6171571988447	Multiple myeloma	neoplasms	0.590776408017785	0.000503018108651912	0.0353157985036357
213	198.1	59	2.43775056282039	68.6411096996947	Secondary malignancy of lymph nodes	neoplasms	0.342222312006799	0.00353975706088382	0.0367263122678669
214	362.4	79	2.43775056282039	81.1000507427217	Retinal vascular changes and abnomalities	sense organs	0.457465823945738	0.00181334923118961	0.0379017252180309
215	274.11	95	2.43616264704076	96.2887809978158	Gouty arthropathy	endocrine/metabolic	0.654903626319615	0.000447127207690588	0.03906842815478
216	444.1	55	2.4345689040342	56.3891145404146	Arterial embolism and thrombosis of lower extremity artery	circulatory system	0.666480812054716	0.000173882802990784	0.0372016770245494
217	427.7	13	2.43136376415899	13.0956594020874	Tachycardia NOS	circulatory system	0.411921704087636	0.000105571701815833	0.0326674635900282
218	483	59	2.43136376415899	59	Acute bronchitis and bronchiolitis	respiratory	0.75063803213178	0.000149042402563529	0.0372422934991405
219	362.29	53	2.42975228000241	56.9839613420606	Macular degeneration (senile) of retina NOS	sense organs	0.460968066193421	0.000863203914847107	0.0364016265569819
220	1009	83	2.42813479402879	83.3938793290712	Injury, NOS	NULL	0.419373622385632	0.00290632684998882	0.0386746674284449
221	1002	139	2.42488163663107	154.290409478673	Symptoms concerning nutrition, metabolism, and development	NULL	0.432805933338402	0.00658270611322254	0.0412235581375796
222	345.1	33	2.42160392686983	34.5539853054512	Epilepsy	neurological	0.538617824835205	0.000391236306729264	0.0331594390452654
223	284	104	2.41497334797082	144.181186298997	Aplastic anemia	hematopoietic	0.517446257456644	0.00400551456889485	0.0401222360208957
224	286.6	67	2.41497334797082	67.7305136852332	Defibrination syndrome	hematopoietic	0.77463959014778	0.000130412102243088	0.0375905298157519
225	389	40	2.41497334797082	40.2981075324775	Hearing loss	sense organs	0.364058217588772	0.00201207243460765	0.0359801981762028
226	333	24	2.40823996531185	24	Extrapyramidal disease and abnormal movement disorders	neurological	0.514449465828615	7.45212012817647e-05	0.0332854971396701
227	447	46	2.40823996531185	46	Other disorders of arteries and arterioles	circulatory system	0.713992335034217	0.000478177708224657	0.03569612100487
228	280.2	97	2.40483371661994	99.1932890250206	Iron deficiency anemia secondary to blood loss (chronic)	hematopoietic	0.605899635279167	0.000596169610254117	0.0390137633307951
229	870.3	51	2.40483371661994	53.6100140494198	Other open wound of head and face	injuries & poisonings	0.442751205876238	0.00142832302456716	0.0370067356340986
230	288.11	90	2.40312052117582	133.081255889072	Neutropenia	hematopoietic	0.538958104164374	0.00381300146558363	0.039896740135693
231	262	89	2.40140054078154	89.2870429552564	Mineral deficiency NEC	endocrine/metabolic	0.607408749991007	0.000558909009613235	0.0386366902969005
232	394	35	2.39967372148104	35	Rheumatic disease of the heart valves	circulatory system	0.678811825301629	8.07313013885784e-05	0.0359173670115473
233	338.1	91	2.39794000867204	94.5608645602207	Acute pain	neurological	0.488697284222839	0.00272623394689122	0.040181317591964
234	350.2	60	2.39619934709574	62.9323551747849	Abnormality of gait	neurological	0.464150617869578	0.000999826117197009	0.0368941508903027
235	366.2	89	2.39619934709574	102.372241632929	Senile cataract	sense organs	0.374112908759421	0.00562635069677323	0.0386255823650807
236	345.3	66	2.39445168082622	66.4317237545031	Convulsions	neurological	0.545078127051175	0.00155873512681024	0.0365059048910439
237	275.5	134	2.39093510710338	140.237502521667	Disorders of calcium/phosphorus metabolism	endocrine/metabolic	0.504931901112741	0.00262066224507539	0.0407925732707419
238	535	74	2.38560627359831	74.0742402622603	Gastritis and duodenitis	digestive	0.602280837418808	0.000360185806195196	0.0380168035009321
239	276.11	90	2.38381536598043	92.9483089888623	Hyperosmolality and/or hypernatremia	endocrine/metabolic	0.683896285478311	0.00111781801922647	0.0381828666356572
240	722.6	49	2.38021124171161	52.4014643014189	Degeneration of intervertebral disc	musculoskeletal	0.548705878758961	0.000633430210895	0.0368143399813142
241	117	127	2.37839790094814	164.889095382208	Mycoses	infectious diseases	0.618099185048903	0.00135380182328539	0.0416361269029774
242	480.3	127	2.37839790094814	154.723968437895	Pneumonia due to fungus (mycoses)	respiratory	0.644393800236592	0.00123580992125593	0.0413612986569486
243	717	14	2.36735592102602	14.7142143450613	Polymyalgia Rheumatica	musculoskeletal	0.481002915667963	6.21010010681372e-05	0.0334587510735881
244	418.1	25	2.3654879848909	25.2244745419286	Precordial pain	circulatory system	0.789857548264969	1.24202002136274e-05	0.034891809152656
245	345	31	2.36361197989214	32.2435264783818	Epilepsy, recurrent seizures, convulsions	neurological	0.535547537555116	0.000397446406836078	0.0336385341108925
246	571.51	92	2.3541084391474	103.229582980823	Cirrhosis of liver without mention of alcohol	digestive	0.600063077887421	0.00166430682862608	0.0388047254097594
247	450	57	2.35024801833416	57.7687869696816	Noninfectious disorders of lymphatic channels	circulatory system	0.592090363427637	0.000360185806195196	0.0370132446510528
248	571.5	77	2.34242268082221	77.3478243930634	Other chronic nonalcoholic liver disease	digestive	0.527641101693878	0.0013103311225377	0.0380686169910919
249	208	104	2.3384564936046	107.150273890686	Benign neoplasm of colon	neoplasms	0.547064076626033	0.00135380182328539	0.0393691919581129
250	250.1	31	2.3384564936046	33.6860341753992	Type 1 diabetes	endocrine/metabolic	0.681668162628002	0.000347765605981568	0.034737313996548
251	510	73	2.3384564936046	74.4373607141571	Other diseases of lung	respiratory	0.595628178216473	0.00160841592766475	0.0382933845657708
252	560.1	112	2.3384564936046	119.445730416927	Paralytic ileus	digestive	0.631109503703708	0.000124202002136274	0.0391531512076093
253	216	56	2.33645973384853	61.8124767249264	Benign neoplasm of skin	neoplasms	0.352329978366206	0.0026703430459299	0.0363731161773125
254	300.12	51	2.33645973384853	53.3175170070519	Agorophobia, social phobia, and panic disorder	mental disorders	0.557982853600361	0.000608589810467745	0.037044060280355
255	592.11	77	2.33645973384853	78.1766124404147	Acute cystitis	genitourinary	0.609670854567865	0.000714161512283578	0.0387590932978454
256	745	64	2.33445375115093	64.145463230013	Pain in joint	musculoskeletal	0.499793740834012	0.00080110291377897	0.0376325944876078
257	433.3	45	2.33243845991561	47.8664614560221	Cerebral ischemia	circulatory system	0.539609728509434	0.00016767270288397	0.0357340343128729
258	502	17	2.33243845991561	18.1231914892937	Postinflammatory pulmonary fibrosis	respiratory	0.530212931280486	0.00036639590630201	0.0330257422783309
259	798	52	2.33243845991561	52	Malaise and fatigue	symptoms	0.597891491344587	0.000173882802990784	0.0372221987445473
260	285.22	92	2.32837960343874	105.054458778508	Anemia in neoplastic disease	hematopoietic	0.454966987623067	0.00252751074347318	0.0386606521965862
261	586.2	83	2.32633586092875	84.1468799384434	Cyst of kidney, acquired	genitourinary	0.613142430097482	0.000658270611322255	0.0383346131189984
262	241.1	50	2.32221929473392	51.1041647250012	Nontoxic uninodular goiter	endocrine/metabolic	0.495146786253692	0.000459547407904215	0.0365791741761632
263	245.21	9	2.32014628611105	9.06962152444994	Chronic lymphocytic thyroiditis	endocrine/metabolic	0.631204864397292	1.24202002136274e-05	0.0309310475695612
264	783	69	2.31175386105575	71.3571194442898	Fever of unknown origin	symptoms	0.584812741996436	0.000788682713565343	0.0375164051419007
265	292.4	69	2.30535136944662	69.382712472277	Altered mental status	mental disorders	0.480520253770754	0.00106192711826515	0.0374391476219915
266	716.2	45	2.30535136944662	49.2101559818253	Unspecified monoarthritis	musculoskeletal	0.5558846731867	0.000434707007476961	0.0377122806341445
267	696.41	19	2.30319605742049	24.1678778004635	Psoriasis vulgaris	dermatologic	0.349877324693892	0.00112402811933328	0.0334502561416647
268	079	99	2.30102999566398	103.085605157486	Viral infection	infectious diseases	0.522182039661954	0.00311126015351367	0.0391441940774708
269	567	124	2.29885307640971	147.817492706362	Peritonitis and retroperitoneal infections	digestive	0.604984119231904	0.00199965223439402	0.0401229968990049
270	368.4	40	2.29666519026153	45.2555701215235	Visual field defects	sense organs	0.552536274359373	0.000546488809399607	0.0350610302638042
271	440.9	57	2.29666519026153	59.9568238685955	Atherosclerosis of aorta	circulatory system	0.758415737730545	6.21010010681372e-06	0.036625948936918
272	351	83	2.29225607135648	83.0642105261465	Other peripheral nerve disorders	neurological	0.516047366259774	0.000776262513351715	0.0384417336149882
273	573	78	2.29225607135648	78.9921625493014	Other disorders of liver	digestive	0.556750245875864	0.00080110291377897	0.0379314523814425
274	365	19	2.29003461136252	20.0857322137233	Glaucoma	sense organs	0.383225661611271	0.00048438780833147	0.0331983356452033
275	458.9	60	2.29003461136252	60	Hypotension NOS	circulatory system	0.634490165921748	0.000285664604913431	0.0371768379715951
276	480.2	97	2.29003461136252	110.386350978732	Viral pneumonia	respiratory	0.685713129996648	0.000229773703952108	0.0386112077400787
277	531.1	67	2.29003461136252	70.1173301797214	Hemorrhage from gastrointestinal ulcer	digestive	0.70698562081258	0.000149042402563529	0.037768680885645
278	300.1	59	2.28780172993023	60.6358405766675	Anxiety disorder	mental disorders	0.47670522577284	0.00148421392552848	0.0373410108611002
279	819	26	2.28780172993023	37.8549778759146	Skull and face fracture and other intercranial injury	injuries & poisonings	0.505206203999366	0.000707951412176764	0.034167262136085
280	516.1	76	2.28555730900777	76.6540416717475	Hemoptysis	respiratory	0.79295308375407	6.21010010681372e-06	0.0375226020541641
281	198.6	43	2.28330122870355	52.6788803815336	Secondary malignancy of bone	neoplasms	0.386747537417373	0.00129791092232407	0.0357381896635845
282	687.1	58	2.27875360095283	62.4169442537063	Rash and other nonspecific skin eruption	dermatologic	0.647181011066446	0.000739001912710833	0.0388078954700555
283	252.1	95	2.26717172840301	99.0298399686665	Hyperparathyroidism	endocrine/metabolic	0.569380819652719	0.000565119109720049	0.0393995384514446
284	339	57	2.26245108973043	57.7059212788601	Other headache syndromes	neurological	0.359339702565748	0.00134759172317858	0.0368625358627704
285	352.2	23	2.25767857486918	32.0373704340579	Facial nerve disorders [CN7]	neurological	0.762479849404177	6.21010010681372e-06	0.0318606203931166
286	270.32	35	2.25285303097989	36.5045799886766	Paraproteinemia	endocrine/metabolic	0.488089305466152	0.000881834215167548	0.0357280701054239
287	805	69	2.25042000230889	73.8283345242413	Fracture of vertebral column without mention of spinal cord injury	injuries & poisonings	0.406760527509967	0.0018568199319373	0.0378508466822735
288	807	47	2.25042000230889	54.984052756089	Fracture of ribs	injuries & poisonings	0.605741466206229	0.00080110291377897	0.0364045598591613
289	1008	42	2.24551266781415	43.9038778937075	Crushing or internal injury to organs	NULL	0.649197468020726	0.000279454504806617	0.0357833978268613
290	561	92	2.24303804868629	95.1897751213159	Symptoms involving digestive system	digestive	0.577493803775943	0.00133517152296495	0.0384847733815494
291	506	63	2.2405492482826	63.1520048142275	Empyema and pneumothorax	respiratory	0.809071797012335	3.10505005340686e-05	0.0364012911127083
292	200	36	2.2380461031288	37.0370670811009	Myeloproliferative disease	neoplasms	0.737993229366724	6.83111011749509e-05	0.0347795880906651
293	327.41	93	2.2380461031288	102.7162133533	Organic or persistent insomnia	neurological	0.448924902284621	0.00311126015351367	0.0389272345287224
294	475	39	2.23552844690755	39.8606749287181	Chronic sinusitis	respiratory	0.339637574856858	0.00129791092232407	0.0361250286183969
295	574.3	89	2.23552844690755	90.3472765229081	Cholecystitis without cholelithiasis	digestive	0.680695633428518	0.000807313013885784	0.0380539910864817
296	473.4	66	2.23299611039215	66.8357836886522	Voice disturbance	respiratory	0.350200417541305	0.00214248453685073	0.037916121931933
297	386.2	26	2.22788670461367	28.0022635476093	Peripheral or central vertigo	sense organs	0.463585713043289	0.000347765605981568	0.0357327183777118
298	458.1	30	2.22788670461367	30.066301889396	Orthostatic hypotension	circulatory system	0.693367294053804	0.000105571701815833	0.0360812460863394
299	420.1	1	2.22530928172586	1	Myocarditis	circulatory system	NA	0	0.0221101394619968
300	442	30	2.22530928172586	30.8143188082306	Other aneurysm	circulatory system	0.721538344192491	6.21010010681372e-05	0.0351231802409017
301	317.11	55	2.22271647114758	68.216341834771	Alcoholic liver damage	mental disorders	0.690623947102563	0.000509228208758725	0.0363449541659297
302	296.1	31	2.22010808804005	34.2870717365909	Bipolar	mental disorders	0.506479975629857	0.00036639590630201	0.0360396207907552
303	496.1	29	2.2148438480477	29.0456753343486	Emphysema	respiratory	0.653851363400796	4.96808008545098e-05	0.0346836518938376
304	702.2	52	2.2148438480477	61.7323485390683	Seborrheic keratosis	dermatologic	0.350104591571364	0.00214869463695755	0.0359143793958399
305	577.1	67	2.21218760440396	69.2294243103372	Acute pancreatitis	digestive	0.635980951021931	0.00239088854112328	0.037347578056699
306	174.3	31	2.20951501454263	35.3003754263764	Neoplasm of uncertain behavior of breast	neoplasms	0.370246940888945	0.0031236803537273	0.0350983944200517
307	568.1	91	2.20411998265592	101.567713256789	Peritoneal adhesions (postoperative) (postinfection)	digestive	0.507527771992282	0.00324788235586358	0.0384022846180602
308	389.1	30	2.20139712432045	32.3368032508318	Sensorineural hearing loss	sense organs	0.370432434359836	0.000869414014953921	0.035067221915017
309	303.4	49	2.19312459835446	61.91650846591	Somatoform disorder	mental disorders	0.476650738343513	0.00255235114390044	0.0365417446046123
310	277	87	2.19033169817029	89.6437309173316	Other disorders of metabolism	endocrine/metabolic	0.541577024587671	0.0014034826241399	0.0382355006949966
311	442.2	14	2.19033169817029	14	Aneurysm of iliac artery	circulatory system	0.742513770286666	6.21010010681372e-06	0.032235434493075
312	189.11	33	2.17897694729317	34.7903542403943	Malignant neoplasm of kidney, except pelvis	neoplasms	0.417676515809547	0.000732791812604019	0.0351284170894121
313	803.3	38	2.17609125905568	48.1256225509183	Fracture of clavicle or scapula	injuries & poisonings	0.599299178148931	0.000341555505874755	0.0352892999782205
314	379.2	47	2.17318626841227	51.9858592758594	Disorders of vitreous body	sense organs	0.492683530393346	0.000602379710360931	0.0357919997960642
315	550.1	35	2.17318626841227	35.0247011831746	Inguinal hernia	digestive	0.527526640552138	0.000285664604913431	0.0358837548402021
316	070.3	26	2.17026171539496	26.4923154774464	Viral hepatitis C	infectious diseases	0.696006043667372	3.10505005340686e-05	0.0344387974240436
317	441.1	78	2.17026171539496	87.6056909366158	Acute vascular insufficiency of intestine	circulatory system	0.772848342347247	0.000260824204486176	0.037728038129021
318	242.2	18	2.16731733474818	23.3346722150462	Toxic multinodular goiter	endocrine/metabolic	0.655835677468909	8.69414014953921e-05	0.0342561299517894
319	740.1	25	2.16731733474818	25.0787797636151	Osteoarthritis; localized	musculoskeletal	0.621945466824229	6.83111011749509e-05	0.0352108907402248
320	442.8	10	2.16435285578444	10	Aneurysm of other specified artery	circulatory system	0.64419858631576	0	0.0324084242404146
321	389.4	28	2.16136800223497	31.334943572086	Tinnitus	sense organs	0.454563311784919	0.000434707007476961	0.0339688055628922
322	740.11	26	2.15836249209525	27.6338594643071	Osteoarthrosis, localized, primary	musculoskeletal	0.548135556699807	0.000211143403631667	0.0349106695367216
323	292.2	33	2.15228834438306	33.9480101602853	Mild cognitive impairment	mental disorders	0.345637211833276	0.00106192711826515	0.0344701268064073
324	480.12	88	2.15228834438306	92.0991544304017	Pseudomonal pneumonia	respiratory	0.763227884200172	5.58909009613235e-05	0.0379792241753562
325	250.23	43	2.14921911265538	59.055977955852	Type 2 diabetes with ophthalmic manifestations	endocrine/metabolic	0.65378800108794	0.000260824204486176	0.0363428214510254
326	295.1	14	2.14921911265538	14.6069470491201	Schizophrenia	mental disorders	0.410503744904423	9.93616017090196e-05	0.0311467123505508
327	530.2	84	2.14612803567824	104.971605834325	Esophageal bleeding (varices/hemorrhage)	digestive	0.559329540291273	0.00183818963161686	0.0384009075104313
328	871	47	2.14612803567824	49.8643270778669	Open wounds of extremities	injuries & poisonings	0.498104283086883	0.00183197953151005	0.036917854859032
329	316	26	2.14301480025409	29.509562043975	Substance addiction and disorders	mental disorders	0.451557206968553	0.000273244404699804	0.0336203190520288
330	596	74	2.14301480025409	77.2181819962691	Other disorders of bladder	genitourinary	0.721348169601314	0.000360185806195196	0.0382002422792976
331	153.2	23	2.13353890837022	23.4321620374991	Colon cancer	neoplasms	0.531508765461937	0.000173882802990784	0.0341519196395257
332	260.1	90	2.13033376849501	92.6598727583723	Cachexia	endocrine/metabolic	0.536150228707127	0.000478177708224657	0.03852739372249
333	733	53	2.13033376849501	58.258627826947	Other disorders of bone and cartilage	musculoskeletal	0.471473299706746	0.000931515016022058	0.0366924897557057
334	512.8	21	2.12710479836481	21.4533103054296	Cough	respiratory	0.495253678905387	6.83111011749509e-05	0.0329826424397431
335	686.1	85	2.12710479836481	86.1512294812145	Carbuncle and furuncle	dermatologic	0.63850319341876	0.000558909009613235	0.0382911938418905
336	721	36	2.12710479836481	36.2062134648979	Spondylosis and allied disorders	musculoskeletal	0.499054229440046	0.000304294905233872	0.0359506020520271
337	272.9	48	2.12385164096709	48.2163105797011	Unspecified disorder of lipoid metabolism	endocrine/metabolic	0.570981422957889	0.000310505005340686	0.036063349634607
338	158	29	2.11394335230684	29.7642167590458	Neoplasm of unspecified nature of digestive system	neoplasms	0.339888116151813	0.000291874705020245	0.0346117458781455
339	242.1	13	2.11058971029925	17.1572190595545	Graves' disease	endocrine/metabolic	0.73602466812235	1.24202002136274e-05	0.0332935222896937
340	573.3	84	2.11058971029925	91.2500662708245	Hepatomegaly	digestive	0.614712445057999	0.000894254415381176	0.0385455185575658
341	722.9	43	2.11058971029925	46.4142320024928	Other and unspecified disc disorder	musculoskeletal	0.399020542794781	0.00110539781901284	0.0365323454504399
342	531.2	33	2.10720996964787	33.6638626561809	Gastric ulcer	digestive	0.587577897211554	0.000329135305661127	0.0353607131397827
343	1001	27	2.10380372095596	27.1765944435594	Foreign body injury	NULL	0.780672361524377	8.69414014953921e-05	0.0341865231032585
344	367.9	26	2.10380372095596	27.1262949067518	Blindness and low vision	sense organs	0.415283114750443	0.000645850411108627	0.0340964044354576
345	681.3	56	2.10037054511756	76.5490972908301	Cellulitis and abscess of arm/hand	dermatologic	0.766507875453377	0.000109711768553709	0.0365110674125883
346	681.5	56	2.10037054511756	76.5490972908301	Cellulitis and abscess of leg, except foot	dermatologic	0.766507875453377	0.000109711768553709	0.0365110674125883
347	681.6	56	2.10037054511756	76.5490972908301	Cellulitis and abscess of foot, toe	dermatologic	0.766507875453377	0.000109711768553709	0.0365110674125883
348	172.11	14	2.09342168516224	17.2101407870823	Melanomas of skin	neoplasms	0.419749987209248	0.000254614104379363	0.0290891027594793
349	395.4	39	2.09342168516224	39.2855645683005	Nonrheumatic pulmonary valve disorders	circulatory system	0.746201356013426	0.000416076707156519	0.0350088040649394
350	721.1	47	2.09342168516224	51.8712346700863	Spondylosis without myelopathy	musculoskeletal	0.387841692308025	0.00353975706088382	0.0361481967474395
351	401.22	42	2.0899051114394	42.0604085311339	Hypertensive chronic kidney disease	circulatory system	0.788645488932294	4.96808008545098e-05	0.0361786228616113
352	550.2	27	2.08635983067475	27.1531604759529	Diaphragmatic hernia	digestive	0.692597251226999	1.86303003204412e-05	0.0353227217798684
353	764	27	2.08635983067475	30.7332883558755	Sciatica	symptoms	0.499117014507287	0.000186303003204412	0.0328074625448122
354	290.11	12	2.08278537031645	14.4979894058339	Alzheimer's disease	mental disorders	0.496488981377067	3.72606006408823e-05	0.0316488164528595
355	368	19	2.08278537031645	19.7911679864165	Visual disturbances	sense organs	0.430736870732207	0.000124202002136274	0.0307954552933627
356	573.9	7	2.08278537031645	7	Abnormal serum enzyme levels	digestive	0.501848823912881	1.24202002136274e-05	0.0321919423915632
357	698	40	2.07918124604762	40.1696577593952	Pruritus and related conditions	dermatologic	0.323637293671537	0.00121717962093549	0.0359957588897427
358	198.2	23	2.07554696139253	30.5601886892922	Secondary malignancy of respiratory organs	neoplasms	0.514582191748248	0.0003167151054475	0.0330882699168715
359	367.2	32	2.07554696139253	48.3408558270557	Astigmatism	sense organs	0.521029278703674	0.000863203914847107	0.0351056293775161
360	202.24	29	2.07188200730613	33.4335431472279	Large cell lymphoma	neoplasms	0.560688160986353	0.000242193904165735	0.0339139312571282
361	447.1	14	2.07188200730613	14.4457604944734	Stricture of artery	circulatory system	0.687464180712365	1.86303003204412e-05	0.0325874296315122
362	569.1	73	2.07188200730613	82.2060342373947	Toxic gastroenteritis and colitis	digestive	0.516331177684537	0.00155252502670343	0.0377108417709644
363	550.5	59	2.06818586174616	66.002258051408	Ventral hernia	digestive	0.500332504394472	0.000645850411108627	0.0372968908389406
364	198.4	26	2.06445798922692	33.4124244179816	Secondary malignant neoplasm of liver	neoplasms	0.452203123118397	0.000490597908438284	0.0331119667418186
365	369.5	36	2.06445798922692	37.155385850467	Conjunctivitis, infectious	sense organs	0.254362401116772	0.000875624115060735	0.0336931578898556
366	276.1	77	2.06069784035361	77.9098491140731	Electrolyte imbalance	endocrine/metabolic	0.632039814652607	0.000863203914847107	0.0380842449835737
367	595	55	2.06069784035361	57.8291046052579	Hydronephrosis	genitourinary	0.540723741640208	0.00085078371463348	0.0359767787433506
368	272.12	42	2.05690485133647	42.0309520922969	Hyperglyceridemia	endocrine/metabolic	0.701342225633917	0.000198723203418039	0.0356846770745298
369	401.3	52	2.05690485133647	53.0796687542765	Other hypertensive complications	circulatory system	0.592669529797075	0.000298084805127059	0.0366620185610837
370	575.1	59	2.05690485133647	63.0506240177129	Cholangitis	digestive	0.585681195861983	0.000496808008545098	0.0368255306361306
371	189.21	19	2.04921802267018	19.4825521804736	Malignant neoplasm of bladder	neoplasms	0.636005131184965	0	0.0338814403269169
372	368.2	18	2.04921802267018	18.5254809680149	Diplopia and disorders of binocular vision	sense organs	0.556992060912627	0.000111781801922647	0.0339261963147791
373	579.2	84	2.04921802267018	91.9564510069572	Splenomegaly	digestive	0.605927699547629	0.000757632213031274	0.038363264177553
374	367.4	33	2.04532297878666	47.8178345892373	Presbyopia	sense organs	0.504033858809664	0.000714161512283578	0.0348502935072064
375	433.12	27	2.04532297878666	27.0478502274013	Cerebral atherosclerosis	circulatory system	0.685911000953201	1.24202002136274e-05	0.0339016282447234
376	153.3	10	2.04139268515822	11.2696009316667	Malignant neoplasm of rectum, rectosigmoid junction, and anus	neoplasms	0.495538447751453	4.34707007476961e-05	0.0309887691816601
377	204.21	51	2.04139268515822	81.805460931294	Myeloid leukemia, acute	neoplasms	0.701135426752199	0.000391236306729264	0.037134534466876
378	289.4	15	2.04139268515822	17.7187919758877	Lymphadenitis	hematopoietic	0.264904099731482	0.000372606006408823	0.0316585492273053
379	433	21	2.04139268515822	24.3949741592765	Cerebrovascular disease	circulatory system	0.582200794822293	0.000111781801922647	0.0323308119415178
380	117.4	98	2.03742649794062	122.93521707941	Aspergillosis	infectious diseases	0.614155801434639	0.000838363514419852	0.039330059748872
381	372	18	2.03742649794062	18.4543524270928	Disorders of conjunctiva	sense organs	0.371156544279858	0.00016767270288397	0.0330721966160911
382	580.32	36	2.03742649794062	36.3003657633366	Nephritis and nephropathy with pathological lesion	genitourinary	0.61149029826739	0.000124202002136274	0.0349112803783995
383	870	48	2.03742649794062	57.8632677921974	Open wounds of head; neck; and trunk	injuries & poisonings	0.510970024581048	0.00107434731847877	0.0366373154392999
384	496.2	19	2.03342375548695	19.0750524912291	Chronic bronchitis	respiratory	0.38193590295882	0.000242193904165735	0.0342594847522317
385	465	14	2.02938377768521	14	Acute upper respiratory infections of multiple or unspecified sites	respiratory	0.687435391133415	0	0.0342705217796161
386	479	28	2.02938377768521	28	Other upper respiratory disease	respiratory	0.575137346526106	0.000124202002136274	0.035501635181136
387	070.9	46	2.02530586526477	47.3566893241521	Hepatitis NOS	infectious diseases	0.483212973326252	0.000223563603845294	0.036099473832279
388	389.3	14	2.02530586526477	14.1905781620624	Degenerative and vascular disorders of ear	sense organs	0.497233149981588	5.58909009613235e-05	0.0337663238008941
389	568	47	2.02530586526477	48.3731962002977	Other disorders of peritoneum	digestive	0.801918125601318	4.34707007476961e-05	0.0360552223815117
390	740.2	34	2.02530586526477	35.0141015953276	Osteoarthrosis, generalized	musculoskeletal	0.337380053949337	0.000714161512283578	0.0351185417658259
391	426.2	9	2.01703333929878	10.3552137585847	Atrioventricular [AV] block	circulatory system	0.780079690201592	0	0.0318178118834415
392	470	12	2.01703333929878	14.7559949105347	Septal Deviations/Turbinate Hypertrophy	respiratory	0.288940474476816	0.000117991902029461	0.0318661611220243
393	772	39	2.01703333929878	39.177141378922	Symptoms of the muscles	symptoms	0.726250003408924	9.93616017090196e-05	0.0352718162384853
394	054	68	2.01283722470517	73.2457417772484	Herpes simplex	infectious diseases	0.695619500165326	0.000124202002136274	0.037268451906147
395	303.3	31	2.00860017176192	34.915439841745	Psychogenic disorder	mental disorders	0.624562645514861	8.07313013885784e-05	0.0350763984687328
396	345.12	28	2.00860017176192	31.1690316398078	Partial epilepsy	neurological	0.592413649122827	0.00021735350373848	0.0335932095552256
397	375	52	2.00860017176192	56.1515440007605	Disorders of lacrimal system	sense organs	0.253726149480238	0.00279454504806618	0.0354079279913565
398	560.2	16	2.00860017176192	16.0500557751603	Impaction of intestine	digestive	0.563449949983773	3.72606006408823e-05	0.0344354339330016
399	569	75	2.00860017176192	80.1188253268577	Other disorders of intestine	digestive	0.72739738545853	0.000353975706088382	0.0376752075785039
400	743.2	21	2.00860017176192	23.9794894785268	Pathologic fracture	musculoskeletal	0.480775170959456	0.000161462602777157	0.0350839835598192
401	204.12	16	2	16.4861892485335	Lymphoid leukemia, chronic	neoplasms	0.588962172903168	6.83111011749509e-05	0.0322707377628424
402	425	22	2	23.0788266294517	Cardiomyopathy	circulatory system	0.449762696112522	0.000180092903097598	0.0298159948864738
403	697	2	2	2.09057901435249	Sarcoidosis	dermatologic	1	0	0.0246691138960364
404	348.7	43	1.99563519459755	44.4534126041284	Coma	neurological	0.636457474764252	0.000180092903097598	0.0340198928067779
405	367.8	33	1.99122607569249	45.3992722675032	Hypermetropia	sense organs	0.536997341391142	0.00048438780833147	0.0351359070805517
406	747.1	16	1.99122607569249	16.7927111497262	Cardiac congenital anomalies	congenital anomalies	0.645688706247195	6.83111011749509e-05	0.0307051402932291
407	053	16	1.98677173426624	17.7122443624487	Herpes zoster	infectious diseases	0.279223377686042	0.000490597908438284	0.0330089384906754
408	151	10	1.98677173426624	12.0929451232518	Cancer of stomach	neoplasms	0.606970206450408	0.000149042402563529	0.0310952252791977
409	473	14	1.98677173426624	17.202663903761	Diseases of the larynx and vocal cords	respiratory	0.496527340976531	0.000111781801922647	0.0338674950136309
410	327	24	1.98227123303957	24.9291783407354	Sleep disorders	neurological	0.494389740993778	0.000242193904165735	0.0345339853246404
411	947	13	1.98227123303957	16.5531903322024	Urticaria	dermatologic	0.35406634925017	0.000825943314206225	0.0326291997570632
412	473.3	21	1.97772360528885	21.1122230343614	Paralysis/spasm of vocal cords or larynx	respiratory	0.511266573486539	0.000142832302456716	0.0340827439458806
413	513.8	36	1.97772360528885	36.2963848489816	Disorders of diaphragm	respiratory	0.844955488332182	1.24202002136274e-05	0.0346575029532886
414	172.3	28	1.9731278535997	35.5121783835153	Carcinoma in situ of skin	neoplasms	0.539416625931695	0.000260824204486176	0.0346640403910774
415	251.1	47	1.9731278535997	47.000933493995	Hypoglycemia	endocrine/metabolic	0.727959353739928	0.000111781801922647	0.0360697634401825
416	261.4	27	1.9731278535997	27.0580496950628	Vitamin D deficiency	endocrine/metabolic	0.734166163534582	6.83111011749509e-05	0.0350995789105039
417	333.2	23	1.9731278535997	24.7169170871066	Myoclonus	neurological	0.702996199028526	0.000211143403631667	0.0326500481689438
418	590	54	1.9731278535997	56.6557245925463	Pyelonephritis	genitourinary	0.73551336046306	0.000304294905233872	0.0360165835676877
419	110.11	29	1.96848294855394	34.8076475204988	Dermatophytosis of nail	infectious diseases	0.41431289617345	0.000825943314206225	0.0337158102772538
420	514.1	24	1.96848294855394	24	Abnormal results of function study of pulmonary system	respiratory	0.861017113963438	0	0.0342936995598653
421	070.2	22	1.96378782734556	22.6437846094606	Viral hepatitis B	infectious diseases	0.736752872081351	5.58909009613235e-05	0.0342017713021472
422	500.2	4	1.96378782734556	4	Pneumoconiosis	respiratory	0.466372980910426	0	0.0284924418518042
423	550	36	1.96378782734556	45.7688119938581	Abdominal hernia	digestive	0.653018807530989	0.000310505005340686	0.0368982765943988
424	949	11	1.96378782734556	11.0344533995944	Allergies, other	injuries & poisonings	0.332018288250373	0.000260824204486176	0.0322066214831642
425	564	41	1.95904139232109	42.5660023247815	Functional digestive disorders	digestive	0.687718850163845	0.000341555505874755	0.0355180839217647
426	577	34	1.95904139232109	35.5961720299346	Diseases of pancreas	digestive	0.458239367750503	0.0017201977295874	0.0356790058024966
427	696.4	7	1.95904139232109	14.2019176972601	Psoriasis	dermatologic	0.583459291784103	1.24202002136274e-05	0.0312177456246161
428	803.2	13	1.94939000664491	13.5953829910369	Fracture of radius and ulna	injuries & poisonings	0.405483066768007	6.21010010681372e-05	0.031572459851376
429	261.2	10	1.94448267215017	10.2445240421752	Vitamin B-complex deficiencies	endocrine/metabolic	0.550150542174436	1.86303003204412e-05	0.031910355342815
430	288	36	1.94448267215017	36.2368061073274	Diseases of white blood cells	hematopoietic	0.709773156615394	0.000117991902029461	0.0351272532545008
431	441.2	50	1.94448267215017	51.4712245739411	Chronic vascular insufficiency of intestine	circulatory system	0.735817424003867	0.000211143403631667	0.0362653208311725
432	695.7	18	1.94448267215017	19.5986909085691	Prurigo and Lichen	dermatologic	0.529204193542232	4.34707007476961e-05	0.0330836445801844
433	367.1	19	1.93951925261862	24.5934167437302	Myopia	sense organs	0.626518464238588	4.34707007476961e-05	0.0324241298841396
434	443.8	25	1.93951925261862	25.084466165453	Other specified peripheral vascular diseases	circulatory system	0.706833081931655	3.10505005340686e-05	0.0343752799067936
435	709.7	12	1.93951925261862	13.2311966863326	Unspecified diffuse connective tissue disease	dermatologic	0.294129237157473	0.000291874705020245	0.0308359893604151
436	371.3	18	1.93449845124357	19.5235795935629	Inflammation of eyelids	sense organs	0.382043286550506	0.000186303003204412	0.0313348916783623
437	380.4	16	1.93449845124357	16.0308866751879	Impacted cerumen	sense organs	0.27996217286819	0.00137864222371265	0.0338000218379957
438	430.2	32	1.93449845124357	33.0798019163072	Intracerebral hemorrhage	circulatory system	0.70154857072615	0.00016767270288397	0.0336375112071699
439	537	69	1.93449845124357	70.7279709034137	Other disorders of stomach and duodenum	digestive	0.706469982349231	0.000385026206622451	0.0369841561947328
440	555.2	8	1.93449845124357	8.08911559621178	Ulcerative colitis	digestive	0.507731550820522	4.96808008545098e-05	0.0314813848580266
441	578.1	18	1.93449845124357	19.8787954731766	Hematemesis	digestive	0.728166086063868	1.24202002136274e-05	0.0328145802561608
442	709.3	8	1.93449845124357	11.9203265046325	Systemic sclerosis	dermatologic	0.547706507082109	0.00214248453685073	0.0305438577056709
443	228	16	1.92427928606188	16.1077969802729	Hemangioma and lymphangioma, any site	neoplasms	0.579239523992016	1.86303003204412e-05	0.0340130999710815
444	275.3	62	1.92427928606188	62.9844885719405	Disorders of magnesium metabolism	endocrine/metabolic	0.712758803564163	0.000310505005340686	0.0366904854153222
445	350.1	20	1.92427928606188	20.2729233151001	Abnormal involuntary movements	neurological	0.491055560487531	0.0015401048264898	0.0342653570053969
446	575.2	45	1.92427928606188	51.7364756193274	Obstruction of bile duct	digestive	0.521594122489896	0.000503018108651912	0.035907631628474
447	599.1	24	1.92427928606188	26.1019791110846	Urinary obstruction	genitourinary	0.642734550566265	3.10505005340686e-05	0.0337124151345538
448	008.6	19	1.91907809237607	19	Viral Enteritis	infectious diseases	0.853021615703472	0	0.0340864616205454
449	348.2	31	1.91907809237607	35.4599525183281	Cerebral edema and compression of brain	neurological	0.508623071087435	0.00119233922050823	0.0334841246393691
450	458.2	4	1.91907809237607	4	Iatrogenic hypotension	circulatory system	1	0	0.0303025061026943
451	514	4	1.91907809237607	4	Abnormal findings examination of lungs	respiratory	0.165133329271512	0	0.0284833574355176
452	531.3	27	1.91907809237607	28.5517272165889	Duodenal ulcer	digestive	0.663012873331922	8.07313013885784e-05	0.0338974618844997
453	681.1	21	1.91907809237607	21.592578390891	Cellulitis and abscess of fingers/toes	dermatologic	0.723703450338157	6.21010010681372e-06	0.0341899221544105
454	350.3	17	1.91381385238372	23.8110417089662	Lack of coordination	neurological	0.84778560873629	0	0.0319267055111959
455	504	10	1.91381385238372	10.1303566443545	Other alveolar and parietoalveolar pneumonopathy	respiratory	0.846232530622443	1.24202002136274e-05	0.0313388535957074
456	274.1	27	1.90848501887865	27.1304424486323	Gout	endocrine/metabolic	0.718282361578212	4.96808008545098e-05	0.0352489812051011
457	709.2	21	1.90848501887865	22.1249302023377	Sicca syndrome	dermatologic	0.289005358705745	0.000577539309933676	0.0330065378532947
458	535.6	34	1.90308998699194	35.1042452503971	Duodenitis	digestive	0.795378873134795	1.24202002136274e-05	0.0350664183876434
459	362	16	1.89762709129044	20.083662382593	Other retinal disorders	sense organs	0.673392381483577	8.69414014953921e-05	0.0320322401385962
460	250.42	42	1.89209460269048	45.4138877587404	Other abnormal glucose	endocrine/metabolic	0.81845624231736	0.000198723203418039	0.0360137740911154
461	571.81	60	1.89209460269048	80.5015202678844	Portal hypertension	digestive	0.623116682315281	0.000664480711429068	0.0372596469747718
462	395.2	5	1.88649072517248	7.54139228420497	Nonrheumatic aortic valve disorders	circulatory system	0.23945754717932	3.10505005340686e-05	0.0279020806110539
463	695.8	24	1.88649072517248	25.7438160679726	Other specified erythematous conditions	dermatologic	0.45004801854813	0.000242193904165735	0.0332281378454648
464	277.5	14	1.88081359228079	14.329347972016	Other disorders of lipoid metabolism	endocrine/metabolic	0.47707140883185	6.83111011749509e-05	0.0330468739388889
465	599.6	40	1.88081359228079	40.8171032574612	Oliguria and anuria	genitourinary	0.627704337312065	0.000124202002136274	0.0358058674187459
466	695.3	16	1.88081359228079	17.0989685976116	Rosacea	dermatologic	0.634213543804845	1.24202002136274e-05	0.0308549116900034
467	858	35	1.88081359228079	36.2905969938647	Complication of internal orthopedic device	injuries & poisonings	0.63437846856933	6.83111011749509e-05	0.0359523493116181
468	1007	9	1.8750612633917	9.24696930973799	Injury to blood vessels	NULL	0.788932999205192	0	0.032472440152936
469	110.12	26	1.8750612633917	29.3909410476648	Althete's foot	infectious diseases	0.539709604490508	0.000310505005340686	0.0333798339401975
470	198	27	1.8750612633917	32.66201312338	Secondary malignant neoplasm	neoplasms	0.409465490309027	0.000670690811535882	0.0319895352504495
471	365.11	17	1.8750612633917	20.4097068366375	Primary open angle glaucoma	sense organs	0.513963572320662	0.00021735350373848	0.0315801217947371
472	740.9	20	1.8750612633917	25.2314184773517	Osteoarthrosis NOS	musculoskeletal	0.50769213464369	0.000279454504806617	0.0339408223875304
473	157	10	1.86923171973098	13.6167972178888	Pancreatic cancer	neoplasms	0.538527264850267	5.58909009613235e-05	0.0284060124195143
474	290.16	10	1.86923171973098	10.1174237098063	Vascular dementia	mental disorders	0.452552819003704	3.10505005340686e-05	0.0304835170806213
475	594.1	12	1.86923171973098	12.1971436838156	Calculus of kidney	genitourinary	0.5768626518601	3.72606006408823e-05	0.0322801306045768
476	381.2	19	1.86332286012046	19.7587255549687	Eustachian tube disorders	sense organs	0.294069012223816	0.000453337307797402	0.0332474829267177
477	742.9	25	1.86332286012046	31.9463357525272	Other derangement of joint	musculoskeletal	0.477764261541217	0.000664480711429068	0.0345680786129698
478	958	31	1.86332286012046	31.0355791583414	Certain early complications of trauma or procedure	injuries & poisonings	0.799669137344705	6.21010010681372e-06	0.0349926687511148
479	225.1	7	1.85733249643127	7.31932187610013	Benign neoplasm of brain, cranial nerves, meninges	neoplasms	0.402832082221998	3.72606006408823e-05	0.0267542455542195
480	349	19	1.85733249643127	19.2200869289728	Other and unspecified disorders of the nervous system	neurological	0.699948541271987	6.21010010681372e-06	0.0336091749677794
481	427.61	4	1.85733249643127	4.0980480513517	Supraventricular premature beats	circulatory system	0.333333333333333	6.21010010681372e-06	0.0276128528921649
482	459.1	27	1.85733249643127	27.2091451744943	Hemorrhage NOS	circulatory system	0.764059268298462	4.34707007476961e-05	0.0343951545022594
483	476	5	1.85733249643127	6.20265905170835	Allergic rhinitis	respiratory	0.273972228056283	3.10505005340686e-05	0.0272398425901873
484	565	19	1.85733249643127	19.176337901112	Anal and rectal conditions	digestive	0.460260959578921	8.69414014953921e-05	0.0336603496495614
485	317.1	9	1.85125834871908	11.5482431228691	Alcoholism	mental disorders	0.657252709371039	1.86303003204412e-05	0.0305764597323353
486	334	22	1.85125834871908	27.4258661687031	Degenerative disease of the spinal cord	neurological	0.597619883116431	0.000223563603845294	0.0340428843104607
487	513.3	8	1.85125834871908	8.17640245989991	Hypoventilation	respiratory	0.938577249750561	0	0.0318308940166114
488	276.6	43	1.84509804001426	44.5619732490916	Fluid overload	endocrine/metabolic	0.640200444455414	0.000192513103311225	0.0359636729526047
489	426.25	4	1.84509804001426	4.23704027135154	Other heart block	circulatory system	0.652353969105681	0	0.0276787718102578
490	726.1	20	1.84509804001426	26.7026390716884	Enthesopathy	musculoskeletal	0.417252360849948	0.000739001912710833	0.0336832423606844
491	481	10	1.83884909073726	10.1696365387158	Influenza	respiratory	0.930669595552108	0	0.0319758949428765
492	561.1	23	1.83884909073726	23	Diarrhea	digestive	0.800548316179299	1.86303003204412e-05	0.0344578223205367
493	704	24	1.83884909073726	29.821782499318	Diseases of hair and hair follicles	dermatologic	0.444182029727451	0.000906674615594803	0.033880560940668
494	874	43	1.83884909073726	46.9585799632057	Complication of amputation stump	injuries & poisonings	0.830168049870063	1.24202002136274e-05	0.0359826254912925
495	150	10	1.83250891270624	14.6948773237725	Cancer of esophagus	neoplasms	0.634573954914578	0.000105571701815833	0.030668503770742
496	198.5	19	1.83250891270624	23.8359506240891	Secondary malignancy of brain/spine	neoplasms	0.345338558697154	0.000732791812604019	0.0312627360065488
497	379.3	27	1.83250891270624	35.4180055198341	Aphakia and other disorders of lens	sense organs	0.659683812944065	0.000149042402563529	0.0344749470398282
498	803.1	11	1.83250891270624	12.8429659017136	Fracture of humerus	injuries & poisonings	0.394821496938864	0.000130412102243088	0.0322153074477162
499	818	19	1.83250891270624	22.0409667650559	Intracranial hemorrhage (injury)	injuries & poisonings	0.626822088044517	0.000105571701815833	0.0336670774971293
500	555.1	3	1.82607480270083	3.26908653637347	Regional enteritis	digestive	0.304169069928634	6.21010010681372e-06	0.0277919528401688
501	729.1	12	1.82607480270083	13.1565683648513	Rheumatism, unspecified and fibrositis	musculoskeletal	0.525929909318838	4.34707007476961e-05	0.0297494325391934
502	770	11	1.82607480270083	11.1079125617562	Myalgia and myositis unspecified	symptoms	0.596035857578663	1.24202002136274e-05	0.0324621722901337
503	053.1	11	1.81954393554187	11.9413650411584	Herpes zoster with nervous system complications	infectious diseases	0.391559470777765	0.000235983804058921	0.0324138159392742
504	315	17	1.81954393554187	17.3156784295297	Develomental delays and disorders	mental disorders	0.481771124930338	9.31515016022058e-05	0.0335686193249748
505	381.1	8	1.81954393554187	10.0201206948073	Otitis media	sense organs	0.193889352925536	0.000124202002136274	0.0286318471445192
506	586.4	25	1.81954393554187	25.7589765766142	Stricture/obstruction of ureter	genitourinary	0.673453984063289	6.83111011749509e-05	0.0336763418688502
507	618.1	16	1.81954393554187	22.1729150803579	Prolapse of vaginal walls	genitourinary	0.435239957216579	0.000304294905233872	0.0333723527980868
508	155.1	26	1.81291335664286	37.8142305646706	Malignant neoplasm of liver, primary	neoplasms	0.670097754736165	0.00016767270288397	0.034179874819524
509	250.41	7	1.81291335664286	7	Impaired fasting glucose	endocrine/metabolic	0.589580334403721	6.21010010681372e-06	0.0318680264304012
510	586.11	22	1.81291335664286	22.1134630540065	Small kidney	genitourinary	0.71923662202947	3.10505005340686e-05	0.0340520254190873
511	696.42	11	1.81291335664286	13.1062902988643	Psoriatic arthropathy	dermatologic	0.329982814440043	0.000192513103311225	0.0329308981318574
512	817	12	1.81291335664286	18.8711682699099	Concussion	injuries & poisonings	0.873198008449233	6.21010010681372e-06	0.0317381355651881
513	279.1	56	1.80617997398389	74.2690812604957	Immunity deficiency	endocrine/metabolic	0.627266251570642	0.000981195816876568	0.0367623128259285
514	455	13	1.80617997398389	13	Hemorrhoids	circulatory system	0.691073423858493	1.86303003204412e-05	0.0335600157541983
515	690.1	20	1.80617997398389	22.6918803186158	Seborrheic dermatitis	dermatologic	0.566740424888745	8.69414014953921e-05	0.0317582106298448
516	747.12	8	1.80617997398389	9.60109044815428	Valvular heart disease/ heart chambers	congenital anomalies	0.730986024132109	0	0.0270465671712381
517	211	17	1.79934054945358	17.4872477833535	Benign neoplasm of other parts of digestive system	neoplasms	0.648219387835298	4.34707007476961e-05	0.0335821575466657
518	275.53	34	1.79934054945358	35.1153417708062	Disorders of phosphorus metabolism	endocrine/metabolic	0.734813400174572	6.83111011749509e-05	0.0348317459963084
519	714	15	1.79934054945358	19.7886328946393	Rheumatoid arthritis and other inflammatory polyarthropathies	musculoskeletal	0.550273926494675	0.00137243212360583	0.0317644451110483
520	535.2	16	1.79239168949825	17.9381531708624	Atrophic gastritis	digestive	0.735558871058362	3.10505005340686e-05	0.0328820363399294
521	721.8	15	1.79239168949825	19.3793088904	Other allied disorders of spine	musculoskeletal	0.507688609184584	0.000142832302456716	0.0324727649313321
522	946	4	1.79239168949825	9.04733400879034	Anaphylactic shock NOS	injuries & poisonings	0.743644107104503	2.48404004272549e-05	0.0305464677628439
523	215	17	1.78532983501077	19.097936407712	Other benign neoplasm of connective and other soft tissue	neoplasms	0.288232611022263	0.000503018108651912	0.0314604435710228
524	706.2	15	1.78532983501077	22.8648919871083	Sebaceous cyst	dermatologic	0.54052153707976	0.000732791812604019	0.032371782777016
525	253.2	22	1.77815125038364	24.1654534734689	Pituitary hypofunction	endocrine/metabolic	0.496533511978823	0.000142832302456716	0.0340988429041734
526	300.8	8	1.77815125038364	8.39913373897026	Acute reaction to stress	mental disorders	0.639172079514459	0	0.0311149731594231
527	345.11	10	1.77815125038364	14.3547098865676	Generalized convulsive epilepsy	neurological	0.569175705291483	6.83111011749509e-05	0.0317546478060208
528	348.8	51	1.77815125038364	51.9391070566358	Encephalopathy, not elsewhere classified	neurological	0.742400689831322	0.000136622202349902	0.0362997266952303
529	560.4	55	1.77815125038364	57.5490736945117	Other intestinal obstruction	digestive	0.69815928958857	0.00134759172317858	0.0361389401745938
530	751.21	18	1.77815125038364	18.9372811462211	Cystic kidney disease	congenital anomalies	0.652823840467031	1.86303003204412e-05	0.033426686667751
531	293.1	12	1.77085201164214	17.5750754317427	Swelling, mass, or lump in head and neck [Space-occupying lesion, intracranial NOS]	mental disorders	0.499904686486756	0.000155252502670343	0.0313685424898479
532	380.1	7	1.77085201164214	8.48134524560521	Otitis externa	sense organs	0.133090961996636	0.000105571701815833	0.0264248904544015
533	574.11	23	1.77085201164214	23.4236451435902	Cholelithiasis with acute cholecystitis	digestive	0.54838697413295	0.000229773703952108	0.0332037734611369
534	575.7	56	1.77085201164214	60.506393498936	Other disorders of gallbladder	digestive	0.677348006171001	0.00113644831954691	0.0361469476697678
535	198.3	35	1.76342799356294	44.1068687775058	Secondary malignant neoplasm of digestive systems	neoplasms	0.425260763111326	0.000745212012817647	0.0339254354923257
536	300.11	16	1.76342799356294	20.2097578840266	Generalized anxiety disorder	mental disorders	0.641086341545895	3.10505005340686e-05	0.0315699219629947
537	446.5	6	1.76342799356294	6.15082842844831	Giant cell arteritis	circulatory system	0.451477439412085	1.24202002136274e-05	0.030259609837965
538	218.1	17	1.75587485567249	19.3635301857238	Uterine leiomyoma	neoplasms	0.30423426280095	0.000664480711429068	0.0307833322525683
539	577.2	7	1.75587485567249	8.95546782263069	Chronic pancreatitis	digestive	0.338327078940442	1.24202002136274e-05	0.0279306658863711
540	578.8	23	1.75587485567249	23.1201749322331	Hemorrhage of rectum and anus	digestive	0.879852656861514	0	0.0345345939135657
541	627.1	10	1.75587485567249	11.1758840901088	Postmenopausal bleeding	genitourinary	0.360011043424418	0.000130412102243088	0.0264879758275483
542	726	13	1.75587485567249	15.1718279920983	Peripheral enthesopathies and allied syndromes	musculoskeletal	0.399018844998413	0.000235983804058921	0.0319098132375641
543	800.1	27	1.75587485567249	30.3589017703045	Fracture of neck of femur	injuries & poisonings	0.579803902279512	0.000149042402563529	0.0355338095320025
544	324	6	1.7481880270062	6.10723054878347	Other CNS infection and poliomyelitis	neurological	0.424857881578149	0.000161462602777157	0.0292509193174559
545	353	25	1.7481880270062	26.3841066019397	Nerve root and plexus disorders	neurological	0.596044775313034	0.000440917107583774	0.0344229810007205
546	411.9	18	1.7481880270062	18	Other acute and subacute forms of ischemic heart disease	circulatory system	0.746623453598497	1.86303003204412e-05	0.032955689230194
547	1019	30	1.74036268949424	33.9795863065074	Other ill-defined and unknown causes of morbidity and mortality	NULL	0.580514611375015	0.00026703430459299	0.0343555156750996
548	289.5	40	1.74036268949424	41.0931506689757	Diseases of spleen	hematopoietic	0.724301541736835	0.000496808008545098	0.0353183816159735
549	420.21	3	1.74036268949424	4.00067406915315	Acute pericarditis	circulatory system	1	0	0.0284878499599029
550	433.11	16	1.74036268949424	17.6360965880415	Occlusion of cerebral arteries, with cerebral infarction	circulatory system	0.899575229791386	0	0.031026471685657
551	443.1	3	1.74036268949424	4.68398860201334	Raynaud's syndrome	circulatory system	0.367167989571677	1.24202002136274e-05	0.0232958389954444
552	624.9	16	1.74036268949424	25.8623159333963	stress incontinence, female	genitourinary	0.575976904281209	0.000124202002136274	0.035387613094124
553	738.4	14	1.74036268949424	17.770056504891	Acquired spondylolisthesis	musculoskeletal	0.640597360805333	5.58909009613235e-05	0.031114921060397
554	710.11	35	1.73239375982297	37.1704534083771	Acute osteomyelitis	musculoskeletal	0.846217065962753	3.10505005340686e-05	0.0347683297600013
555	801	5	1.73239375982297	5	Fracture of ankle and foot	injuries & poisonings	0.28563956252972	0	0.0294683328593767
556	110.13	9	1.72427586960079	9.1683572090928	Dermatophytosis of the body	infectious diseases	0.387860387749925	0.00124823012146956	0.0318826350679898
557	465.2	12	1.72427586960079	12.1016270506769	Acute pharyngitis	respiratory	0.452793317452635	2.48404004272549e-05	0.0332681943730826
558	610.4	6	1.72427586960079	10.306740180124	Benign neoplasm of breast	genitourinary	0.476741496711935	9.31515016022058e-05	0.0272760842722387
559	715.2	2	1.72427586960079	2.06029447408263	Ankylosing spondylitis	musculoskeletal	0	0	0.0240611217752027
560	859	30	1.72427586960079	30.224469241668	Complication due to other implant and internal device	injuries & poisonings	0.789826905889701	0.000117991902029461	0.0350939338283495
561	201	7	1.7160033436348	7.62254159650631	Hodgkin's disease	neoplasms	0.361626495417363	3.72606006408823e-05	0.0293265969285281
562	269	19	1.7160033436348	19.9717413881425	Proteinuria	endocrine/metabolic	0.481970608375472	7.45212012817647e-05	0.0328872462013416
563	379.4	15	1.7160033436348	15	Anomalies of pupillary function	sense organs	0.942394329595251	0	0.0322899073382047
564	525	18	1.7160033436348	20.93766833234	Other diseases of the teeth and supporting structures	digestive	0.420330677528772	0.00058374941004049	0.0339092115272572
565	737.3	10	1.7160033436348	10.6783464633493	Kyphoscoliosis and scoliosis	musculoskeletal	0.548332992743025	3.10505005340686e-05	0.0303215993032882
566	290	16	1.70757017609794	16.6291140212851	Delirium dementia and amnestic and other cognitive disorders	mental disorders	0.385022049413097	0.000180092903097598	0.0317075134880523
567	333.1	4	1.70757017609794	6.73351714588258	Essential tremor	neurological	0.419462456189702	2.48404004272549e-05	0.0282776225667603
568	340	3	1.70757017609794	3	Migraine	neurological	0.291411232893678	1.86303003204412e-05	0.0256640992907142
569	561.2	12	1.70757017609794	14.3304437631399	Flatulence	digestive	0.466822259416471	3.72606006408823e-05	0.0323723755426591
