# Supplementary material for: A network medicine approach to study comorbidities in heart failure with preserved ejection fraction
Source: BMC Med. 2023 Jul 24;21:267. doi: 10.1186/s12916-023-02922-7 (PMC10367269; doi:10.1186/s12916-023-02922-7)
Supplement: Supplementary file 4 — Additional file 4: Supplementary Table 3. Disease Cluster Composition of the HFnet [file 12916_2023_2922_MOESM4_ESM.xlsx]

## Sheet: 1
name	size	description	group_cat	group_louv
411.4	4.39049	Coronary atherosclerosis	circulatory system	1
401.1	4.31433	Essential hypertension	circulatory system	1
272.13	4.20366	Mixed hyperlipidemia	endocrine/metabolic	1
401.21	4.03667	Hypertensive heart disease	circulatory system	1
272.11	4.02078	Hypercholesterolemia	endocrine/metabolic	1
411.2	3.98972	Myocardial infarction	circulatory system	1
411.3	3.73648	Angina pectoris	circulatory system	1
411.8	3.68592	Other chronic ischemic heart disease, unspecified	circulatory system	1
496	3.59999	Chronic airway obstruction	respiratory	1
411.1	3.58263	Unstable angina (intermediate coronary syndrome)	circulatory system	1
790.6	3.55449	Other abnormal blood chemistry	symptoms	1
512.7	3.53656	Shortness of breath	respiratory	1
418	3.49996	Nonspecific chest pain	circulatory system	1
276.14	3.45712	Hypopotassemia	endocrine/metabolic	1
244.2	3.38435	Acquired hypothyroidism	endocrine/metabolic	1
318	3.38328	Tobacco use disorder	mental disorders	1
600	3.35353	Hyperplasia of prostate	genitourinary	1
788	3.28937	Syncope and collapse	symptoms	1
244.4	3.2833	Hypothyroidism NOS	endocrine/metabolic	1
427.12	3.26881	Paroxysmal ventricular tachycardia	circulatory system	1
411.41	3.25406	Aneurysm and dissection of heart	circulatory system	1
440	3.23629	Atherosclerosis	circulatory system	1
427.6	3.17056	Premature beats	circulatory system	1
253.1	3.15473	Pituitary hyperfunction	endocrine/metabolic	1
496.21	3.11528	Obstructive chronic bronchitis	respiratory	1
427.11	2.95569	Paroxysmal supraventricular tachycardia	circulatory system	1
427.8	2.95085	Sinoatrial node dysfunction (Bradycardia)	circulatory system	1
386.9	2.92324	Dizziness and giddiness (Light-headedness and vertigo)	sense organs	1
495	2.90741	Asthma	respiratory	1
280.1	2.88423	Iron deficiency anemias, unspecified or not due to blood loss	hematopoietic	1
327.3	2.87448	Sleep apnea	neurological	1
242	2.81558	Thyrotoxicosis with or without goiter	endocrine/metabolic	1
427.9	2.72916	Palpitations	circulatory system	1
244.1	2.69723	Secondary hypothyroidism	endocrine/metabolic	1
241.2	2.69636	Nontoxic multinodular goiter	endocrine/metabolic	1
240	2.69548	Simple and unspecified goiter	endocrine/metabolic	1
426.23	2.67852	Second degree AV block	circulatory system	1
444	2.64933	Arterial embolism and thrombosis	circulatory system	1
530.11	2.52504	GERD	digestive	1
426.3	2.47276	Bundle branch block	circulatory system	1
427.5	2.45025	Arrhythmia (cardiac) NOS	circulatory system	1
274.11	2.43616	Gouty arthropathy	endocrine/metabolic	1
427.7	2.43136	Tachycardia NOS	circulatory system	1
483	2.43136	Acute bronchitis and bronchiolitis	respiratory	1
262	2.4014	Mineral deficiency NEC	endocrine/metabolic	1
418.1	2.36549	Precordial pain	circulatory system	1
798	2.33244	Malaise and fatigue	symptoms	1
241.1	2.32222	Nontoxic uninodular goiter	endocrine/metabolic	1
245.21	2.32015	Chronic lymphocytic thyroiditis	endocrine/metabolic	1
339	2.26245	Other headache syndromes	neurological	1
386.2	2.22789	Peripheral or central vertigo	sense organs	1
458.1	2.22789	Orthostatic hypotension	circulatory system	1
550.1	2.17319	Inguinal hernia	digestive	1
242.2	2.16732	Toxic multinodular goiter	endocrine/metabolic	1
242.1	2.11059	Graves' disease	endocrine/metabolic	1
496.2	2.03342	Chronic bronchitis	respiratory	1
465	2.02938	Acute upper respiratory infections of multiple or unspecified sites	respiratory	1
261.4	1.97313	Vitamin D deficiency	endocrine/metabolic	1
500.2	1.96379	Pneumoconiosis	respiratory	1
949	1.96379	Allergies, other	injuries & poisonings	1
261.2	1.94448	Vitamin B-complex deficiencies	endocrine/metabolic	1
458.2	1.91908	Iatrogenic hypotension	circulatory system	1
514	1.91908	Abnormal findings examination of lungs	respiratory	1
274.1	1.90849	Gout	endocrine/metabolic	1
427.61	1.85733	Supraventricular premature beats	circulatory system	1
476	1.85733	Allergic rhinitis	respiratory	1
513.3	1.85126	Hypoventilation	respiratory	1
426.25	1.8451	Other heart block	circulatory system	1
253.2	1.77815	Pituitary hypofunction	endocrine/metabolic	1
801	1.73239	Fracture of ankle and foot	injuries & poisonings	1
561.2	1.70757	Flatulence	digestive	1

## Sheet: 2
name	size	description	group_cat	group_louv
939	2.76864	Atopic/contact dermatitis due to other or unspecified	dermatologic	2
172.2	2.65706	Other non-epithelial cancer of skin	neoplasms	2
454.1	2.63144	Varicose veins of lower extremity	circulatory system	2
366	2.62428	Cataract	sense organs	2
185	2.60206	Cancer of prostate	neoplasms	2
702.1	2.5563	Actinic keratosis	dermatologic	2
599.4	2.45939	Urinary incontinence	genitourinary	2
362.4	2.43775	Retinal vascular changes and abnomalities	sense organs	2
362.29	2.42975	Macular degeneration (senile) of retina NOS	sense organs	2
389	2.41497	Hearing loss	sense organs	2
366.2	2.3962	Senile cataract	sense organs	2
216	2.33646	Benign neoplasm of skin	neoplasms	2
365	2.29003	Glaucoma	sense organs	2
475	2.23553	Chronic sinusitis	respiratory	2
473.4	2.233	Voice disturbance	respiratory	2
702.2	2.21484	Seborrheic keratosis	dermatologic	2
389.1	2.2014	Sensorineural hearing loss	sense organs	2
379.2	2.17319	Disorders of vitreous body	sense organs	2
389.4	2.16137	Tinnitus	sense organs	2
367.9	2.1038	Blindness and low vision	sense organs	2
172.11	2.09342	Melanomas of skin	neoplasms	2
368	2.08279	Visual disturbances	sense organs	2
698	2.07918	Pruritus and related conditions	dermatologic	2
367.2	2.07555	Astigmatism	sense organs	2
369.5	2.06446	Conjunctivitis, infectious	sense organs	2
367.4	2.04532	Presbyopia	sense organs	2
372	2.03743	Disorders of conjunctiva	sense organs	2
479	2.02938	Other upper respiratory disease	respiratory	2
389.3	2.02531	Degenerative and vascular disorders of ear	sense organs	2
470	2.01703	Septal Deviations/Turbinate Hypertrophy	respiratory	2
375	2.0086	Disorders of lacrimal system	sense organs	2
367.8	1.99123	Hypermetropia	sense organs	2
53	1.98677	Herpes zoster	infectious diseases	2
473	1.98677	Diseases of the larynx and vocal cords	respiratory	2
947	1.98227	Urticaria	dermatologic	2
473.3	1.97772	Paralysis/spasm of vocal cords or larynx	respiratory	2
172.3	1.97313	Carcinoma in situ of skin	neoplasms	2
110.11	1.96848	Dermatophytosis of nail	infectious diseases	2
695.7	1.94448	Prurigo and Lichen	dermatologic	2
367.1	1.93952	Myopia	sense organs	2
371.3	1.9345	Inflammation of eyelids	sense organs	2
380.4	1.9345	Impacted cerumen	sense organs	2
228	1.92428	Hemangioma and lymphangioma, any site	neoplasms	2
709.2	1.90849	Sicca syndrome	dermatologic	2
362	1.89763	Other retinal disorders	sense organs	2
695.8	1.88649	Other specified erythematous conditions	dermatologic	2
695.3	1.88081	Rosacea	dermatologic	2
110.12	1.87506	Althete's foot	infectious diseases	2
365.11	1.87506	Primary open angle glaucoma	sense organs	2
381.2	1.86332	Eustachian tube disorders	sense organs	2
704	1.83885	Diseases of hair and hair follicles	dermatologic	2
379.3	1.83251	Aphakia and other disorders of lens	sense organs	2
53.1	1.81954	Herpes zoster with nervous system complications	infectious diseases	2
381.1	1.81954	Otitis media	sense organs	2
618.1	1.81954	Prolapse of vaginal walls	genitourinary	2
690.1	1.80618	Seborrheic dermatitis	dermatologic	2
946	1.79239	Anaphylactic shock NOS	injuries & poisonings	2
215	1.78533	Other benign neoplasm of connective and other soft tissue	neoplasms	2
706.2	1.78533	Sebaceous cyst	dermatologic	2
380.1	1.77085	Otitis externa	sense organs	2
446.5	1.76343	Giant cell arteritis	circulatory system	2
218.1	1.75587	Uterine leiomyoma	neoplasms	2
627.1	1.75587	Postmenopausal bleeding	genitourinary	2
624.9	1.74036	stress incontinence, female	genitourinary	2
110.13	1.72428	Dermatophytosis of the body	infectious diseases	2

## Sheet: 3
name	size	description	group_cat	group_louv
427.2	4.0993	Atrial fibrillation and flutter	circulatory system	3
395.1	3.70183	Nonrheumatic mitral valve disorders	circulatory system	3
394.2	3.69566	Mitral valve disease	circulatory system	3
415.2	3.6878	Chronic pulmonary heart disease	circulatory system	3
394.3	3.66445	Aortic valve disease	circulatory system	3
425.1	3.65658	Primary/intrinsic cardiomyopathies	circulatory system	3
507	3.57669	Pleurisy; pleural effusion	respiratory	3
285	3.38543	Other anemias	hematopoietic	3
747.13	3.3813	Congenital anomalies of great vessels	congenital anomalies	3
854	3.38021	Complications of cardiac/vascular device, implant, and graft	injuries & poisonings	3
395.3	3.35889	Nonrheumatic tricuspid valve disorders	circulatory system	3
850	3.34947	Hemorrhage or hematoma complicating a procedure	injuries & poisonings	3
278.1	3.29557	Obesity	endocrine/metabolic	3
459.9	3.25527	Circulatory disease NEC	circulatory system	3
1011	3.2014	Complications of surgical and medical procedures	NULL	3
272.1	3.197	Hyperlipidemia	endocrine/metabolic	3
426.24	3.15655	Atrioventricular block, complete	circulatory system	3
426.32	3.10209	Left bundle branch block	circulatory system	3
427.3	3.03663	Other specified cardiac dysrhythmias	circulatory system	3
286.5	3.03463	Hemorrhagic disorder due to intrinsic circulating anticoagulants	hematopoietic	3
442.3	2.94151	Aneurysm of artery of lower extremity	circulatory system	3
442.1	2.91381	Aortic aneurysm	circulatory system	3
401.2	2.88874	Hypertensive heart and/or renal disease	circulatory system	3
287.3	2.8739	Thrombocytopenia	hematopoietic	3
420.2	2.87216	Pericarditis	circulatory system	3
426.21	2.77012	First degree AV block	circulatory system	3
477	2.76193	Epistaxis or throat hemorrhage	respiratory	3
416	2.76042	Cardiomegaly	circulatory system	3
415.21	2.75128	Primary pulmonary hypertension	circulatory system	3
747.11	2.75051	Cardiac shunt/ heart septal defect	congenital anomalies	3
394.7	2.74036	Disease of tricuspid valve	circulatory system	3
509.3	2.716	Pulmonary insufficiency or respiratory failure following trauma and surgery	respiratory	3
287	2.69897	Purpura and other hemorrhagic conditions	hematopoietic	3
442.11	2.69285	Abdominal aortic aneurysm	circulatory system	3
573.1	2.69285	Chronic passive congestion of liver	digestive	3
519.8	2.59439	Other diseases of respiratory system, NEC	respiratory	3
414	2.56229	Other forms of chronic heart disease	circulatory system	3
426.31	2.55023	Right bundle branch block	circulatory system	3
519.2	2.54654	Respiratory complications	respiratory	3
420.3	2.51322	Endocarditis	circulatory system	3
574.1	2.47857	Cholelithiasis	digestive	3
291.4	2.45939	Specific nonpsychotic mental disorders due to brain damage	mental disorders	3
420.22	2.45637	Chronic pericarditis	circulatory system	3
447	2.40824	Other disorders of arteries and arterioles	circulatory system	3
394	2.39967	Rheumatic disease of the heart valves	circulatory system	3
571.5	2.34242	Other chronic nonalcoholic liver disease	digestive	3
510	2.33846	Other diseases of lung	respiratory	3
586.2	2.32634	Cyst of kidney, acquired	genitourinary	3
440.9	2.29667	Atherosclerosis of aorta	circulatory system	3
573	2.29226	Other disorders of liver	digestive	3
420.1	2.22531	Myocarditis	circulatory system	3
442	2.22531	Other aneurysm	circulatory system	3
496.1	2.21484	Emphysema	respiratory	3
442.2	2.19033	Aneurysm of iliac artery	circulatory system	3
442.8	2.16435	Aneurysm of other specified artery	circulatory system	3
272.9	2.12385	Unspecified disorder of lipoid metabolism	endocrine/metabolic	3
573.3	2.11059	Hepatomegaly	digestive	3
395.4	2.09342	Nonrheumatic pulmonary valve disorders	circulatory system	3
573.9	2.08279	Abnormal serum enzyme levels	digestive	3
272.12	2.0569	Hyperglyceridemia	endocrine/metabolic	3
579.2	2.04922	Splenomegaly	digestive	3
426.2	2.01703	Atrioventricular [AV] block	circulatory system	3
697	2	Sarcoidosis	dermatologic	3
747.1	1.99123	Cardiac congenital anomalies	congenital anomalies	3
513.8	1.97772	Disorders of diaphragm	respiratory	3
514.1	1.96848	Abnormal results of function study of pulmonary system	respiratory	3
250.42	1.89209	Other abnormal glucose	endocrine/metabolic	3
395.2	1.88649	Nonrheumatic aortic valve disorders	circulatory system	3
277.5	1.88081	Other disorders of lipoid metabolism	endocrine/metabolic	3
349	1.85733	Other and unspecified disorders of the nervous system	neurological	3
747.12	1.80618	Valvular heart disease/ heart chambers	congenital anomalies	3
411.9	1.74819	Other acute and subacute forms of ischemic heart disease	circulatory system	3
420.21	1.74036	Acute pericarditis	circulatory system	3

## Sheet: 4
name	size	description	group_cat	group_louv
250.2	3.92691	Type 2 diabetes	endocrine/metabolic	4
585.3	3.83575	Chronic renal failure [CKD]	genitourinary	4
440.2	3.42991	Atherosclerosis of the extremities	circulatory system	4
433.1	3.11893	Occlusion and stenosis of precerebral arteries	circulatory system	4
580.2	3.08778	Nephrotic syndrome without mention of glomerulonephritis	genitourinary	4
585.2	3.04961	Renal failure NOS	genitourinary	4
443.9	3.02202	Peripheral vascular disease, unspecified	circulatory system	4
250.6	2.97635	Polyneuropathy in diabetes	endocrine/metabolic	4
250.22	2.95761	Type 2 diabetes with renal manifestations	endocrine/metabolic	4
588	2.8169	Disorders resulting from impaired renal function	genitourinary	4
250.24	2.7356	Type 2 diabetes with neurological manifestations	endocrine/metabolic	4
443.7	2.69548	Peripheral angiopathy in diseases classified elsewhere	circulatory system	4
456	2.68485	Chronic venous insufficiency [CVI]	circulatory system	4
454.11	2.65128	Varicose veins of lower extremity, symptomtic	circulatory system	4
686	2.62634	Other local infections of skin and subcutaneous tissue	dermatologic	4
285.2	2.62118	Anemia of chronic disease	hematopoietic	4
440.1	2.48572	Atherosclerosis of renal artery	circulatory system	4
707	2.45788	Chronic ulcer of skin	dermatologic	4
250.7	2.44871	Diabetic retinopathy	endocrine/metabolic	4
444.1	2.43457	Arterial embolism and thrombosis of lower extremity artery	circulatory system	4
450	2.35025	Noninfectious disorders of lymphatic channels	circulatory system	4
250.1	2.33846	Type 1 diabetes	endocrine/metabolic	4
592.11	2.33646	Acute cystitis	genitourinary	4
252.1	2.26717	Hyperparathyroidism	endocrine/metabolic	4
250.23	2.14922	Type 2 diabetes with ophthalmic manifestations	endocrine/metabolic	4
686.1	2.1271	Carbuncle and furuncle	dermatologic	4
681.3	2.10037	Cellulitis and abscess of arm/hand	dermatologic	4
681.5	2.10037	Cellulitis and abscess of leg, except foot	dermatologic	4
681.6	2.10037	Cellulitis and abscess of foot, toe	dermatologic	4
401.22	2.08991	Hypertensive chronic kidney disease	circulatory system	4
447.1	2.07188	Stricture of artery	circulatory system	4
401.3	2.0569	Other hypertensive complications	circulatory system	4
443.8	1.93952	Other specified peripheral vascular diseases	circulatory system	4
681.1	1.91908	Cellulitis and abscess of fingers/toes	dermatologic	4
874	1.83885	Complication of amputation stump	injuries & poisonings	4
586.11	1.81291	Small kidney	genitourinary	4
751.21	1.77815	Cystic kidney disease	congenital anomalies	4
710.11	1.73239	Acute osteomyelitis	musculoskeletal	4
269	1.716	Proteinuria	endocrine/metabolic	4

## Sheet: 5
name	size	description	group_cat	group_louv
585.1	3.59517	Acute renal failure	genitourinary	5
591	3.50133	Urinary tract infection	genitourinary	5
285.1	3.48686	Acute posthemorrhagic anemia	hematopoietic	5
509.1	3.45301	Respiratory failure	respiratory	5
276.13	3.44576	Hyperpotassemia	endocrine/metabolic	5
41.4	3.32899	E. coli	infectious diseases	5
427.42	3.32428	Cardiac arrest	circulatory system	5
480	3.21378	Pneumonia	respiratory	5
290.2	3.1685	Delirium due to conditions classified elsewhere	mental disorders	5
797.1	3.12775	Cardiogenic shock	symptoms	5
41	3.11093	Bacterial infection NOS	infectious diseases	5
480.1	3.09899	Bacterial pneumonia	respiratory	5
480.11	3.08778	Pneumococcal pneumonia	respiratory	5
503	3.077	Pulmonary congestion and hypostasis	respiratory	5
41.1	3.06183	Staphylococcus infections	infectious diseases	5
41.2	3.05729	Streptococcus infection	infectious diseases	5
276.12	3.00647	Hyposmolality and/or hyponatremia	endocrine/metabolic	5
427.41	2.94841	Ventricular fibrillation and flutter	circulatory system	5
451.2	2.92634	Phlebitis and thrombophlebitis of lower extremities	circulatory system	5
38	2.90849	Septicemia	infectious diseases	5
501	2.90849	Pneumonitis due to inhalation of food or vomitus	respiratory	5
276.41	2.89376	Acidosis	endocrine/metabolic	5
994.2	2.86153	Sepsis	injuries & poisonings	5
276.5	2.86094	Hypovolemia	endocrine/metabolic	5
593	2.82413	Hematuria	genitourinary	5
38.2	2.8202	Gram positive septicemia	infectious diseases	5
286.4	2.76268	Acquired coagulation factor deficiency	hematopoietic	5
286.7	2.74351	Other and unspecified coagulation defects	hematopoietic	5
38.1	2.72673	Gram negative septicemia	infectious diseases	5
112	2.71767	Candidiasis	infectious diseases	5
707.1	2.69197	Decubitus ulcer	dermatologic	5
415.11	2.67394	Pulmonary embolism and infarction, acute	circulatory system	5
291.8	2.67302	Alteration of consciousness	mental disorders	5
81	2.65225	Infection/inflammation of internal prosthetic device; implant; and graft	infectious diseases	5
571.8	2.64048	Liver abscess and sequelae of chronic liver disease	digestive	5
857	2.61172	Mechanical complication of unspecified genitourinary device, implant, and graft	injuries & poisonings	5
415	2.5977	Pulmonary heart disease	circulatory system	5
452	2.59439	Other venous embolism and thrombosis	circulatory system	5
599.9	2.59329	Other abnormality of urination	genitourinary	5
80	2.58771	Postoperative infection	infectious diseases	5
480.5	2.55145	Bronchopneumonia and lung abscess	respiratory	5
451	2.54531	Phlebitis and thrombophlebitis	circulatory system	5
1015	2.53782	Effects of other external causes	NULL	5
599	2.51587	Other symptoms/disorders or the urinary system	genitourinary	5
558	2.49415	Noninfectious gastroenteritis	digestive	5
599.2	2.48287	Retention of urine	genitourinary	5
8.52	2.47567	Intestinal infection due to C. difficile	infectious diseases	5
509.2	2.47276	Respiratory insufficiency	respiratory	5
348	2.46835	Other conditions of brain	neurological	5
797	2.4624	Shock	symptoms	5
508	2.45332	Pulmonary collapse; interstitial and compensatory emphysema	respiratory	5
8	2.44871	Intestinal infection	infectious diseases	5
286.6	2.41497	Defibrination syndrome	hematopoietic	5
275.5	2.39094	Disorders of calcium/phosphorus metabolism	endocrine/metabolic	5
276.11	2.38382	Hyperosmolality and/or hypernatremia	endocrine/metabolic	5
117	2.3784	Mycoses	infectious diseases	5
480.3	2.3784	Pneumonia due to fungus (mycoses)	respiratory	5
560.1	2.33846	Paralytic ileus	digestive	5
502	2.33244	Postinflammatory pulmonary fibrosis	respiratory	5
567	2.29885	Peritonitis and retroperitoneal infections	digestive	5
458.9	2.29003	Hypotension NOS	circulatory system	5
480.2	2.29003	Viral pneumonia	respiratory	5
516.1	2.28556	Hemoptysis	respiratory	5
561	2.24304	Symptoms involving digestive system	digestive	5
506	2.24055	Empyema and pneumothorax	respiratory	5
574.3	2.23553	Cholecystitis without cholelithiasis	digestive	5
577.1	2.21219	Acute pancreatitis	digestive	5
568.1	2.20412	Peritoneal adhesions (postoperative) (postinfection)	digestive	5
441.1	2.17026	Acute vascular insufficiency of intestine	circulatory system	5
480.12	2.15229	Pseudomonal pneumonia	respiratory	5
596	2.14301	Other disorders of bladder	genitourinary	5
1001	2.1038	Foreign body injury	NULL	5
276.1	2.0607	Electrolyte imbalance	endocrine/metabolic	5
595	2.0607	Hydronephrosis	genitourinary	5
189.21	2.04922	Malignant neoplasm of bladder	neoplasms	5
568	2.02531	Other disorders of peritoneum	digestive	5
772	2.01703	Symptoms of the muscles	symptoms	5
569	2.0086	Other disorders of intestine	digestive	5
251.1	1.97313	Hypoglycemia	endocrine/metabolic	5
333.2	1.97313	Myoclonus	neurological	5
590	1.97313	Pyelonephritis	genitourinary	5
564	1.95904	Functional digestive disorders	digestive	5
441.2	1.94448	Chronic vascular insufficiency of intestine	circulatory system	5
275.3	1.92428	Disorders of magnesium metabolism	endocrine/metabolic	5
599.1	1.92428	Urinary obstruction	genitourinary	5
8.6	1.91908	Viral Enteritis	infectious diseases	5
504	1.91381	Other alveolar and parietoalveolar pneumonopathy	respiratory	5
594.1	1.86923	Calculus of kidney	genitourinary	5
958	1.86332	Certain early complications of trauma or procedure	injuries & poisonings	5
459.1	1.85733	Hemorrhage NOS	circulatory system	5
276.6	1.8451	Fluid overload	endocrine/metabolic	5
481	1.83885	Influenza	respiratory	5
586.4	1.81954	Stricture/obstruction of ureter	genitourinary	5
275.53	1.79934	Disorders of phosphorus metabolism	endocrine/metabolic	5
348.8	1.77815	Encephalopathy, not elsewhere classified	neurological	5
560.4	1.77815	Other intestinal obstruction	digestive	5
574.11	1.77085	Cholelithiasis with acute cholecystitis	digestive	5
575.7	1.77085	Other disorders of gallbladder	digestive	5
578.8	1.75587	Hemorrhage of rectum and anus	digestive	5
859	1.72428	Complication due to other implant and internal device	injuries & poisonings	5
379.4	1.716	Anomalies of pupillary function	sense organs	5

## Sheet: 6
name	size	description	group_cat	group_louv
296	3.07335	Mood disorders	mental disorders	6
743.11	2.97635	Osteoporosis NOS	musculoskeletal	6
357	2.78462	Inflammatory and toxic neuropathy	neurological	6
743.9	2.76716	Osteopenia or other disorder of bone and cartilage	musculoskeletal	6
915	2.72099	Superficial injury without mention of infection	injuries & poisonings	6
714.1	2.68842	Rheumatoid arthritis	musculoskeletal	6
773	2.64444	Pain in limb	symptoms	6
916	2.62221	Contusion	injuries & poisonings	6
296.22	2.61595	Major depressive disorder	mental disorders	6
720	2.61066	Spinal stenosis	musculoskeletal	6
332	2.54033	Parkinson's disease	neurological	6
716.9	2.53782	Arthropathy NOS	musculoskeletal	6
338.2	2.52634	Chronic pain	neurological	6
1005	2.50379	Other symptoms	NULL	6
766	2.50243	Neuralgia, neuritis, and radiculitis NOS	symptoms	6
760	2.45637	Back pain	symptoms	6
1009	2.42813	Injury, NOS	NULL	6
333	2.40824	Extrapyramidal disease and abnormal movement disorders	neurological	6
870.3	2.40483	Other open wound of head and face	injuries & poisonings	6
338.1	2.39794	Acute pain	neurological	6
722.6	2.38021	Degeneration of intervertebral disc	musculoskeletal	6
717	2.36736	Polymyalgia Rheumatica	musculoskeletal	6
300.12	2.33646	Agorophobia, social phobia, and panic disorder	mental disorders	6
745	2.33445	Pain in joint	musculoskeletal	6
716.2	2.30535	Unspecified monoarthritis	musculoskeletal	6
696.41	2.3032	Psoriasis vulgaris	dermatologic	6
351	2.29226	Other peripheral nerve disorders	neurological	6
300.1	2.2878	Anxiety disorder	mental disorders	6
819	2.2878	Skull and face fracture and other intercranial injury	injuries & poisonings	6
805	2.25042	Fracture of vertebral column without mention of spinal cord injury	injuries & poisonings	6
807	2.25042	Fracture of ribs	injuries & poisonings	6
1008	2.24551	Crushing or internal injury to organs	NULL	6
296.1	2.22011	Bipolar	mental disorders	6
303.4	2.19312	Somatoform disorder	mental disorders	6
803.3	2.17609	Fracture of clavicle or scapula	injuries & poisonings	6
740.1	2.16732	Osteoarthritis; localized	musculoskeletal	6
740.11	2.15836	Osteoarthrosis, localized, primary	musculoskeletal	6
295.1	2.14922	Schizophrenia	mental disorders	6
871	2.14613	Open wounds of extremities	injuries & poisonings	6
316	2.14301	Substance addiction and disorders	mental disorders	6
721	2.1271	Spondylosis and allied disorders	musculoskeletal	6
722.9	2.11059	Other and unspecified disc disorder	musculoskeletal	6
721.1	2.09342	Spondylosis without myelopathy	musculoskeletal	6
764	2.08636	Sciatica	symptoms	6
870	2.03743	Open wounds of head; neck; and trunk	injuries & poisonings	6
740.2	2.02531	Osteoarthrosis, generalized	musculoskeletal	6
303.3	2.0086	Psychogenic disorder	mental disorders	6
560.2	2.0086	Impaction of intestine	digestive	6
743.2	2.0086	Pathologic fracture	musculoskeletal	6
696.4	1.95904	Psoriasis	dermatologic	6
803.2	1.94939	Fracture of radius and ulna	injuries & poisonings	6
709.7	1.93952	Unspecified diffuse connective tissue disease	dermatologic	6
709.3	1.9345	Systemic sclerosis	dermatologic	6
350.1	1.92428	Abnormal involuntary movements	neurological	6
858	1.88081	Complication of internal orthopedic device	injuries & poisonings	6
1007	1.87506	Injury to blood vessels	NULL	6
740.9	1.87506	Osteoarthrosis NOS	musculoskeletal	6
742.9	1.86332	Other derangement of joint	musculoskeletal	6
334	1.85126	Degenerative disease of the spinal cord	neurological	6
726.1	1.8451	Enthesopathy	musculoskeletal	6
803.1	1.83251	Fracture of humerus	injuries & poisonings	6
818	1.83251	Intracranial hemorrhage (injury)	injuries & poisonings	6
729.1	1.82607	Rheumatism, unspecified and fibrositis	musculoskeletal	6
770	1.82607	Myalgia and myositis unspecified	symptoms	6
250.41	1.81291	Impaired fasting glucose	endocrine/metabolic	6
696.42	1.81291	Psoriatic arthropathy	dermatologic	6
817	1.81291	Concussion	injuries & poisonings	6
714	1.79934	Rheumatoid arthritis and other inflammatory polyarthropathies	musculoskeletal	6
721.8	1.79239	Other allied disorders of spine	musculoskeletal	6
300.8	1.77815	Acute reaction to stress	mental disorders	6
293.1	1.77085	Swelling, mass, or lump in head and neck [Space-occupying lesion, intracranial NOS]	mental disorders	6
300.11	1.76343	Generalized anxiety disorder	mental disorders	6
726	1.75587	Peripheral enthesopathies and allied syndromes	musculoskeletal	6
800.1	1.75587	Fracture of neck of femur	injuries & poisonings	6
324	1.74819	Other CNS infection and poliomyelitis	neurological	6
353	1.74819	Nerve root and plexus disorders	neurological	6
443.1	1.74036	Raynaud's syndrome	circulatory system	6
738.4	1.74036	Acquired spondylolisthesis	musculoskeletal	6
715.2	1.72428	Ankylosing spondylitis	musculoskeletal	6
525	1.716	Other diseases of the teeth and supporting structures	digestive	6
737.3	1.716	Kyphoscoliosis and scoliosis	musculoskeletal	6
333.1	1.70757	Essential tremor	neurological	6
340	1.70757	Migraine	neurological	6

## Sheet: 7
name	size	description	group_cat	group_louv
785	2.902	Abdominal pain	symptoms	7
304	2.85126	Adjustment reaction	mental disorders	7
535.8	2.81491	Other specified gastritis	digestive	7
530.14	2.77085	Reflux esophagitis	digestive	7
535.1	2.69897	Acute gastritis	digestive	7
562.1	2.63347	Diverticulosis	digestive	7
572	2.61805	Ascites (non malignant)	digestive	7
317	2.60959	Alcohol-related disorders	mental disorders	7
578.9	2.59106	Hemorrhage of gastrointestinal tract	digestive	7
578.2	2.50786	Blood in stool	digestive	7
280.2	2.40483	Iron deficiency anemia secondary to blood loss (chronic)	hematopoietic	7
535	2.38561	Gastritis and duodenitis	digestive	7
571.51	2.35411	Cirrhosis of liver without mention of alcohol	digestive	7
208	2.33846	Benign neoplasm of colon	neoplasms	7
531.1	2.29003	Hemorrhage from gastrointestinal ulcer	digestive	7
317.11	2.22272	Alcoholic liver damage	mental disorders	7
70.3	2.17026	Viral hepatitis C	infectious diseases	7
530.2	2.14613	Esophageal bleeding (varices/hemorrhage)	digestive	7
158	2.11394	Neoplasm of unspecified nature of digestive system	neoplasms	7
531.2	2.10721	Gastric ulcer	digestive	7
550.2	2.08636	Diaphragmatic hernia	digestive	7
550.5	2.06819	Ventral hernia	digestive	7
575.1	2.0569	Cholangitis	digestive	7
70.9	2.02531	Hepatitis NOS	infectious diseases	7
70.2	1.96379	Viral hepatitis B	infectious diseases	7
550	1.96379	Abdominal hernia	digestive	7
577	1.95904	Diseases of pancreas	digestive	7
537	1.9345	Other disorders of stomach and duodenum	digestive	7
555.2	1.9345	Ulcerative colitis	digestive	7
578.1	1.9345	Hematemesis	digestive	7
575.2	1.92428	Obstruction of bile duct	digestive	7
531.3	1.91908	Duodenal ulcer	digestive	7
535.6	1.90309	Duodenitis	digestive	7
571.81	1.89209	Portal hypertension	digestive	7
157	1.86923	Pancreatic cancer	neoplasms	7
565	1.85733	Anal and rectal conditions	digestive	7
317.1	1.85126	Alcoholism	mental disorders	7
561.1	1.83885	Diarrhea	digestive	7
555.1	1.82607	Regional enteritis	digestive	7
155.1	1.81291	Malignant neoplasm of liver, primary	neoplasms	7
455	1.80618	Hemorrhoids	circulatory system	7
211	1.79934	Benign neoplasm of other parts of digestive system	neoplasms	7
535.2	1.79239	Atrophic gastritis	digestive	7
577.2	1.75587	Chronic pancreatitis	digestive	7
289.5	1.74036	Diseases of spleen	hematopoietic	7
465.2	1.72428	Acute pharyngitis	respiratory	7

## Sheet: 8
name	size	description	group_cat	group_louv
136	2.93044	Other infectious and parasitic diseases	infectious diseases	8
287.32	2.68842	Secondary thrombocytopenia	hematopoietic	8
789	2.66839	Nausea and vomiting	symptoms	8
195.1	2.66652	Malignant neoplasm, other	neoplasms	8
174.11	2.65128	Malignant neoplasm of female breast	neoplasms	8
199	2.65128	Neoplasm of uncertain behavior	neoplasms	8
782.3	2.63347	Edema	symptoms	8
270.33	2.58883	Amyloidosis	endocrine/metabolic	8
563	2.57864	Constipation	digestive	8
1010	2.55023	Other tests	NULL	8
165.1	2.48001	Cancer of bronchus; lung	neoplasms	8
425.2	2.47129	Secondary/extrinsic cardiomyopathies	circulatory system	8
202.2	2.46538	Non-Hodgkins lymphoma	neoplasms	8
204.4	2.44091	Multiple myeloma	neoplasms	8
198.1	2.43775	Secondary malignancy of lymph nodes	neoplasms	8
1002	2.42488	Symptoms concerning nutrition, metabolism, and development	NULL	8
284	2.41497	Aplastic anemia	hematopoietic	8
288.11	2.40312	Neutropenia	hematopoietic	8
285.22	2.32838	Anemia in neoplastic disease	hematopoietic	8
783	2.31175	Fever of unknown origin	symptoms	8
292.4	2.30535	Altered mental status	mental disorders	8
79	2.30103	Viral infection	infectious diseases	8
198.6	2.2833	Secondary malignancy of bone	neoplasms	8
687.1	2.27875	Rash and other nonspecific skin eruption	dermatologic	8
270.32	2.25285	Paraproteinemia	endocrine/metabolic	8
200	2.23805	Myeloproliferative disease	neoplasms	8
327.41	2.23805	Organic or persistent insomnia	neurological	8
174.3	2.20952	Neoplasm of uncertain behavior of breast	neoplasms	8
277	2.19033	Other disorders of metabolism	endocrine/metabolic	8
189.11	2.17898	Malignant neoplasm of kidney, except pelvis	neoplasms	8
153.2	2.13354	Colon cancer	neoplasms	8
260.1	2.13033	Cachexia	endocrine/metabolic	8
733	2.13033	Other disorders of bone and cartilage	musculoskeletal	8
512.8	2.1271	Cough	respiratory	8
198.2	2.07555	Secondary malignancy of respiratory organs	neoplasms	8
202.24	2.07188	Large cell lymphoma	neoplasms	8
569.1	2.07188	Toxic gastroenteritis and colitis	digestive	8
198.4	2.06446	Secondary malignant neoplasm of liver	neoplasms	8
153.3	2.04139	Malignant neoplasm of rectum, rectosigmoid junction, and anus	neoplasms	8
204.21	2.04139	Myeloid leukemia, acute	neoplasms	8
289.4	2.04139	Lymphadenitis	hematopoietic	8
117.4	2.03743	Aspergillosis	infectious diseases	8
580.32	2.03743	Nephritis and nephropathy with pathological lesion	genitourinary	8
54	2.01284	Herpes simplex	infectious diseases	8
204.12	2	Lymphoid leukemia, chronic	neoplasms	8
425	2	Cardiomyopathy	circulatory system	8
151	1.98677	Cancer of stomach	neoplasms	8
327	1.98227	Sleep disorders	neurological	8
288	1.94448	Diseases of white blood cells	hematopoietic	8
599.6	1.88081	Oliguria and anuria	genitourinary	8
198	1.87506	Secondary malignant neoplasm	neoplasms	8
150	1.83251	Cancer of esophagus	neoplasms	8
198.5	1.83251	Secondary malignancy of brain/spine	neoplasms	8
315	1.81954	Develomental delays and disorders	mental disorders	8
279.1	1.80618	Immunity deficiency	endocrine/metabolic	8
198.3	1.76343	Secondary malignant neoplasm of digestive systems	neoplasms	8
1019	1.74036	Other ill-defined and unknown causes of morbidity and mortality	NULL	8
610.4	1.72428	Benign neoplasm of breast	genitourinary	8
201	1.716	Hodgkin's disease	neoplasms	8
290	1.70757	Delirium dementia and amnestic and other cognitive disorders	mental disorders	8

## Sheet: 9
name	size	description	group_cat	group_louv
433.21	2.88252	Cerebral artery occlusion, with cerebral infarction	circulatory system	9
292.1	2.88138	Aphasia/speech disturbance	mental disorders	9
342	2.82282	Hemiplegia	neurological	9
290.1	2.79518	Dementias	mental disorders	9
433.8	2.72346	Late effects of cerebrovascular disease	circulatory system	9
532	2.60314	Dysphagia	digestive	9
344	2.57054	Other paralytic syndromes	neurological	9
433.2	2.5611	Occlusion of cerebral arteries	circulatory system	9
433.31	2.54777	Transient cerebral ischemia	circulatory system	9
687.4	2.49276	Disturbance of skin sensation	dermatologic	9
345.1	2.4216	Epilepsy	neurological	9
350.2	2.3962	Abnormality of gait	neurological	9
345.3	2.39445	Convulsions	neurological	9
345	2.36361	Epilepsy, recurrent seizures, convulsions	neurological	9
433.3	2.33244	Cerebral ischemia	circulatory system	9
368.4	2.29667	Visual field defects	sense organs	9
352.2	2.25768	Facial nerve disorders [CN7]	neurological	9
292.2	2.15229	Mild cognitive impairment	mental disorders	9
290.11	2.08279	Alzheimer's disease	mental disorders	9
368.2	2.04922	Diplopia and disorders of binocular vision	sense organs	9
433.12	2.04532	Cerebral atherosclerosis	circulatory system	9
433	2.04139	Cerebrovascular disease	circulatory system	9
345.12	2.0086	Partial epilepsy	neurological	9
348.7	1.99564	Coma	neurological	9
430.2	1.9345	Intracerebral hemorrhage	circulatory system	9
348.2	1.91908	Cerebral edema and compression of brain	neurological	9
350.3	1.91381	Lack of coordination	neurological	9
290.16	1.86923	Vascular dementia	mental disorders	9
225.1	1.85733	Benign neoplasm of brain, cranial nerves, meninges	neoplasms	9
345.11	1.77815	Generalized convulsive epilepsy	neurological	9
433.11	1.74036	Occlusion of cerebral arteries, with cerebral infarction	circulatory system	9
