# Supplementary material for: A network medicine approach to study comorbidities in heart failure with preserved ejection fraction
Source: BMC Med. 2023 Jul 24;21:267. doi: 10.1186/s12916-023-02922-7 (PMC10367269; doi:10.1186/s12916-023-02922-7)
Supplement: Supplementary file 5 — Additional file 5: Supplementary Table 4. Edge list of HFhetnet [file 12916_2023_2922_MOESM5_ESM.csv]

from	to	weight	layer	sublayer
008.52	008	1.601123834258057	disease	HFnet
008.52	038	1.0244706765082816	disease	HFnet
008.52	038.1	1.4459461054829794	disease	HFnet
008.52	038.2	1.5082646742074741	disease	HFnet
008.52	041	2.0994174522949702	disease	HFnet
008.52	041.1	1.79131910785331	disease	HFnet
008.52	041.2	2.2457981402023504	disease	HFnet
008.52	041.4	2.146593191235943	disease	HFnet
008.52	080	0.9743828549166318	disease	HFnet
008.52	081	1.1918183595005385	disease	HFnet
008.52	1011	0.9714707722659546	disease	HFnet
008.52	112	1.6647405819705356	disease	HFnet
008.52	136	1.373338178059425	disease	HFnet
008.52	250.22	1.0075805971343532	disease	HFnet
008.52	276.12	0.8423684414192598	disease	HFnet
008.52	276.13	1.143089509812538	disease	HFnet
008.52	276.14	1.3732162274710633	disease	HFnet
008.52	276.41	0.8085882826714029	disease	HFnet
008.52	276.5	1.2274010405458435	disease	HFnet
008.52	280.1	0.6503864039342946	disease	HFnet
008.52	285	1.3778033714571303	disease	HFnet
008.52	285.1	1.807238493010346	disease	HFnet
008.52	285.2	1.9708975379784113	disease	HFnet
008.52	286.4	1.0832947460519637	disease	HFnet
008.52	286.5	1.2096791330913594	disease	HFnet
008.52	290.2	1.1030969080765696	disease	HFnet
008.52	291.8	0.8394563587685826	disease	HFnet
008.52	304	1.306942693623982	disease	HFnet
008.52	357	0.8341958980256853	disease	HFnet
008.52	394.2	0.7814088445984146	disease	HFnet
008.52	395.1	0.7990754793458571	disease	HFnet
008.52	395.3	0.9141998134693005	disease	HFnet
008.52	411.2	0.513885518422858	disease	HFnet
008.52	415.2	1.085818551015884	disease	HFnet
008.52	427.12	0.6130904673892654	disease	HFnet
008.52	427.2	0.7159840543798642	disease	HFnet
008.52	480	1.2597669546830095	disease	HFnet
008.52	480.1	1.231034405862993	disease	HFnet
008.52	480.11	0.6255196917379773	disease	HFnet
008.52	496	0.9077013439890482	disease	HFnet
008.52	503	1.0831006072085851	disease	HFnet
008.52	507	1.5874733223058972	disease	HFnet
008.52	509.1	1.5237957816777532	disease	HFnet
008.52	535.1	0.7493759354409641	disease	HFnet
008.52	535.8	1.0903599900510297	disease	HFnet
008.52	562.1	1.017262947210408	disease	HFnet
008.52	573.1	0.9623462466271656	disease	HFnet
008.52	578.2	1.1087269345345456	disease	HFnet
008.52	578.9	1.1405657048486175	disease	HFnet
008.52	580.2	1.388481007842947	disease	HFnet
008.52	585.1	2.0083663347504594	disease	HFnet
008.52	585.3	1.4766200427367806	disease	HFnet
008.52	591	2.0543772406311613	disease	HFnet
008.52	593	0.7509290461879919	disease	HFnet
008.52	707.1	1.678524439850408	disease	HFnet
008.52	743.11	0.7076403067871202	disease	HFnet
008.52	789	0.7942220082613949	disease	HFnet
008.52	790.6	0.5383470126885476	disease	HFnet
008.52	854	1.3446056292394086	disease	HFnet
008.52	857	1.159008894969574	disease	HFnet
008.52	994.2	0.8204307521174907	disease	HFnet
008.52	1010	0.9363316416144482	disease	HFnet
008.52	244.2	0.662269691469473	disease	HFnet
008.52	250.2	0.7033650295602624	disease	HFnet
008.52	250.24	0.6484237368841502	disease	HFnet
008.52	250.6	0.7858740379961199	disease	HFnet
008.52	272.1	0.6604603451736166	disease	HFnet
008.52	287.3	0.7169547485967566	disease	HFnet
008.52	287.32	1.6360080331505193	disease	HFnet
008.52	296	0.7349797874812622	disease	HFnet
008.52	327.3	0.7054254589505377	disease	HFnet
008.52	342	0.8850789869625273	disease	HFnet
008.52	394.3	0.6699731484991625	disease	HFnet
008.52	394.7	0.8822628022368169	disease	HFnet
008.52	401.2	1.1852176388256699	disease	HFnet
008.52	401.21	0.5767957632463773	disease	HFnet
008.52	416	0.662207594764023	disease	HFnet
008.52	420.2	0.7400352596510331	disease	HFnet
008.52	426.24	0.9020981745686437	disease	HFnet
008.52	427.3	0.6613203820035537	disease	HFnet
008.52	427.42	0.7909216479239606	disease	HFnet
008.52	433.1	0.709189194861617	disease	HFnet
008.52	440.2	0.8441156910096662	disease	HFnet
008.52	443.7	0.6528889302818555	disease	HFnet
008.52	452	1.1914300818137815	disease	HFnet
008.52	454.11	0.7126836940424298	disease	HFnet
008.52	477	0.8452059281093917	disease	HFnet
008.52	509.3	0.8740130728899534	disease	HFnet
008.52	532	0.7800498726947652	disease	HFnet
008.52	571.8	0.6736617865233537	disease	HFnet
008.52	572	0.75888873876651	disease	HFnet
008.52	574.1	0.888933197131011	disease	HFnet
008.52	588	1.338781463938054	disease	HFnet
008.52	599.9	1.0287883694987225	disease	HFnet
008.52	747.13	0.7431634924528525	disease	HFnet
008.52	850	0.9852546301458273	disease	HFnet
008.52	915	0.9416531866057274	disease	HFnet
008.52	916	0.8988708487084872	disease	HFnet
008.52	939	0.9842345821724793	disease	HFnet
008.52	117.4	0.839650497611961	disease	HFnet
008.52	480.3	1.346352878829815	disease	HFnet
008.52	760	0.6850252458145096	disease	HFnet
008.52	1002	1.050873559207756	disease	HFnet
008.52	117	1.1279466800290159	disease	HFnet
008.52	204.21	1.1543495627284903	disease	HFnet
008.52	276.11	0.6849218394393061	disease	HFnet
008.52	284	1.346352878829815	disease	HFnet
008.52	285.22	0.9835073805554206	disease	HFnet
008.52	288.11	1.5111767568581516	disease	HFnet
008.52	480.12	0.9873901574229905	disease	HFnet
008.52	508	0.7377276048382548	disease	HFnet
008.52	509.2	0.7783026231043588	disease	HFnet
008.52	560.1	1.2727742571893679	disease	HFnet
008.52	569.1	1.1067855461007607	disease	HFnet
008.52	687.1	0.8153831421896501	disease	HFnet
008.52	783	0.694822920451609	disease	HFnet
008.52	561	1.0318479525566644	disease	HFnet
008.52	567	0.9487565275906713	disease	HFnet
008.52	275.5	0.6765738691740311	disease	HFnet
008.52	458.9	0.9123727181462435	disease	HFnet
008.52	797	0.659877928643481	disease	HFnet
008.52	592.11	0.7545479472415058	disease	HFnet
008.52	818	0.8446981075398018	disease	HFnet
008.52	250.7	0.9452620284098585	disease	HFnet
008.52	695.8	0.9101228977583522	disease	HFnet
008.52	274.11	0.9727523336608258	disease	HFnet
008.52	291.4	0.7963575355385583	disease	HFnet
008.52	200	0.9539982763618906	disease	HFnet
008.52	280.2	1.03997674528486	disease	HFnet
008.52	473.4	0.7698687160812345	disease	HFnet
008.52	366.2	0.6701672873425409	disease	HFnet
008.52	595	0.8115003653220803	disease	HFnet
008.52	596	0.9058518432040256	disease	HFnet
008.52	425	0.7746139850801675	disease	HFnet
008.52	571.5	0.842393314531416	disease	HFnet
008.52	252.1	1.077858858437366	disease	HFnet
008.52	251.1	0.9086770331918305	disease	HFnet
008.52	510	1.0010364346647533	disease	HFnet
008.52	276.6	0.9627345243139226	disease	HFnet
008.52	279.1	0.8755661836369814	disease	HFnet
008.52	345.3	0.6723028146197043	disease	HFnet
008.52	686.1	0.952651377373943	disease	HFnet
008.52	874	0.8373208314914192	disease	HFnet
008.52	569	0.7649070429112431	disease	HFnet
008.52	349	0.9940900754024862	disease	HFnet
008.52	459.1	0.9049221104325781	disease	HFnet
008.52	578.8	1.1073838824930529	disease	HFnet
008.52	800.1	0.9365257804578266	disease	HFnet
008	038	0.9845638059261008	disease	HFnet
008	038.1	0.9608499586825641	disease	HFnet
008	038.2	0.8523810648093496	disease	HFnet
008	041	1.022549876047692	disease	HFnet
008	041.1	1.4867264785739585	disease	HFnet
008	041.2	1.1029134694841223	disease	HFnet
008	041.4	1.4509361350489907	disease	HFnet
008	080	0.8844386731200568	disease	HFnet
008	081	0.7223940502892221	disease	HFnet
008	1011	0.9632652579388502	disease	HFnet
008	112	0.8034163617046394	disease	HFnet
008	136	0.7142698618817142	disease	HFnet
008	250.22	0.7577452484948648	disease	HFnet
008	272.11	0.7335922559320034	disease	HFnet
008	276.12	1.0506551764844765	disease	HFnet
008	276.13	1.1169661197025145	disease	HFnet
008	276.14	1.266055955613269	disease	HFnet
008	276.41	0.7285420847597687	disease	HFnet
008	276.5	3.0478880887734623	disease	HFnet
008	280.1	0.8881714083343171	disease	HFnet
008	285	1.0370416715854092	disease	HFnet
008	285.1	1.178885609727305	disease	HFnet
008	285.2	0.832180380120411	disease	HFnet
008	286.4	0.7882658481879353	disease	HFnet
008	286.5	1.0319915004131743	disease	HFnet
008	290.2	0.7226136229488845	disease	HFnet
008	291.8	1.1182835556604889	disease	HFnet
008	304	0.8989304686577736	disease	HFnet
008	357	0.9357736312982096	disease	HFnet
008	386.9	0.7722370440325818	disease	HFnet
008	394.2	0.7491819147680321	disease	HFnet
008	395.1	0.7715783260535946	disease	HFnet
008	395.3	0.7919985834021958	disease	HFnet
008	401.1	0.7307378113563924	disease	HFnet
008	411.2	0.8119796954314721	disease	HFnet
008	415.2	0.9577759414472907	disease	HFnet
008	427.12	1.0027883366780783	disease	HFnet
008	427.2	0.8315216621414238	disease	HFnet
008	480	1.169004840042498	disease	HFnet
008	480.1	0.9355991028213907	disease	HFnet
008	480.11	0.7294203753984182	disease	HFnet
008	496	0.8097839688348484	disease	HFnet
008	503	0.7882658481879353	disease	HFnet
008	507	1.0350655176484478	disease	HFnet
008	509.1	1.1747137291937197	disease	HFnet
008	512.7	0.6422158995688407	disease	HFnet
008	535.1	0.7742131979695431	disease	HFnet
008	535.8	0.9652414118758116	disease	HFnet
008	558	1.8525493956100403	disease	HFnet
008	562.1	1.512636052414119	disease	HFnet
008	573.1	0.7836548223350254	disease	HFnet
008	578.2	0.9410884193129502	disease	HFnet
008	578.9	0.745668752213434	disease	HFnet
008	580.2	0.806051233620588	disease	HFnet
008	585.1	1.8347491441388266	disease	HFnet
008	585.3	1.2368527918781727	disease	HFnet
008	591	1.704103411639712	disease	HFnet
008	593	1.2561751859284618	disease	HFnet
008	599.2	1.056803210955023	disease	HFnet
008	600	0.8819203769396802	disease	HFnet
008	686	0.8883909809939795	disease	HFnet
008	707.1	0.7254680675244953	disease	HFnet
008	743.11	0.7687238814779838	disease	HFnet
008	743.9	0.8356935426750088	disease	HFnet
008	782.3	0.8132971313894463	disease	HFnet
008	785	1.1852532168575138	disease	HFnet
008	788	1.220236259520326	disease	HFnet
008	789	0.8826820918427577	disease	HFnet
008	790.6	0.6563026797308464	disease	HFnet
008	854	0.8271302089481762	disease	HFnet
008	857	0.7164655884783379	disease	HFnet
008	994.2	1.0774430409632867	disease	HFnet
008	1002	1.6410860583166096	disease	HFnet
008	260.1	1.310409632865069	disease	HFnet
008	277	1.0111320977452485	disease	HFnet
008	284	0.7689434541376462	disease	HFnet
008	560.1	0.786289694250974	disease	HFnet
008	569.1	1.179544327706292	disease	HFnet
008	687.1	0.8670924330067288	disease	HFnet
008	070.9	0.8785102113091724	disease	HFnet
008	567	1.0251847479636407	disease	HFnet
008	327.41	0.8249344823515523	disease	HFnet
008	592.11	0.8778514933301854	disease	HFnet
008	274.11	0.8203234564986424	disease	HFnet
008	280.2	1.2768150159367253	disease	HFnet
008	596	0.844476449061504	disease	HFnet
008	379.2	0.9127635462165035	disease	HFnet
008	389	0.7803612324400898	disease	HFnet
008	564	1.10269389682446	disease	HFnet
008	569	0.9002479046157479	disease	HFnet
008	008.6	1.1727119610625572	disease	HFnet
008	525	0.9779766261362296	disease	HFnet
038	038.1	0.8303550056470509	disease	HFnet
038	038.2	0.871874138157811	disease	HFnet
038	041	1.6978160183994275	disease	HFnet
038	041.1	1.3071576810983083	disease	HFnet
038	041.2	1.6884642390616016	disease	HFnet
038	041.4	1.833026432252846	disease	HFnet
038	080	0.7709770617947418	disease	HFnet
038	081	0.7965600298298041	disease	HFnet
038	1011	0.9271176713488847	disease	HFnet
038	112	1.2699223255680203	disease	HFnet
038	136	0.9986185740944298	disease	HFnet
038	250.22	0.7642665128782311	disease	HFnet
038	276.12	1.278016728489612	disease	HFnet
038	276.13	2.9413798980799206	disease	HFnet
038	276.14	1.369219672676328	disease	HFnet
038	276.41	2.8799024348311946	disease	HFnet
038	276.5	1.2890784882126325	disease	HFnet
038	285	1.327008071986238	disease	HFnet
038	285.1	1.8973927105495023	disease	HFnet
038	285.2	1.2639300479951978	disease	HFnet
038	286.4	0.7131199598374748	disease	HFnet
038	286.5	1.0571943436540383	disease	HFnet
038	290.2	1.662051185843707	disease	HFnet
038	291.8	1.413280366788092	disease	HFnet
038	304	0.9969484722224553	disease	HFnet
038	357	0.7168870998658232	disease	HFnet
038	394.2	0.568884232582504	disease	HFnet
038	395.1	0.6144993206718121	disease	HFnet
038	395.3	0.6165786937667003	disease	HFnet
038	411.2	1.0320683968219007	disease	HFnet
038	415.2	0.8487887789045998	disease	HFnet
038	427.12	1.0845756975578462	disease	HFnet
038	427.2	1.0119253185363164	disease	HFnet
038	480	2.4061673270894754	disease	HFnet
038	480.1	2.788451890396531	disease	HFnet
038	480.11	1.842392033228244	disease	HFnet
038	503	1.236767439741559	disease	HFnet
038	507	1.657780499860314	disease	HFnet
038	509.1	3.3477509556474834	disease	HFnet
038	535.1	0.8449952796939609	disease	HFnet
038	558	0.9784382883037133	disease	HFnet
038	562.1	0.8174065331607402	disease	HFnet
038	573.1	1.2424218463328964	disease	HFnet
038	578.2	0.5613857802886808	disease	HFnet
038	578.9	1.0216353531074929	disease	HFnet
038	580.2	0.8491953781949919	disease	HFnet
038	585.1	3.690141942277523	disease	HFnet
038	585.3	1.2505045343485621	disease	HFnet
038	591	1.5867181728520272	disease	HFnet
038	593	1.0066265084235388	disease	HFnet
038	599.2	0.9815648627984028	disease	HFnet
038	686	0.8739848262993322	disease	HFnet
038	707.1	1.6918941858820202	disease	HFnet
038	743.11	0.721004211453828	disease	HFnet
038	785	1.0332567317866401	disease	HFnet
038	854	1.347454329830055	disease	HFnet
038	857	0.7821535725309484	disease	HFnet
038	994.2	13.692282315924961	disease	HFnet
038	244.2	0.5852131550406349	disease	HFnet
038	250.2	0.6646612647739734	disease	HFnet
038	250.6	0.7613093675966243	disease	HFnet
038	287.32	1.0690719489394622	disease	HFnet
038	342	0.4239840543270367	disease	HFnet
038	427.42	2.713469473277029	disease	HFnet
038	433.1	0.5860260159796765	disease	HFnet
038	440.2	0.8307949680838193	disease	HFnet
038	443.7	0.666158962456751	disease	HFnet
038	452	0.9036823753633924	disease	HFnet
038	477	0.8798002128879063	disease	HFnet
038	509.3	0.5687943308121904	disease	HFnet
038	532	1.1352962400776372	disease	HFnet
038	571.8	2.2010633188579565	disease	HFnet
038	572	1.2368918658908434	disease	HFnet
038	574.1	0.714909237904305	disease	HFnet
038	588	0.7421929915952422	disease	HFnet
038	599.9	0.8587030839540827	disease	HFnet
038	850	0.856758828407671	disease	HFnet
038	939	0.6240937348511887	disease	HFnet
038	480.5	0.7925589332230186	disease	HFnet
038	427.41	0.7872654477019871	disease	HFnet
038	496.21	1.0337347563058674	disease	HFnet
038	797.1	1.959466937442245	disease	HFnet
038	286.7	0.8304451137378354	disease	HFnet
038	501	1.8683859444683435	disease	HFnet
038	292.1	0.45872284185416795	disease	HFnet
038	433.21	0.4385060064900178	disease	HFnet
038	117.4	1.0071400941267485	disease	HFnet
038	480.3	1.8770335031053231	disease	HFnet
038	079	1.032989910662696	disease	HFnet
038	1002	0.7163918112845055	disease	HFnet
038	117	1.8115423462918785	disease	HFnet
038	054	0.9659501204285721	disease	HFnet
038	260.1	0.6201006082631517	disease	HFnet
038	276.11	1.0580130597896447	disease	HFnet
038	284	0.46157028345475243	disease	HFnet
038	285.22	0.5285360113766502	disease	HFnet
038	480.12	1.2667982458592624	disease	HFnet
038	480.2	1.5033067930286033	disease	HFnet
038	508	0.7729931309035537	disease	HFnet
038	509.2	1.8845893125003705	disease	HFnet
038	516.1	1.5951613187877078	disease	HFnet
038	560.1	1.1499587358609642	disease	HFnet
038	569.1	0.5215898080768517	disease	HFnet
038	575.1	0.6390632477491013	disease	HFnet
038	687.1	0.5297100798851091	disease	HFnet
038	783	0.8248814301349873	disease	HFnet
038	530.2	0.5128242322652741	disease	HFnet
038	561	0.7938751650009429	disease	HFnet
038	571.51	0.6792965098904453	disease	HFnet
038	317	0.8394439995113276	disease	HFnet
038	317.11	0.6754131476586508	disease	HFnet
038	567	1.4842289343046868	disease	HFnet
038	681.3	0.6025186426836868	disease	HFnet
038	681.5	0.6025186426836868	disease	HFnet
038	681.6	0.6025186426836868	disease	HFnet
038	1015	0.7492173418081776	disease	HFnet
038	286.6	1.0005110912512027	disease	HFnet
038	433.2	0.5666346994373201	disease	HFnet
038	348	1.264975931059678	disease	HFnet
038	1001	1.0459463119564236	disease	HFnet
038	506	0.9930901775561971	disease	HFnet
038	344	0.6102684316970031	disease	HFnet
038	451	0.8050800662617339	disease	HFnet
038	444.1	0.6424961941813262	disease	HFnet
038	458.9	0.7815771681452192	disease	HFnet
038	797	0.9515797874736917	disease	HFnet
038	250.7	0.487054885779984	disease	HFnet
038	707	0.8239782947376129	disease	HFnet
038	420.3	1.1846467399978293	disease	HFnet
038	276.1	0.9166714878532395	disease	HFnet
038	441.1	2.045330584684148	disease	HFnet
038	568.1	0.9172990864025152	disease	HFnet
038	574.3	1.144183391912755	disease	HFnet
038	575.2	0.5915644335137543	disease	HFnet
038	537	0.7138594832529953	disease	HFnet
038	596	0.5777188864846833	disease	HFnet
038	560.4	0.9978605618140501	disease	HFnet
038	599.1	0.6006309148264984	disease	HFnet
038	519.2	1.2351533702657844	disease	HFnet
038	252.1	0.8095425238426908	disease	HFnet
038	251.1	0.822167650663324	disease	HFnet
038	573.3	0.6709100764021424	disease	HFnet
038	590	1.177051030787169	disease	HFnet
038	345.3	0.7837688868669017	disease	HFnet
038	686.1	0.9885553237573831	disease	HFnet
038	564	0.91682837294087	disease	HFnet
038	345	0.6698912812244578	disease	HFnet
038	348.7	0.6279788433063963	disease	HFnet
038	575.7	0.599740749336307	disease	HFnet
038	441.2	1.631244477798439	disease	HFnet
038	569	0.975637094123869	disease	HFnet
038	568	1.056911416244086	disease	HFnet
038	502	0.599935266295666	disease	HFnet
038	348.8	1.5271695816608946	disease	HFnet
038	481	0.7003912492422989	disease	HFnet
038	504	0.6746338395183754	disease	HFnet
038	958	1.1319703752604542	disease	HFnet
038.1	038.2	1.5899246497985602	disease	HFnet
038.1	041	1.9632676723837525	disease	HFnet
038.1	041.1	1.5737538560086306	disease	HFnet
038.1	041.2	4.077175800279824	disease	HFnet
038.1	041.4	3.048652293376936	disease	HFnet
038.1	080	1.911444921057998	disease	HFnet
038.1	081	1.6015188038366233	disease	HFnet
038.1	1011	1.075702857622777	disease	HFnet
038.1	112	2.2112797734436893	disease	HFnet
038.1	136	1.533435926276234	disease	HFnet
038.1	250.22	0.5298507694072635	disease	HFnet
038.1	276.12	0.8365200404659279	disease	HFnet
038.1	276.13	1.4019877626739325	disease	HFnet
038.1	276.14	1.4271697171999902	disease	HFnet
038.1	276.41	2.2050250324494716	disease	HFnet
038.1	276.5	1.2861036917013726	disease	HFnet
038.1	280.1	0.7769127831119734	disease	HFnet
038.1	285	1.2121438968600542	disease	HFnet
038.1	285.1	1.9496485342952985	disease	HFnet
038.1	285.2	1.286690943720281	disease	HFnet
038.1	286.4	1.6265377678134956	disease	HFnet
038.1	286.5	1.1241011645213124	disease	HFnet
038.1	290.2	1.941701601211045	disease	HFnet
038.1	291.8	1.4247529623581627	disease	HFnet
038.1	304	0.9967596919777625	disease	HFnet
038.1	357	0.8319486030417799	disease	HFnet
038.1	394.2	0.5192247249869041	disease	HFnet
038.1	395.1	0.46806344491660157	disease	HFnet
038.1	395.3	0.6624687896973148	disease	HFnet
038.1	411.2	0.4961509328548635	disease	HFnet
038.1	415.2	0.8433498174872323	disease	HFnet
038.1	427.12	0.8043644920438348	disease	HFnet
038.1	427.2	1.030303911317579	disease	HFnet
038.1	480	1.4603681002336644	disease	HFnet
038.1	480.1	2.318678252954166	disease	HFnet
038.1	480.11	0.654430265725867	disease	HFnet
038.1	496	0.6824467445495833	disease	HFnet
038.1	503	0.6569245057121438	disease	HFnet
038.1	507	1.6782537970095914	disease	HFnet
038.1	509.1	2.126459383375756	disease	HFnet
038.1	535.1	0.9170140652457445	disease	HFnet
038.1	535.8	0.7051650951458691	disease	HFnet
038.1	562.1	0.7014608782673962	disease	HFnet
038.1	573.1	1.052113975925347	disease	HFnet
038.1	578.2	0.6488422846919001	disease	HFnet
038.1	578.9	0.9496812633244531	disease	HFnet
038.1	580.2	0.7733320278258135	disease	HFnet
038.1	585.1	3.0855705207086626	disease	HFnet
038.1	585.3	1.2768124838790367	disease	HFnet
038.1	591	2.1739598775286013	disease	HFnet
038.1	593	1.3460455371640774	disease	HFnet
038.1	599.2	0.6860311551501764	disease	HFnet
038.1	600	0.7819319520382387	disease	HFnet
038.1	686	1.287072184117625	disease	HFnet
038.1	707.1	2.0967919397683157	disease	HFnet
038.1	785	1.0250845532144075	disease	HFnet
038.1	789	0.9201989930939065	disease	HFnet
038.1	790.6	0.5452892567388596	disease	HFnet
038.1	854	1.8189562606252152	disease	HFnet
038.1	857	1.3040372199652748	disease	HFnet
038.1	994.2	0.788402474588271	disease	HFnet
038.1	1010	0.6588231035988246	disease	HFnet
038.1	250.2	0.641485692326438	disease	HFnet
038.1	287.3	1.0695772771405128	disease	HFnet
038.1	287.32	2.5166941995516074	disease	HFnet
038.1	327.3	0.8656862657771206	disease	HFnet
038.1	394.3	0.45977702295415074	disease	HFnet
038.1	401.2	1.3373142397175684	disease	HFnet
038.1	420.2	0.7182753882450545	disease	HFnet
038.1	427.42	1.1447701566003068	disease	HFnet
038.1	440.2	0.5377878445301026	disease	HFnet
038.1	452	1.2628501081759977	disease	HFnet
038.1	454.11	0.5518278109601648	disease	HFnet
038.1	477	1.1733398837304512	disease	HFnet
038.1	509.3	0.7170068944591473	disease	HFnet
038.1	532	0.7235934506183591	disease	HFnet
038.1	571.8	1.69411948148273	disease	HFnet
038.1	572	1.2254715708915598	disease	HFnet
038.1	574.1	1.3783055921250293	disease	HFnet
038.1	588	0.6801708118972228	disease	HFnet
038.1	599.9	0.9958886609809637	disease	HFnet
038.1	850	0.6844768563528374	disease	HFnet
038.1	916	0.7514335793357934	disease	HFnet
038.1	208	1.095957275322582	disease	HFnet
038.1	427.41	0.5330356648646654	disease	HFnet
038.1	496.21	0.6268855134394381	disease	HFnet
038.1	797.1	0.8599506093757902	disease	HFnet
038.1	278.1	0.5829650827885885	disease	HFnet
038.1	286.7	0.9552599229471779	disease	HFnet
038.1	411.8	0.6677185473825418	disease	HFnet
038.1	501	0.6645280919710737	disease	HFnet
038.1	530.14	0.8059057154599437	disease	HFnet
038.1	117.4	1.5165458591102945	disease	HFnet
038.1	480.3	1.875812079631846	disease	HFnet
038.1	079	1.2082937019423086	disease	HFnet
038.1	1002	0.9020460284499766	disease	HFnet
038.1	117	2.177260084621479	disease	HFnet
038.1	202.2	0.5514731776030052	disease	HFnet
038.1	054	0.9876137067146273	disease	HFnet
038.1	204.21	1.38260286903899	disease	HFnet
038.1	260.1	0.9171297101947818	disease	HFnet
038.1	276.11	1.0262046285708886	disease	HFnet
038.1	277	1.1213308734652332	disease	HFnet
038.1	284	2.072912698278914	disease	HFnet
038.1	285.22	0.5031252633885677	disease	HFnet
038.1	288.11	1.9807696846079936	disease	HFnet
038.1	480.12	1.5155984709975978	disease	HFnet
038.1	480.2	1.445455388297962	disease	HFnet
038.1	508	0.8927198865171868	disease	HFnet
038.1	509.2	1.527957896650744	disease	HFnet
038.1	516.1	0.985838436656187	disease	HFnet
038.1	560.1	1.3671251888298406	disease	HFnet
038.1	569.1	0.9615520118672353	disease	HFnet
038.1	575.1	1.5903531323383746	disease	HFnet
038.1	577.1	1.0496851969349408	disease	HFnet
038.1	687.1	0.5378444484337134	disease	HFnet
038.1	530.2	0.6375259174350589	disease	HFnet
038.1	561	1.4692589100509146	disease	HFnet
038.1	571.51	0.7879448106130843	disease	HFnet
038.1	317.11	0.661934662778349	disease	HFnet
038.1	567	1.7574296647168888	disease	HFnet
038.1	573	0.9792192709797606	disease	HFnet
038.1	579.2	0.7801822887878291	disease	HFnet
038.1	1015	1.1473362516432435	disease	HFnet
038.1	275.5	0.9820747825921977	disease	HFnet
038.1	286.6	1.3042991625527152	disease	HFnet
038.1	292.4	0.8570173068445228	disease	HFnet
038.1	506	0.724510918685676	disease	HFnet
038.1	451	0.7347287410270569	disease	HFnet
038.1	563	0.7197102534741328	disease	HFnet
038.1	1009	0.7527107270697013	disease	HFnet
038.1	458.9	1.025712471060665	disease	HFnet
038.1	797	1.1568845780046213	disease	HFnet
038.1	327.41	0.6809022035585957	disease	HFnet
038.1	592.11	0.815716844638176	disease	HFnet
038.1	420.3	2.273451714429811	disease	HFnet
038.1	200	0.7250313195162266	disease	HFnet
038.1	202.24	0.5353142963100316	disease	HFnet
038.1	276.1	0.7241036537581588	disease	HFnet
038.1	441.1	1.4298948131416145	disease	HFnet
038.1	568.1	1.1023599615663402	disease	HFnet
038.1	574.3	1.2000952599940875	disease	HFnet
038.1	153.2	0.7752911064414707	disease	HFnet
038.1	280.2	0.7797334746694112	disease	HFnet
038.1	571.81	0.7845886081283818	disease	HFnet
038.1	537	1.3601652226475922	disease	HFnet
038.1	595	1.2359204066884297	disease	HFnet
038.1	596	1.3708436412674472	disease	HFnet
038.1	560.4	0.9089439394671953	disease	HFnet
038.1	599.1	0.9526406838302636	disease	HFnet
038.1	289.5	1.3774800529077953	disease	HFnet
038.1	519.2	0.7283740380677287	disease	HFnet
038.1	535	1.0827540518009235	disease	HFnet
038.1	252.1	0.9795834192617034	disease	HFnet
038.1	251.1	1.0974645970894825	disease	HFnet
038.1	586.2	0.7367111452055873	disease	HFnet
038.1	574.11	0.8399588787836078	disease	HFnet
038.1	573.3	1.0389860673559959	disease	HFnet
038.1	275.3	1.1441565303185544	disease	HFnet
038.1	531.1	0.780476399543812	disease	HFnet
038.1	590	1.7355181225036591	disease	HFnet
038.1	275.53	1.015598610055159	disease	HFnet
038.1	288	0.7453291671156125	disease	HFnet
038.1	279.1	0.9667388702526843	disease	HFnet
038.1	345.3	0.9814434072039125	disease	HFnet
038.1	686.1	0.7850996275845561	disease	HFnet
038.1	334	0.5972514876186301	disease	HFnet
038.1	447	0.8219775754302854	disease	HFnet
038.1	575.7	0.8755200579634672	disease	HFnet
038.1	441.2	0.7103538275557395	disease	HFnet
038.1	569	1.1254839825973024	disease	HFnet
038.1	568	0.7637985196162427	disease	HFnet
038.1	008.6	1.007413498136679	disease	HFnet
038.1	459.1	1.0536616866240414	disease	HFnet
038.1	578.8	1.1190948789202064	disease	HFnet
038.1	348.8	1.010415006303343	disease	HFnet
038.1	560.2	1.101737404181942	disease	HFnet
038.1	594.1	0.7673633845378998	disease	HFnet
038.2	041	1.7169567448726806	disease	HFnet
038.2	041.1	3.595985353456067	disease	HFnet
038.2	041.2	2.1219176280405794	disease	HFnet
038.2	041.4	2.4155273731686515	disease	HFnet
038.2	080	1.9582200198144515	disease	HFnet
038.2	081	1.7281582393346966	disease	HFnet
038.2	1011	1.513952169987612	disease	HFnet
038.2	112	2.038367526911267	disease	HFnet
038.2	136	0.8370019683529742	disease	HFnet
038.2	250.22	0.7686734610562826	disease	HFnet
038.2	276.12	1.5121117535878597	disease	HFnet
038.2	276.13	2.671048373749775	disease	HFnet
038.2	276.14	1.2597140713005794	disease	HFnet
038.2	276.41	2.0260540462562635	disease	HFnet
038.2	276.5	1.1518412091598416	disease	HFnet
038.2	280.1	0.6881402428824729	disease	HFnet
038.2	285	1.8594611114261772	disease	HFnet
038.2	285.1	2.156710382838256	disease	HFnet
038.2	285.2	1.0620584112950366	disease	HFnet
038.2	286.4	1.2264079053999584	disease	HFnet
038.2	286.5	1.3604386909679014	disease	HFnet
038.2	290.2	1.9320239615384283	disease	HFnet
038.2	291.8	1.6065218984214715	disease	HFnet
038.2	304	1.625209126559954	disease	HFnet
038.2	357	1.0128558492461648	disease	HFnet
038.2	394.2	0.9595599790466213	disease	HFnet
038.2	395.1	0.9620696383661432	disease	HFnet
038.2	395.3	1.1661483201191467	disease	HFnet
038.2	411.2	1.0078700395919398	disease	HFnet
038.2	415.2	1.569528866154606	disease	HFnet
038.2	427.12	1.5012103612097571	disease	HFnet
038.2	427.2	1.0525420085829067	disease	HFnet
038.2	480	1.8347997870049997	disease	HFnet
038.2	480.1	3.080553445883736	disease	HFnet
038.2	480.11	1.6693329329930442	disease	HFnet
038.2	496	0.8310440195724763	disease	HFnet
038.2	503	1.389108323729174	disease	HFnet
038.2	507	2.1219176280405794	disease	HFnet
038.2	509.1	2.5544047826142298	disease	HFnet
038.2	535.1	1.1185535462794	disease	HFnet
038.2	535.8	0.9252471623627153	disease	HFnet
038.2	558	1.1110730632697554	disease	HFnet
038.2	562.1	0.6353243193264514	disease	HFnet
038.2	573.1	1.4765955974741753	disease	HFnet
038.2	578.2	1.0338987565076934	disease	HFnet
038.2	578.9	1.2780774746580128	disease	HFnet
038.2	580.2	0.8882333939057984	disease	HFnet
038.2	585.1	3.381356629767446	disease	HFnet
038.2	585.3	1.4421539606251108	disease	HFnet
038.2	591	1.7168163788793243	disease	HFnet
038.2	593	0.9451782890570336	disease	HFnet
038.2	686	1.1252379601587879	disease	HFnet
038.2	707.1	2.226455625239046	disease	HFnet
038.2	785	0.6711663581246419	disease	HFnet
038.2	790.6	0.7194024872384328	disease	HFnet
038.2	854	2.236256886308004	disease	HFnet
038.2	857	1.451457625974753	disease	HFnet
038.2	994.2	0.5487566136443672	disease	HFnet
038.2	244.2	1.0179793244977307	disease	HFnet
038.2	250.2	0.8985399424506284	disease	HFnet
038.2	250.6	0.702426030960504	disease	HFnet
038.2	272.1	0.6062209494474953	disease	HFnet
038.2	287.3	1.179112299498276	disease	HFnet
038.2	287.32	1.3353371208424734	disease	HFnet
038.2	296	0.655751310685438	disease	HFnet
038.2	342	0.5823749294615316	disease	HFnet
038.2	401.2	1.2630101267448512	disease	HFnet
038.2	401.21	0.5698562530020825	disease	HFnet
038.2	420.2	1.0161261051048716	disease	HFnet
038.2	427.42	2.186952186586447	disease	HFnet
038.2	433.1	0.577322659306711	disease	HFnet
038.2	440.2	0.7254583519280705	disease	HFnet
038.2	443.7	0.6943870472278912	disease	HFnet
038.2	452	1.146473813796758	disease	HFnet
038.2	454.11	0.5986879431039952	disease	HFnet
038.2	477	1.4087447801522968	disease	HFnet
038.2	509.3	1.0825918681056623	disease	HFnet
038.2	532	1.220341155099908	disease	HFnet
038.2	571.8	1.164456249177935	disease	HFnet
038.2	572	1.4557883931677238	disease	HFnet
038.2	588	0.8560442908180692	disease	HFnet
038.2	850	0.98718151366403	disease	HFnet
038.2	939	0.9243478353513991	disease	HFnet
038.2	427.41	1.014760419933947	disease	HFnet
038.2	496.21	0.7512459468903547	disease	HFnet
038.2	797.1	1.6644736451310425	disease	HFnet
038.2	278.1	0.8053621508355595	disease	HFnet
038.2	286.7	1.2789053185281596	disease	HFnet
038.2	411.8	0.9425319663142654	disease	HFnet
038.2	501	1.1198847764412474	disease	HFnet
038.2	530.14	0.8765252327707156	disease	HFnet
038.2	292.1	0.5414163700161655	disease	HFnet
038.2	411.41	0.5800094150808802	disease	HFnet
038.2	433.21	0.539801516417961	disease	HFnet
038.2	585.2	0.6661274107627775	disease	HFnet
038.2	117.4	0.9580485983529002	disease	HFnet
038.2	480.3	1.9213821721181057	disease	HFnet
038.2	722.9	0.5841087029404224	disease	HFnet
038.2	079	0.6049388861727187	disease	HFnet
038.2	1002	0.8436792848966631	disease	HFnet
038.2	117	1.8840937344868407	disease	HFnet
038.2	276.11	1.3504124890144678	disease	HFnet
038.2	277	0.8523442967109867	disease	HFnet
038.2	284	0.6808809989519998	disease	HFnet
038.2	285.22	0.5563904670176972	disease	HFnet
038.2	288.11	0.6595942924302146	disease	HFnet
038.2	480.12	1.5456119457506072	disease	HFnet
038.2	480.2	1.2989295124465923	disease	HFnet
038.2	508	1.1426349589145763	disease	HFnet
038.2	509.2	1.444869790688804	disease	HFnet
038.2	516.1	0.9492407415344509	disease	HFnet
038.2	560.1	1.5722979128055905	disease	HFnet
038.2	569.1	0.60902306788431	disease	HFnet
038.2	575.1	0.6211701334401745	disease	HFnet
038.2	577.1	0.960303902907251	disease	HFnet
038.2	687.1	0.5376817610627413	disease	HFnet
038.2	783	0.6136446552353156	disease	HFnet
038.2	561	0.7687195926833869	disease	HFnet
038.2	571.51	0.6440329759384268	disease	HFnet
038.2	567	1.4047758255652623	disease	HFnet
038.2	579.2	0.6138351929432663	disease	HFnet
038.2	681.3	0.5660795886069235	disease	HFnet
038.2	681.5	0.5660795886069235	disease	HFnet
038.2	681.6	0.5660795886069235	disease	HFnet
038.2	1015	1.1288573868025533	disease	HFnet
038.2	275.5	0.74345676034254	disease	HFnet
038.2	286.6	0.887260122604795	disease	HFnet
038.2	348	1.0191194253395393	disease	HFnet
038.2	506	1.2114638910755418	disease	HFnet
038.2	451	1.9085708862506903	disease	HFnet
038.2	458.9	0.9325329344997849	disease	HFnet
038.2	797	1.1519586704340419	disease	HFnet
038.2	362.4	0.6124176813153847	disease	HFnet
038.2	695.8	0.6587829402819075	disease	HFnet
038.2	707	0.6509138094443925	disease	HFnet
038.2	274.11	0.7886099165892291	disease	HFnet
038.2	291.4	0.8136609310247711	disease	HFnet
038.2	420.3	1.7977860202628941	disease	HFnet
038.2	441.1	1.160345712746142	disease	HFnet
038.2	568.1	1.0045956113167556	disease	HFnet
038.2	574.3	1.2024706007949282	disease	HFnet
038.2	280.2	0.7940807300172767	disease	HFnet
038.2	550.5	0.7053910238603173	disease	HFnet
038.2	537	0.7470125079433966	disease	HFnet
038.2	596	1.0829403984089954	disease	HFnet
038.2	560.4	0.7126625731276894	disease	HFnet
038.2	289.5	0.8622263941630754	disease	HFnet
038.2	519.2	0.9473820353085729	disease	HFnet
038.2	550	0.6468222685171435	disease	HFnet
038.2	574.11	0.8266110645918138	disease	HFnet
038.2	275.3	0.6938779084532327	disease	HFnet
038.2	531.1	1.0024004426790396	disease	HFnet
038.2	345.3	0.9267797618526846	disease	HFnet
038.2	686.1	1.4748543308841993	disease	HFnet
038.2	333.2	0.6372799518004811	disease	HFnet
038.2	564	0.6939929269255647	disease	HFnet
038.2	348.7	0.8493948390043388	disease	HFnet
038.2	575.7	1.0062774887780692	disease	HFnet
038.2	395.4	0.7311599176389842	disease	HFnet
038.2	569	0.9844516169752475	disease	HFnet
038.2	568	0.8612005155872524	disease	HFnet
038.2	578.8	0.8795156808257245	disease	HFnet
038.2	348.8	1.530495138456188	disease	HFnet
038.2	481	0.8043570103414706	disease	HFnet
038.2	110.13	0.7337568238213399	disease	HFnet
038.2	379.4	0.8658853262605363	disease	HFnet
038.2	561.1	0.8834254631856966	disease	HFnet
038.2	710.11	0.6148431615310689	disease	HFnet
038.2	859	1.1319367636052957	disease	HFnet
041	041.1	2.6620720897669026	disease	HFnet
041	041.2	2.683059728443715	disease	HFnet
041	041.4	3.339888868473241	disease	HFnet
041	080	2.4793956827239265	disease	HFnet
041	081	2.197321818907566	disease	HFnet
041	1011	1.950084335915902	disease	HFnet
041	112	1.9305269560479248	disease	HFnet
041	136	1.627697027020118	disease	HFnet
041	250.22	1.4225967714763794	disease	HFnet
041	272.11	0.6901683917380369	disease	HFnet
041	276.12	1.495212358830972	disease	HFnet
041	276.13	1.9174306695135939	disease	HFnet
041	276.14	1.9615090932561055	disease	HFnet
041	276.41	1.2454904296367635	disease	HFnet
041	276.5	1.5585950521327814	disease	HFnet
041	280.1	0.9728245960322504	disease	HFnet
041	285	1.7287098225316955	disease	HFnet
041	285.1	2.4464870652786845	disease	HFnet
041	285.2	1.7702724359716644	disease	HFnet
041	286.4	1.3040879168224242	disease	HFnet
041	286.5	1.3702409539317373	disease	HFnet
041	290.2	1.6884135562722153	disease	HFnet
041	291.8	1.2517677322781897	disease	HFnet
041	304	1.4940068564984872	disease	HFnet
041	357	1.5634431203029884	disease	HFnet
041	394.2	1.0055597442834425	disease	HFnet
041	395.1	1.0431695927922906	disease	HFnet
041	395.3	1.2925027402728237	disease	HFnet
041	401.1	0.7841307449586672	disease	HFnet
041	411.2	1.0596511396784294	disease	HFnet
041	415.2	1.3801471193871926	disease	HFnet
041	427.12	1.1333641137610087	disease	HFnet
041	427.2	1.2350414349008438	disease	HFnet
041	480	1.5913769296909037	disease	HFnet
041	480.1	2.6713066507847003	disease	HFnet
041	480.11	1.2326417454836611	disease	HFnet
041	496	1.2945259964295954	disease	HFnet
041	503	1.1904820515443648	disease	HFnet
041	507	2.108502132027295	disease	HFnet
041	509.1	2.1759983780119243	disease	HFnet
041	512.7	1.257355797796974	disease	HFnet
041	535.1	1.17492427109611	disease	HFnet
041	535.8	1.3110573845760312	disease	HFnet
041	562.1	1.1906647376836976	disease	HFnet
041	573.1	1.1037818932909254	disease	HFnet
041	578.2	1.1418916060744215	disease	HFnet
041	578.9	1.455614328039142	disease	HFnet
041	580.2	1.5534210643029571	disease	HFnet
041	585.1	2.7480374577871274	disease	HFnet
041	585.3	2.019850346256439	disease	HFnet
041	591	3.4000369100888856	disease	HFnet
041	593	1.428622639530422	disease	HFnet
041	599.2	1.0834871525552012	disease	HFnet
041	600	1.1546977877943991	disease	HFnet
041	686	1.559729844508101	disease	HFnet
041	707.1	2.1679391247600286	disease	HFnet
041	743.11	0.9869890236912042	disease	HFnet
041	743.9	0.601471671964539	disease	HFnet
041	782.3	0.9914411296462934	disease	HFnet
041	785	1.1197980074361804	disease	HFnet
041	788	0.7783611346180891	disease	HFnet
041	789	1.037683051711987	disease	HFnet
041	790.6	1.3409374070065172	disease	HFnet
041	854	2.087010790022239	disease	HFnet
041	857	2.31871432101425	disease	HFnet
041	994.2	1.568867966369091	disease	HFnet
041	1010	1.0337671306650786	disease	HFnet
041	244.2	1.1446019573321458	disease	HFnet
041	250.2	1.1232191562549794	disease	HFnet
041	250.24	0.5831484355677586	disease	HFnet
041	250.6	1.3678903383999343	disease	HFnet
041	272.1	0.9024510023523604	disease	HFnet
041	287.3	1.2656385627665037	disease	HFnet
041	287.32	1.3099644556519316	disease	HFnet
041	296	1.1207030841009322	disease	HFnet
041	327.3	0.8177469781859319	disease	HFnet
041	342	0.6794957898004829	disease	HFnet
041	394.3	0.5928588173426007	disease	HFnet
041	394.7	0.6374517899498637	disease	HFnet
041	401.2	1.8156825972084067	disease	HFnet
041	401.21	0.5955732615544688	disease	HFnet
041	416	0.7881278075916647	disease	HFnet
041	420.2	0.9211013455705064	disease	HFnet
041	426.24	0.7102233247397576	disease	HFnet
041	427.3	0.7288246378640235	disease	HFnet
041	427.42	1.3168484011379262	disease	HFnet
041	433.1	0.6887256247206693	disease	HFnet
041	440.2	1.489618642725447	disease	HFnet
041	443.7	1.507751962542213	disease	HFnet
041	452	0.9490431035239905	disease	HFnet
041	454.11	1.0019745629827517	disease	HFnet
041	477	1.177024482109228	disease	HFnet
041	509.3	1.725183899233991	disease	HFnet
041	532	1.3219324657227463	disease	HFnet
041	571.8	0.8604931857493142	disease	HFnet
041	572	1.1177176853723287	disease	HFnet
041	574.1	0.8651924768246649	disease	HFnet
041	588	0.9828528699220982	disease	HFnet
041	599.9	1.5367681456691498	disease	HFnet
041	747.13	0.6255348279993154	disease	HFnet
041	850	1.375542674516546	disease	HFnet
041	915	0.993146347071566	disease	HFnet
041	916	0.9124704797047971	disease	HFnet
041	939	1.0878058395171557	disease	HFnet
041	208	0.8374398336810865	disease	HFnet
041	480.5	1.410596668584245	disease	HFnet
041	427.41	0.8682166367823813	disease	HFnet
041	496.21	2.045683743248071	disease	HFnet
041	797.1	0.7762068288232351	disease	HFnet
041	278.1	1.1298332564261808	disease	HFnet
041	286.7	1.045547265062044	disease	HFnet
041	411.8	1.0115855930669564	disease	HFnet
041	501	0.7117328028080668	disease	HFnet
041	530.14	1.1119938919830508	disease	HFnet
041	292.1	0.6316439736173503	disease	HFnet
041	411.41	0.5745509786196799	disease	HFnet
041	585.2	0.8367210159581229	disease	HFnet
041	244.4	0.6782871201944122	disease	HFnet
041	427.6	0.8529312881307297	disease	HFnet
041	117.4	0.8658660212505782	disease	HFnet
041	480.3	1.244315121870862	disease	HFnet
041	483	1.101694181794578	disease	HFnet
041	733	0.6914167685689124	disease	HFnet
041	338.1	0.7717222725411615	disease	HFnet
041	338.2	1.0477012535114119	disease	HFnet
041	722.9	0.5564636046305244	disease	HFnet
041	760	0.7113340419877757	disease	HFnet
041	079	0.9196408729276857	disease	HFnet
041	1002	1.3505965241302407	disease	HFnet
041	117	1.3062706312448125	disease	HFnet
041	054	1.182863315825155	disease	HFnet
041	204.21	0.6338266880397387	disease	HFnet
041	260.1	0.8386382675629409	disease	HFnet
041	276.11	1.0620954252936563	disease	HFnet
041	277	0.7313187861823272	disease	HFnet
041	284	1.1662411059931193	disease	HFnet
041	285.22	0.7988734785941926	disease	HFnet
041	288.11	0.95099188372373	disease	HFnet
041	480.12	2.3779834126375685	disease	HFnet
041	480.2	1.066507847000906	disease	HFnet
041	508	1.0579448904207667	disease	HFnet
041	509.2	1.1211498973305956	disease	HFnet
041	516.1	0.6784944420212939	disease	HFnet
041	560.1	1.0089177664717326	disease	HFnet
041	569.1	0.5968884439685487	disease	HFnet
041	575.1	0.8371549315406988	disease	HFnet
041	577.1	0.5913335610978249	disease	HFnet
041	687.1	0.8112981606908657	disease	HFnet
041	783	1.0058372856621671	disease	HFnet
041	530.2	0.5898365973731398	disease	HFnet
041	561	0.8231944182538186	disease	HFnet
041	571.51	0.5670020464927676	disease	HFnet
041	567	1.5908630117023908	disease	HFnet
041	240	0.6637459912696057	disease	HFnet
041	242	0.8685384728486082	disease	HFnet
041	579.2	0.8035747096577986	disease	HFnet
041	681.3	1.3245718521709933	disease	HFnet
041	681.5	1.3245718521709933	disease	HFnet
041	681.6	1.3245718521709933	disease	HFnet
041	1015	1.1120251534823207	disease	HFnet
041	275.5	0.7895823141107388	disease	HFnet
041	292.4	0.6637125101323967	disease	HFnet
041	433.2	0.6208983026148223	disease	HFnet
041	172.2	0.7598936113243248	disease	HFnet
041	199	0.7998377793799568	disease	HFnet
041	287	0.6875351821332412	disease	HFnet
041	456	0.8868642878040257	disease	HFnet
041	519.8	1.0540959525288711	disease	HFnet
041	506	0.8853319338756233	disease	HFnet
041	1005	0.6723728767987863	disease	HFnet
041	198.1	0.511762581495397	disease	HFnet
041	344	1.0070018998590426	disease	HFnet
041	451	0.9683790033130868	disease	HFnet
041	563	0.9700181564755618	disease	HFnet
041	443.9	1.1396545858609066	disease	HFnet
041	530.11	0.7363722970755178	disease	HFnet
041	450	0.6219824558243421	disease	HFnet
041	458.9	1.011698662131984	disease	HFnet
041	797	0.5594423598015048	disease	HFnet
041	807	0.5710316731187156	disease	HFnet
041	241.2	0.6548533070059589	disease	HFnet
041	720	0.5381917151086021	disease	HFnet
041	327.41	0.8406808548384033	disease	HFnet
041	592.11	1.34236131932112	disease	HFnet
041	250.7	0.496651481648092	disease	HFnet
041	707	0.8660058005442586	disease	HFnet
041	274.11	0.6813690810177844	disease	HFnet
041	291.4	1.0667757466840124	disease	HFnet
041	420.3	0.9908373286687393	disease	HFnet
041	276.1	1.0029321580157047	disease	HFnet
041	401.3	0.8949404143472189	disease	HFnet
041	441.1	1.0685226603138802	disease	HFnet
041	568.1	1.2340731541965775	disease	HFnet
041	574.3	0.8401397694051178	disease	HFnet
041	473.3	0.7929257075835674	disease	HFnet
041	153.2	0.611220830107595	disease	HFnet
041	280.2	1.018057327392288	disease	HFnet
041	550.5	0.776878433260893	disease	HFnet
041	537	0.9790836807762054	disease	HFnet
041	599	0.8098081190366508	disease	HFnet
041	479	0.7843263100114005	disease	HFnet
041	698	0.7289867438037168	disease	HFnet
041	798	1.0561680774732103	disease	HFnet
041	189.21	0.6209048361934477	disease	HFnet
041	596	0.6983739894700488	disease	HFnet
041	599.6	0.9269874757681329	disease	HFnet
041	560.4	0.8040784129860421	disease	HFnet
041	599.1	0.7827549720904006	disease	HFnet
041	262	0.975917309078122	disease	HFnet
041	535	0.9889278774680881	disease	HFnet
041	571.5	0.9859072310324102	disease	HFnet
041	426.21	0.8295301509894025	disease	HFnet
041	415.21	0.8665522275086505	disease	HFnet
041	252.1	1.0677459269952567	disease	HFnet
041	251.1	0.93802451992302	disease	HFnet
041	426.31	0.8742020782779616	disease	HFnet
041	586.2	0.7758935662248319	disease	HFnet
041	510	1.0514093587026148	disease	HFnet
041	261.4	0.8550019246396646	disease	HFnet
041	261.2	0.7700692485252629	disease	HFnet
041	574.11	0.6456528407630638	disease	HFnet
041	586.11	0.7220449089111709	disease	HFnet
041	573.3	0.7460952669713892	disease	HFnet
041	275.3	0.6768657740258452	disease	HFnet
041	531.1	1.1056168799960513	disease	HFnet
041	590	0.8656981201411638	disease	HFnet
041	275.53	0.803249327734094	disease	HFnet
041	772	0.8678616653065818	disease	HFnet
041	288	0.6987824587867686	disease	HFnet
041	279.1	0.8866857588179763	disease	HFnet
041	345.3	0.7260255995240553	disease	HFnet
041	686.1	0.924127686635988	disease	HFnet
041	394	1.008784308191632	disease	HFnet
041	300.1	0.7766225329663338	disease	HFnet
041	351	1.064660552759523	disease	HFnet
041	550.1	0.8745253844474031	disease	HFnet
041	745	0.7149849544379978	disease	HFnet
041	333.2	0.5727106842128606	disease	HFnet
041	564	0.6543853901531379	disease	HFnet
041	420.22	0.8831304410003397	disease	HFnet
041	447	0.853951568490111	disease	HFnet
041	874	1.1261127408430538	disease	HFnet
041	365	0.5404100219425089	disease	HFnet
041	475	0.7990417229229099	disease	HFnet
041	575.7	1.1195645975758883	disease	HFnet
041	441.2	0.6103534578686057	disease	HFnet
041	569	1.0028733265328105	disease	HFnet
041	442	0.7254582868209756	disease	HFnet
041	568	0.6065405484675173	disease	HFnet
041	513.8	0.7996498964838161	disease	HFnet
041	743.2	0.5335897257192821	disease	HFnet
041	858	0.926318292296312	disease	HFnet
041	770	0.8859162138751084	disease	HFnet
041	348.8	0.7512063294257437	disease	HFnet
041	379.4	0.7746517989807395	disease	HFnet
041	561.1	0.9803041757896493	disease	HFnet
041	710.11	0.9907844466549665	disease	HFnet
041	250.42	0.5582711888032137	disease	HFnet
041	535.6	0.6119793250228033	disease	HFnet
041	751.21	0.7346791274756824	disease	HFnet
041.1	041.2	3.102916994560278	disease	HFnet
041.1	041.4	3.3036985805030445	disease	HFnet
041.1	080	4.145605540828056	disease	HFnet
041.1	081	2.698510453685165	disease	HFnet
041.1	1011	2.93051560389415	disease	HFnet
041.1	112	2.447381083991271	disease	HFnet
041.1	136	1.4516209514558145	disease	HFnet
041.1	250.22	1.1295347176359576	disease	HFnet
041.1	272.11	0.5151200957329706	disease	HFnet
041.1	276.12	1.7959447700728555	disease	HFnet
041.1	276.13	2.1032132244143793	disease	HFnet
041.1	276.14	1.81783294838537	disease	HFnet
041.1	276.41	1.329987637323145	disease	HFnet
041.1	276.5	1.7448173137376526	disease	HFnet
041.1	280.1	1.0860861128767856	disease	HFnet
041.1	285	2.18195239985633	disease	HFnet
041.1	285.1	2.689654217738578	disease	HFnet
041.1	285.2	1.9199690963174039	disease	HFnet
041.1	286.4	1.9079278647176148	disease	HFnet
041.1	286.5	1.8071499029275109	disease	HFnet
041.1	290.2	1.878296375769763	disease	HFnet
041.1	291.8	1.3772492463258386	disease	HFnet
041.1	304	2.0797919557801157	disease	HFnet
041.1	357	0.9299306643400554	disease	HFnet
041.1	394.2	1.2623886851754844	disease	HFnet
041.1	395.1	1.227904670019946	disease	HFnet
041.1	395.3	1.5796355512725042	disease	HFnet
041.1	401.1	0.5331351445995433	disease	HFnet
041.1	411.2	1.0136234951571053	disease	HFnet
041.1	415.2	1.4371290053661183	disease	HFnet
041.1	427.12	1.392771202177068	disease	HFnet
041.1	427.2	1.1841327328967466	disease	HFnet
041.1	480	1.896331675937174	disease	HFnet
041.1	480.1	2.8073615797941076	disease	HFnet
041.1	480.11	1.2091898113396387	disease	HFnet
041.1	496	1.0936444950097584	disease	HFnet
041.1	503	1.3322538311404946	disease	HFnet
041.1	507	2.4963130259594917	disease	HFnet
041.1	509.1	2.1618971566214586	disease	HFnet
041.1	512.7	0.6482576519341224	disease	HFnet
041.1	535.1	1.1225126941762258	disease	HFnet
041.1	535.8	1.4107404084971749	disease	HFnet
041.1	558	0.9535550000570718	disease	HFnet
041.1	562.1	1.07761255724402	disease	HFnet
041.1	573.1	1.3014656553813386	disease	HFnet
041.1	578.2	1.2509466803909866	disease	HFnet
041.1	578.9	1.1593438330316916	disease	HFnet
041.1	580.2	1.5823830497837816	disease	HFnet
041.1	585.1	2.7931024568823695	disease	HFnet
041.1	585.3	1.9949397850018118	disease	HFnet
041.1	591	2.5825950859200058	disease	HFnet
041.1	593	1.2613361622014188	disease	HFnet
041.1	686	1.7053606418406517	disease	HFnet
041.1	707.1	2.591345624872291	disease	HFnet
041.1	743.11	0.8815866143037837	disease	HFnet
041.1	782.3	1.2958122793659583	disease	HFnet
041.1	785	0.9517444891046278	disease	HFnet
041.1	788	0.6055408482743136	disease	HFnet
041.1	789	1.2049075964432516	disease	HFnet
041.1	790.6	1.2328278848009	disease	HFnet
041.1	854	4.304967489031564	disease	HFnet
041.1	857	2.2280661358148324	disease	HFnet
041.1	994.2	1.2082320692203177	disease	HFnet
041.1	1010	1.6059322129751323	disease	HFnet
041.1	244.2	1.1087810809381995	disease	HFnet
041.1	250.2	1.2757179612150975	disease	HFnet
041.1	250.24	0.5816716430750262	disease	HFnet
041.1	250.6	1.6734793343723722	disease	HFnet
041.1	272.1	1.3210409892254624	disease	HFnet
041.1	287.3	2.0992678514616716	disease	HFnet
041.1	287.32	1.2984537602875892	disease	HFnet
041.1	296	1.0792437989831174	disease	HFnet
041.1	327.3	1.0319684323977663	disease	HFnet
041.1	342	0.8304396576784362	disease	HFnet
041.1	394.7	0.8480220660124272	disease	HFnet
041.1	401.2	2.51675221359203	disease	HFnet
041.1	416	1.2324817065608333	disease	HFnet
041.1	420.2	1.4954421715796844	disease	HFnet
041.1	426.24	0.6801533855874695	disease	HFnet
041.1	427.3	0.7522851333433999	disease	HFnet
041.1	427.42	1.4525559648052373	disease	HFnet
041.1	433.1	0.9604637608432586	disease	HFnet
041.1	440.2	1.994098290779761	disease	HFnet
041.1	443.7	2.0953619197607964	disease	HFnet
041.1	452	1.4223562752325272	disease	HFnet
041.1	454.11	1.4224492622192837	disease	HFnet
041.1	477	1.7774093179399002	disease	HFnet
041.1	509.3	1.498996161890245	disease	HFnet
041.1	532	1.1785303705178292	disease	HFnet
041.1	571.8	1.0667132386444422	disease	HFnet
041.1	572	1.3757297040616996	disease	HFnet
041.1	574.1	0.8136795931410842	disease	HFnet
041.1	588	1.2855349279469734	disease	HFnet
041.1	599.9	1.3656482780956496	disease	HFnet
041.1	850	1.6135204716856524	disease	HFnet
041.1	916	0.803889298892989	disease	HFnet
041.1	939	1.1429754795680824	disease	HFnet
041.1	208	0.7263948417032624	disease	HFnet
041.1	480.5	0.8458460723034859	disease	HFnet
041.1	427.41	0.9101459436520968	disease	HFnet
041.1	496.21	0.927347582579974	disease	HFnet
041.1	797.1	1.179595300692033	disease	HFnet
041.1	278.1	1.3943433851493139	disease	HFnet
041.1	286.7	1.8599192475662438	disease	HFnet
041.1	411.8	0.9737562149328733	disease	HFnet
041.1	501	0.9227250698365851	disease	HFnet
041.1	530.14	0.9583173901336395	disease	HFnet
041.1	292.1	0.4976930457014408	disease	HFnet
041.1	411.41	0.7031274819279544	disease	HFnet
041.1	433.21	0.48014251685359755	disease	HFnet
041.1	585.2	0.7695374339892996	disease	HFnet
041.1	427.6	0.6716254906537553	disease	HFnet
041.1	318	1.0430902150834869	disease	HFnet
041.1	459.9	1.0462788413031356	disease	HFnet
041.1	117.4	1.164755829145889	disease	HFnet
041.1	480.3	1.5635666269485058	disease	HFnet
041.1	483	1.1295237683103623	disease	HFnet
041.1	733	0.7146074530747817	disease	HFnet
041.1	338.1	0.6428196252135109	disease	HFnet
041.1	338.2	0.991946391482442	disease	HFnet
041.1	722.9	0.7487920799889561	disease	HFnet
041.1	079	0.6332761456064714	disease	HFnet
041.1	1002	1.1299161916375704	disease	HFnet
041.1	117	1.5635666269485058	disease	HFnet
041.1	054	0.7138228502483134	disease	HFnet
041.1	204.21	0.5900116811856243	disease	HFnet
041.1	260.1	0.8220658283993736	disease	HFnet
041.1	276.11	1.2903676963929653	disease	HFnet
041.1	277	0.7597302627393601	disease	HFnet
041.1	284	1.0524609819649735	disease	HFnet
041.1	285.22	0.4894602383559231	disease	HFnet
041.1	288.11	1.0473242418143853	disease	HFnet
041.1	480.12	1.2866432209691758	disease	HFnet
041.1	480.2	1.169036445938046	disease	HFnet
041.1	508	2.0630862853589154	disease	HFnet
041.1	509.2	1.3848017660323364	disease	HFnet
041.1	516.1	0.7957603551862282	disease	HFnet
041.1	560.1	1.3081160421836584	disease	HFnet
041.1	569.1	0.7121070316848419	disease	HFnet
041.1	577.1	1.0834756861405308	disease	HFnet
041.1	687.1	0.7911486850372499	disease	HFnet
041.1	783	0.9463699379788398	disease	HFnet
041.1	561	0.7839864227795588	disease	HFnet
041.1	571.51	0.5527967292542267	disease	HFnet
041.1	317	0.9724443117186334	disease	HFnet
041.1	567	1.6075142926813164	disease	HFnet
041.1	242	0.64547006700454	disease	HFnet
041.1	573	0.8833057885983189	disease	HFnet
041.1	579.2	1.4196339738727028	disease	HFnet
041.1	681.3	1.6665868044130816	disease	HFnet
041.1	681.5	1.6665868044130816	disease	HFnet
041.1	681.6	1.6665868044130816	disease	HFnet
041.1	805	0.6056410319683154	disease	HFnet
041.1	1015	2.2015463428517217	disease	HFnet
041.1	275.5	1.3610670294986171	disease	HFnet
041.1	286.6	1.2685256302269072	disease	HFnet
041.1	292.4	0.9890925638874273	disease	HFnet
041.1	433.2	0.6991827139329028	disease	HFnet
041.1	172.2	0.629228325092376	disease	HFnet
041.1	287	1.307588489423318	disease	HFnet
041.1	456	1.056763225739312	disease	HFnet
041.1	433.8	0.8168336655313442	disease	HFnet
041.1	348	0.4814267018912446	disease	HFnet
041.1	1001	0.8003551114989919	disease	HFnet
041.1	506	0.9267617131694802	disease	HFnet
041.1	1005	0.7259476662652461	disease	HFnet
041.1	344	1.2149751792608934	disease	HFnet
041.1	451	2.0588245444505797	disease	HFnet
041.1	563	0.8629720109074046	disease	HFnet
041.1	443.9	0.8944582635627405	disease	HFnet
041.1	530.11	0.9170409331443988	disease	HFnet
041.1	1009	1.004552664809075	disease	HFnet
041.1	444.1	0.7808799898511503	disease	HFnet
041.1	450	1.3593674009762773	disease	HFnet
041.1	458.9	0.905980454424389	disease	HFnet
041.1	1008	0.5821190254819519	disease	HFnet
041.1	797	0.8820893056744481	disease	HFnet
041.1	807	0.5716050289793497	disease	HFnet
041.1	241.2	0.6178443289020115	disease	HFnet
041.1	1019	0.5051674205515144	disease	HFnet
041.1	327.41	0.7715710636824106	disease	HFnet
041.1	592.11	1.4988353052422796	disease	HFnet
041.1	250.7	1.017359924269287	disease	HFnet
041.1	362.4	0.6840795782997708	disease	HFnet
041.1	707	1.5924324456249823	disease	HFnet
041.1	274.11	1.2675066145340108	disease	HFnet
041.1	291.4	0.849328755548999	disease	HFnet
041.1	420.3	2.450608397545981	disease	HFnet
041.1	200	0.5482320549889727	disease	HFnet
041.1	276.1	1.2586768209621686	disease	HFnet
041.1	401.3	0.7089763079132809	disease	HFnet
041.1	441.1	1.0618575140090758	disease	HFnet
041.1	568.1	0.9212601852642435	disease	HFnet
041.1	574.3	1.2549108169365701	disease	HFnet
041.1	473.3	0.8672489891663323	disease	HFnet
041.1	280.2	0.8195869617468154	disease	HFnet
041.1	550.5	0.6263070313363882	disease	HFnet
041.1	537	0.6571785055565027	disease	HFnet
041.1	577	0.6335671655204131	disease	HFnet
041.1	599	1.1832488792140496	disease	HFnet
041.1	427.8	0.6618273855253048	disease	HFnet
041.1	479	0.7949668538614195	disease	HFnet
041.1	596	1.0751169407226244	disease	HFnet
041.1	870	0.4721520321749047	disease	HFnet
041.1	560.4	0.6684535608954213	disease	HFnet
041.1	586.4	0.6534332223970589	disease	HFnet
041.1	289.5	0.6613474420787643	disease	HFnet
041.1	262	1.2053504433939135	disease	HFnet
041.1	519.2	0.8973723351512148	disease	HFnet
041.1	571.5	0.953199408201951	disease	HFnet
041.1	427.7	0.7704544239984324	disease	HFnet
041.1	426.21	0.8149226296539435	disease	HFnet
041.1	415.21	0.6173463181228374	disease	HFnet
041.1	252.1	1.0002840500083658	disease	HFnet
041.1	272.12	0.7309545120835135	disease	HFnet
041.1	586.2	0.8195656396525315	disease	HFnet
041.1	510	0.6221357152086477	disease	HFnet
041.1	261.4	0.8637782815106283	disease	HFnet
041.1	401.22	1.2191456953982018	disease	HFnet
041.1	573.3	1.4581740324091284	disease	HFnet
041.1	496.1	0.8175957260136618	disease	HFnet
041.1	275.3	0.6209429065996457	disease	HFnet
041.1	531.1	0.8283423696318023	disease	HFnet
041.1	590	0.7805142772085638	disease	HFnet
041.1	276.6	1.181664229081672	disease	HFnet
041.1	580.32	0.644627830839579	disease	HFnet
041.1	296.1	0.5368032942808867	disease	HFnet
041.1	772	1.0122857866449053	disease	HFnet
041.1	288	0.8867147936644757	disease	HFnet
041.1	279.1	0.6005705359396114	disease	HFnet
041.1	345.3	0.8832798187210738	disease	HFnet
041.1	686.1	2.0381473563666144	disease	HFnet
041.1	430.2	0.6626812923359907	disease	HFnet
041.1	433.3	0.666854581508391	disease	HFnet
041.1	351	1.0701009421648704	disease	HFnet
041.1	333.2	0.7165818998225226	disease	HFnet
041.1	803.3	0.45146238434614644	disease	HFnet
041.1	564	0.9829557386826608	disease	HFnet
041.1	334	0.5571936191124216	disease	HFnet
041.1	345	0.539383964260522	disease	HFnet
041.1	420.22	1.0164709247242631	disease	HFnet
041.1	348.7	0.7103367243957598	disease	HFnet
041.1	447	1.188940634239976	disease	HFnet
041.1	874	1.8709003109541127	disease	HFnet
041.1	575.7	1.0110323044440546	disease	HFnet
041.1	381.2	0.7228322492092857	disease	HFnet
041.1	395.4	0.7723404255319151	disease	HFnet
041.1	871	0.767925864107929	disease	HFnet
041.1	441.2	0.6693185557063057	disease	HFnet
041.1	569	1.100999196899029	disease	HFnet
041.1	442	0.8499320807499361	disease	HFnet
041.1	568	0.8771621089679765	disease	HFnet
041.1	513.8	1.0573799464745586	disease	HFnet
041.1	514.1	1.0242707117852976	disease	HFnet
041.1	858	1.2529060551622109	disease	HFnet
041.1	348.8	0.9546195534045296	disease	HFnet
041.1	958	1.4076083592928024	disease	HFnet
041.1	710.11	1.2642314785153375	disease	HFnet
041.1	859	1.2734040228096084	disease	HFnet
041.1	250.42	1.153378036387606	disease	HFnet
041.1	353	0.7814299066686533	disease	HFnet
041.1	681.1	1.162217552598127	disease	HFnet
041.2	041.4	3.605490637850368	disease	HFnet
041.2	080	2.9945808016371283	disease	HFnet
041.2	081	3.641224152951967	disease	HFnet
041.2	1011	1.8022690210734809	disease	HFnet
041.2	112	3.018540896499059	disease	HFnet
041.2	136	1.4657143587515018	disease	HFnet
041.2	250.22	1.0554640886433235	disease	HFnet
041.2	276.12	1.8497155715720426	disease	HFnet
041.2	276.13	1.985415992510381	disease	HFnet
041.2	276.14	2.1733264973770785	disease	HFnet
041.2	276.41	1.4656227064007485	disease	HFnet
041.2	276.5	1.4007325172685883	disease	HFnet
041.2	280.1	1.166287511291024	disease	HFnet
041.2	285	2.232691859329414	disease	HFnet
041.2	285.1	2.840869189658964	disease	HFnet
041.2	285.2	1.4146772112205566	disease	HFnet
041.2	286.4	1.8664860663558707	disease	HFnet
041.2	286.5	1.8697294169725232	disease	HFnet
041.2	290.2	2.4070625847787688	disease	HFnet
041.2	291.8	1.8404552924674455	disease	HFnet
041.2	304	1.8587302892448958	disease	HFnet
041.2	357	1.6904152868936433	disease	HFnet
041.2	394.2	1.2469879518072289	disease	HFnet
041.2	395.1	1.227279543549273	disease	HFnet
041.2	395.3	1.36781067939901	disease	HFnet
041.2	411.2	0.8667411589640557	disease	HFnet
041.2	415.2	1.473958544106578	disease	HFnet
041.2	427.12	1.1169785702059845	disease	HFnet
041.2	427.2	1.329139829940908	disease	HFnet
041.2	480	1.6290736638444059	disease	HFnet
041.2	480.1	2.638338048409613	disease	HFnet
041.2	480.11	1.2243526997948255	disease	HFnet
041.2	496	1.1260764399552312	disease	HFnet
041.2	503	1.4767589998033879	disease	HFnet
041.2	507	2.515831895900734	disease	HFnet
041.2	509.1	2.107625414338291	disease	HFnet
041.2	512.7	0.6200628075628075	disease	HFnet
041.2	535.1	1.2871001281728407	disease	HFnet
041.2	535.8	1.1553795756127634	disease	HFnet
041.2	558	0.8460318003858053	disease	HFnet
041.2	562.1	1.4211093102435524	disease	HFnet
041.2	573.1	1.1300051025513993	disease	HFnet
041.2	578.2	1.261214852972741	disease	HFnet
041.2	578.9	1.4293125719826785	disease	HFnet
041.2	580.2	1.3050076749964727	disease	HFnet
041.2	585.1	3.0043247511320614	disease	HFnet
041.2	585.3	1.8243367183496424	disease	HFnet
041.2	591	4.865398653603196	disease	HFnet
041.2	593	1.7087257215007696	disease	HFnet
041.2	599.2	1.1698550366463034	disease	HFnet
041.2	600	0.7891221309075559	disease	HFnet
041.2	686	1.6897573421264498	disease	HFnet
041.2	707.1	2.3228598523548305	disease	HFnet
041.2	743.11	0.8729647403252626	disease	HFnet
041.2	782.3	1.2766560531598254	disease	HFnet
041.2	785	1.1227316100005715	disease	HFnet
041.2	788	0.779254262712889	disease	HFnet
041.2	789	1.189874091312028	disease	HFnet
041.2	790.6	1.1214940435119571	disease	HFnet
041.2	854	2.261133473152892	disease	HFnet
041.2	857	3.41141248735811	disease	HFnet
041.2	994.2	1.481703811408004	disease	HFnet
041.2	1010	1.3412628573884602	disease	HFnet
041.2	244.2	1.1144041254884118	disease	HFnet
041.2	250.2	1.0303399536980626	disease	HFnet
041.2	250.6	1.004594444533709	disease	HFnet
041.2	272.1	0.9011493009271665	disease	HFnet
041.2	287.3	2.1492796403813226	disease	HFnet
041.2	287.32	1.2827081495141877	disease	HFnet
041.2	296	1.0553667237843758	disease	HFnet
041.2	327.3	0.8902348864759905	disease	HFnet
041.2	342	0.8990055881020326	disease	HFnet
041.2	394.3	0.8940474465676096	disease	HFnet
041.2	394.7	0.6723076292202004	disease	HFnet
041.2	401.2	1.938298688944211	disease	HFnet
041.2	401.21	0.7525286550210165	disease	HFnet
041.2	416	1.0272231179461737	disease	HFnet
041.2	420.2	1.3758626947706825	disease	HFnet
041.2	427.3	0.7241768038539583	disease	HFnet
041.2	427.42	1.2080432634091927	disease	HFnet
041.2	433.1	0.6943344545765804	disease	HFnet
041.2	440.2	1.3370135556636296	disease	HFnet
041.2	443.7	1.1090185978606764	disease	HFnet
041.2	452	1.4625116739320732	disease	HFnet
041.2	454.11	0.5782431750257989	disease	HFnet
041.2	477	1.2742569393269467	disease	HFnet
041.2	509.3	1.1946608058419188	disease	HFnet
041.2	532	1.269802423669346	disease	HFnet
041.2	571.8	1.605150910550623	disease	HFnet
041.2	572	1.6743873044999722	disease	HFnet
041.2	574.1	1.3691228606857824	disease	HFnet
041.2	588	0.8862779438742069	disease	HFnet
041.2	599.9	1.4728309762855807	disease	HFnet
041.2	747.13	0.691906982714359	disease	HFnet
041.2	850	1.4534474582803738	disease	HFnet
041.2	915	0.659560220575481	disease	HFnet
041.2	916	0.9094483394833949	disease	HFnet
041.2	939	1.0260732683077545	disease	HFnet
041.2	208	0.973749030182966	disease	HFnet
041.2	480.5	1.1543995501231343	disease	HFnet
041.2	427.41	0.4945109688370634	disease	HFnet
041.2	496.21	0.909374322854951	disease	HFnet
041.2	797.1	0.8518715769894201	disease	HFnet
041.2	278.1	1.1731495474073763	disease	HFnet
041.2	286.7	1.849402260462754	disease	HFnet
041.2	411.8	0.5606353870559051	disease	HFnet
041.2	501	0.7273296559084746	disease	HFnet
041.2	530.14	1.2601894760710288	disease	HFnet
041.2	292.1	0.8135301489895578	disease	HFnet
041.2	411.41	0.6135686911015933	disease	HFnet
041.2	433.21	0.7315140868394766	disease	HFnet
041.2	585.2	0.8834860583089705	disease	HFnet
041.2	427.6	0.650230524284818	disease	HFnet
041.2	318	0.6075211584042535	disease	HFnet
041.2	117.4	0.894825507605807	disease	HFnet
041.2	480.3	1.5058379635885737	disease	HFnet
041.2	483	0.7649306532228402	disease	HFnet
041.2	338.1	0.6497822499596759	disease	HFnet
041.2	338.2	0.7317570353472492	disease	HFnet
041.2	722.9	1.1583804997337646	disease	HFnet
041.2	760	0.8430773319160244	disease	HFnet
041.2	079	1.0519987555002444	disease	HFnet
041.2	1002	1.0795448924066287	disease	HFnet
041.2	117	1.449623087949678	disease	HFnet
041.2	054	0.8100030276601611	disease	HFnet
041.2	204.21	0.5186182629455047	disease	HFnet
041.2	260.1	0.9229573811094429	disease	HFnet
041.2	276.11	0.9042439591385452	disease	HFnet
041.2	277	1.0822189706724346	disease	HFnet
041.2	284	0.9095278596959798	disease	HFnet
041.2	285.22	0.7337561822780988	disease	HFnet
041.2	288.11	0.7924856058016635	disease	HFnet
041.2	480.12	1.4609837874306462	disease	HFnet
041.2	480.2	1.2205835048978695	disease	HFnet
041.2	508	1.719681388536456	disease	HFnet
041.2	509.2	1.4903704201441523	disease	HFnet
041.2	516.1	1.0939070232983812	disease	HFnet
041.2	560.1	1.9708095481505385	disease	HFnet
041.2	569.1	0.7593601187408522	disease	HFnet
041.2	575.1	1.2183733431271075	disease	HFnet
041.2	577.1	1.1773987125883267	disease	HFnet
041.2	687.1	0.833447401489992	disease	HFnet
041.2	783	0.6856986501276906	disease	HFnet
041.2	530.2	1.1129103969433691	disease	HFnet
041.2	561	1.1856081463322647	disease	HFnet
041.2	571.51	0.881111188824528	disease	HFnet
041.2	317	0.8953426814535286	disease	HFnet
041.2	317.11	0.9178880206884309	disease	HFnet
041.2	567	2.1580746617065305	disease	HFnet
041.2	573	0.9796291576566043	disease	HFnet
041.2	579.2	0.9301988708921172	disease	HFnet
041.2	681.3	1.0775959237856012	disease	HFnet
041.2	681.5	1.0775959237856012	disease	HFnet
041.2	681.6	1.0775959237856012	disease	HFnet
041.2	1015	1.9783362923008119	disease	HFnet
041.2	275.5	0.9170631753126106	disease	HFnet
041.2	286.6	1.0638321564910016	disease	HFnet
041.2	292.4	0.623089065544163	disease	HFnet
041.2	433.2	0.7833555406563748	disease	HFnet
041.2	451.2	0.7201681721683386	disease	HFnet
041.2	199	0.8934484231888701	disease	HFnet
041.2	287	0.9732310592958826	disease	HFnet
041.2	456	0.8987082041504759	disease	HFnet
041.2	433.8	0.7623674394957188	disease	HFnet
041.2	506	1.1675850607889442	disease	HFnet
041.2	1005	0.6710752175383532	disease	HFnet
041.2	198.1	0.4246385221338124	disease	HFnet
041.2	344	0.9604859962002819	disease	HFnet
041.2	451	0.8323353810049696	disease	HFnet
041.2	563	1.308163924718899	disease	HFnet
041.2	443.9	0.7102594803324247	disease	HFnet
041.2	444.1	0.8597626296797475	disease	HFnet
041.2	450	0.9148008718050326	disease	HFnet
041.2	458.9	1.1270052654223606	disease	HFnet
041.2	1008	0.7447114870368694	disease	HFnet
041.2	797	1.3899855612552483	disease	HFnet
041.2	807	0.5501850777273463	disease	HFnet
041.2	327.41	0.9991289666219317	disease	HFnet
041.2	348.2	0.5034834887350329	disease	HFnet
041.2	592.11	2.3581596541535657	disease	HFnet
041.2	250.7	0.4902225437125241	disease	HFnet
041.2	707	0.5373028689508174	disease	HFnet
041.2	274.11	0.970013373223834	disease	HFnet
041.2	291.4	0.8574762281560561	disease	HFnet
041.2	420.3	2.5262543012365857	disease	HFnet
041.2	200	0.5538910033201069	disease	HFnet
041.2	276.1	1.1545970452262364	disease	HFnet
041.2	401.3	0.6617744093383057	disease	HFnet
041.2	441.1	1.3566523320853503	disease	HFnet
041.2	568.1	1.3266634187665012	disease	HFnet
041.2	574.3	1.3901225240613606	disease	HFnet
041.2	153.2	0.6817183574802901	disease	HFnet
041.2	280.2	0.7522345685860025	disease	HFnet
041.2	531.2	0.627860246198407	disease	HFnet
041.2	550.5	0.7197120687841676	disease	HFnet
041.2	571.81	0.8207371843278777	disease	HFnet
041.2	575.2	1.023219109772747	disease	HFnet
041.2	155.1	0.6046702648850452	disease	HFnet
041.2	537	1.0070676854879959	disease	HFnet
041.2	577	0.8079104706423424	disease	HFnet
041.2	599	1.099499296968383	disease	HFnet
041.2	427.8	0.674140453162985	disease	HFnet
041.2	189.21	0.9120514820592823	disease	HFnet
041.2	595	1.0726500784968476	disease	HFnet
041.2	596	1.5702548849622806	disease	HFnet
041.2	870	0.687983593396024	disease	HFnet
041.2	415	0.48997681312553204	disease	HFnet
041.2	560.4	0.928389256877629	disease	HFnet
041.2	586.4	0.7221881831980281	disease	HFnet
041.2	599.1	0.8816525898036023	disease	HFnet
041.2	289.5	1.349148781840679	disease	HFnet
041.2	262	1.1319582880364125	disease	HFnet
041.2	519.2	1.1853592291608286	disease	HFnet
041.2	535	0.9701626426015209	disease	HFnet
041.2	571.5	0.7809827084007581	disease	HFnet
041.2	427.7	0.6938026613463492	disease	HFnet
041.2	345.12	0.4811247071075241	disease	HFnet
041.2	252.1	0.803812884975311	disease	HFnet
041.2	251.1	0.758216410920732	disease	HFnet
041.2	272.12	0.9153299206500858	disease	HFnet
041.2	440.9	0.7161366313309777	disease	HFnet
041.2	586.2	1.2922035931971687	disease	HFnet
041.2	401.22	0.820446281585115	disease	HFnet
041.2	586.11	0.7158310973026409	disease	HFnet
041.2	573.3	0.9610097792250135	disease	HFnet
041.2	531.1	0.9856908676665048	disease	HFnet
041.2	590	1.0965045027165148	disease	HFnet
041.2	276.6	0.7967866642718463	disease	HFnet
041.2	565	0.7258928667680001	disease	HFnet
041.2	580.32	0.818009145269082	disease	HFnet
041.2	772	1.1492472634155948	disease	HFnet
041.2	288	0.6462234672987824	disease	HFnet
041.2	345.3	1.149861328620548	disease	HFnet
041.2	686.1	1.4305727970112898	disease	HFnet
041.2	430.2	0.9341689874496877	disease	HFnet
041.2	687.4	0.5360926281387631	disease	HFnet
041.2	351	1.02870667495027	disease	HFnet
041.2	745	0.8574375405379542	disease	HFnet
041.2	350.1	0.8740846238056266	disease	HFnet
041.2	803.3	0.4605295581186458	disease	HFnet
041.2	564	0.8279697252253386	disease	HFnet
041.2	334	0.5671936811257814	disease	HFnet
041.2	368.4	0.5298395891865344	disease	HFnet
041.2	420.22	0.9542053234657943	disease	HFnet
041.2	348.7	0.9064118336046674	disease	HFnet
041.2	447	1.199762601121763	disease	HFnet
041.2	874	0.8662099997573379	disease	HFnet
041.2	575.7	1.0790261684676477	disease	HFnet
041.2	441.2	1.3815208189309387	disease	HFnet
041.2	569	1.544010586133123	disease	HFnet
041.2	568	1.2533478438727703	disease	HFnet
041.2	513.8	0.693204962044066	disease	HFnet
041.2	531.3	0.6547126465959283	disease	HFnet
041.2	573.9	0.7441890288865377	disease	HFnet
041.2	858	0.9448113706012893	disease	HFnet
041.2	459.1	0.989516399062455	disease	HFnet
041.2	348.8	1.3156272188491689	disease	HFnet
041.2	958	0.970595314229915	disease	HFnet
041.2	594.1	0.7687736086628053	disease	HFnet
041.2	379.4	0.9310818879924456	disease	HFnet
041.2	710.11	1.027263833213565	disease	HFnet
041.2	250.42	0.7712257765815111	disease	HFnet
041.2	535.6	0.6758837999944719	disease	HFnet
041.2	681.1	0.6938801981996006	disease	HFnet
041.2	290	0.6616359794747962	disease	HFnet
041.4	080	3.2697093339059915	disease	HFnet
041.4	081	3.796390381655378	disease	HFnet
041.4	1011	2.264576815671783	disease	HFnet
041.4	112	2.545651541826292	disease	HFnet
041.4	136	1.032479357856796	disease	HFnet
041.4	250.22	1.2354709719160406	disease	HFnet
041.4	272.11	0.7460758871581572	disease	HFnet
041.4	276.12	2.360346147237539	disease	HFnet
041.4	276.13	2.4714260659491587	disease	HFnet
041.4	276.14	2.7426357278871283	disease	HFnet
041.4	276.41	1.8394320523798513	disease	HFnet
041.4	276.5	2.2846437206476193	disease	HFnet
041.4	280.1	1.5028068649426247	disease	HFnet
041.4	285	2.627245631612444	disease	HFnet
041.4	285.1	2.988367371523642	disease	HFnet
041.4	285.2	1.357074636654769	disease	HFnet
041.4	286.4	1.7366156419123773	disease	HFnet
041.4	286.5	2.0176900233183104	disease	HFnet
041.4	290.2	2.4507788191619686	disease	HFnet
041.4	291.8	2.0410464556379018	disease	HFnet
041.4	304	1.8630722348728292	disease	HFnet
041.4	357	1.6135577984440788	disease	HFnet
041.4	386.9	0.7811643162613114	disease	HFnet
041.4	394.2	1.3833944473546358	disease	HFnet
041.4	395.1	1.3885621729829731	disease	HFnet
041.4	395.3	1.6172686057207935	disease	HFnet
041.4	401.1	0.7818769069146261	disease	HFnet
041.4	411.2	1.3188950786735356	disease	HFnet
041.4	415.2	2.0445832962372426	disease	HFnet
041.4	427.12	1.2740220382108804	disease	HFnet
041.4	427.2	1.600591645320156	disease	HFnet
041.4	480	1.9394378069198785	disease	HFnet
041.4	480.1	4.647277402142431	disease	HFnet
041.4	480.11	1.5904859130260722	disease	HFnet
041.4	496	1.5398294345626256	disease	HFnet
041.4	503	1.6830387613751345	disease	HFnet
041.4	507	2.790375476688929	disease	HFnet
041.4	509.1	3.2026644812270955	disease	HFnet
041.4	512.7	1.1969382741441565	disease	HFnet
041.4	535.1	1.4714833016535844	disease	HFnet
041.4	535.8	1.4191498817086294	disease	HFnet
041.4	558	1.5121734068417627	disease	HFnet
041.4	562.1	1.1544963070128684	disease	HFnet
041.4	573.1	1.2515953194901401	disease	HFnet
041.4	578.2	1.3384031847942057	disease	HFnet
041.4	578.9	1.5292592449972402	disease	HFnet
041.4	580.2	1.3056398695828826	disease	HFnet
041.4	585.1	3.649165320534496	disease	HFnet
041.4	585.3	2.166658946482546	disease	HFnet
041.4	591	7.876855019470893	disease	HFnet
041.4	593	1.7019412177852247	disease	HFnet
041.4	599.2	1.3358369181578762	disease	HFnet
041.4	600	0.8520361960140809	disease	HFnet
041.4	686	1.2476638502240638	disease	HFnet
041.4	707.1	2.4213528377247906	disease	HFnet
041.4	743.11	1.2676310216920665	disease	HFnet
041.4	743.9	0.5485562756040224	disease	HFnet
041.4	782.3	1.2817643801481278	disease	HFnet
041.4	785	0.8649936704147739	disease	HFnet
041.4	788	0.821231283168483	disease	HFnet
041.4	789	1.3340843812745058	disease	HFnet
041.4	790.6	1.2730370404282523	disease	HFnet
041.4	854	2.055366208455773	disease	HFnet
041.4	857	3.7629994352710443	disease	HFnet
041.4	994.2	1.6996730677906424	disease	HFnet
041.4	1010	0.9223523450383544	disease	HFnet
041.4	244.2	1.6862885823359504	disease	HFnet
041.4	250.2	1.350021323260631	disease	HFnet
041.4	250.24	0.7867612005032565	disease	HFnet
041.4	250.6	1.098062424459905	disease	HFnet
041.4	272.1	0.8899918601397891	disease	HFnet
041.4	287.3	1.8614817385001408	disease	HFnet
041.4	287.32	1.2227455328799661	disease	HFnet
041.4	296	1.401150185526151	disease	HFnet
041.4	327.3	0.9587857518237773	disease	HFnet
041.4	342	1.1793620147470658	disease	HFnet
041.4	394.3	0.6676146679044344	disease	HFnet
041.4	394.7	0.9001007905692833	disease	HFnet
041.4	401.2	1.9213605470622583	disease	HFnet
041.4	401.21	1.2080870922347158	disease	HFnet
041.4	416	0.9594753813716979	disease	HFnet
041.4	420.2	1.249495735137798	disease	HFnet
041.4	426.24	0.7278152619308922	disease	HFnet
041.4	427.42	1.7662041677461304	disease	HFnet
041.4	433.1	0.8243045808928651	disease	HFnet
041.4	440.2	1.6603208203103403	disease	HFnet
041.4	443.7	1.0416411820164493	disease	HFnet
041.4	452	1.1639488484160048	disease	HFnet
041.4	454.11	1.3900633021662117	disease	HFnet
041.4	477	1.5708671088184722	disease	HFnet
041.4	509.3	1.0692503278989651	disease	HFnet
041.4	532	1.8136984597008985	disease	HFnet
041.4	571.8	1.2709332661081205	disease	HFnet
041.4	572	1.3096589643533822	disease	HFnet
041.4	574.1	1.5044001726200555	disease	HFnet
041.4	588	1.0208608909069568	disease	HFnet
041.4	599.9	1.747409046745115	disease	HFnet
041.4	747.13	0.6266258771179188	disease	HFnet
041.4	850	1.8073134661230355	disease	HFnet
041.4	915	0.9991911963436428	disease	HFnet
041.4	916	0.9545645756457566	disease	HFnet
041.4	939	0.8390297302912301	disease	HFnet
041.4	208	0.7996414501683528	disease	HFnet
041.4	480.5	1.1320608367968248	disease	HFnet
041.4	427.41	0.9481724755069281	disease	HFnet
041.4	496.21	1.6992900103658097	disease	HFnet
041.4	797.1	1.2546280512393797	disease	HFnet
041.4	278.1	1.1839786201526752	disease	HFnet
041.4	286.7	1.6265611941001281	disease	HFnet
041.4	411.8	1.1484919139331609	disease	HFnet
041.4	501	1.4039358973660854	disease	HFnet
041.4	530.14	1.07257344500659	disease	HFnet
041.4	292.1	1.0198038406743855	disease	HFnet
041.4	411.41	0.563836270010657	disease	HFnet
041.4	433.21	0.9567667153336276	disease	HFnet
041.4	585.2	0.9684535296224824	disease	HFnet
041.4	244.4	0.8356553108632323	disease	HFnet
041.4	427.6	0.8198462885911358	disease	HFnet
041.4	318	0.6334964446823153	disease	HFnet
041.4	272.13	0.5087769754614461	disease	HFnet
041.4	117.4	0.8666512867287104	disease	HFnet
041.4	480.3	1.5093970335634586	disease	HFnet
041.4	483	1.2942034316377091	disease	HFnet
041.4	733	0.5770368113552458	disease	HFnet
041.4	338.1	0.7088704707784823	disease	HFnet
041.4	338.2	0.6572129890447803	disease	HFnet
041.4	760	0.8183630082381079	disease	HFnet
041.4	079	0.9263291701853417	disease	HFnet
041.4	1002	1.1319950071613871	disease	HFnet
041.4	117	1.3823037069526467	disease	HFnet
041.4	054	0.9889964888179924	disease	HFnet
041.4	260.1	0.7339223058151253	disease	HFnet
041.4	276.11	1.452301528052088	disease	HFnet
041.4	277	0.7650804758572428	disease	HFnet
041.4	284	0.6043120260727157	disease	HFnet
041.4	285.22	0.8110388574442543	disease	HFnet
041.4	288.11	0.6436192404884308	disease	HFnet
041.4	480.12	1.4914892863599343	disease	HFnet
041.4	480.2	1.3226149739510051	disease	HFnet
041.4	508	1.7967316168370464	disease	HFnet
041.4	509.2	1.5989964288043512	disease	HFnet
041.4	516.1	1.0113226955629455	disease	HFnet
041.4	560.1	1.5289605720437602	disease	HFnet
041.4	569.1	0.5318229606877074	disease	HFnet
041.4	575.1	1.2868268171346533	disease	HFnet
041.4	577.1	1.048413511857311	disease	HFnet
041.4	687.1	0.6857272686473387	disease	HFnet
041.4	783	0.5660342940532652	disease	HFnet
041.4	070.3	0.5131544498224367	disease	HFnet
041.4	530.2	0.5386544197709102	disease	HFnet
041.4	561	0.9114991514237225	disease	HFnet
041.4	571.51	0.7268253292046315	disease	HFnet
041.4	317	0.8619962263638709	disease	HFnet
041.4	317.11	0.6207628232170705	disease	HFnet
041.4	567	1.6501750940819642	disease	HFnet
041.4	242	0.667524852893078	disease	HFnet
041.4	573	0.8033778866137842	disease	HFnet
041.4	579.2	0.9330807262580479	disease	HFnet
041.4	681.3	0.6840911131090559	disease	HFnet
041.4	681.5	0.6840911131090559	disease	HFnet
041.4	681.6	0.6840911131090559	disease	HFnet
041.4	805	0.6517834890004812	disease	HFnet
041.4	1015	2.0549961375310013	disease	HFnet
041.4	275.5	1.5043468008494387	disease	HFnet
041.4	286.6	0.9542159317707456	disease	HFnet
041.4	292.4	0.8992107396294031	disease	HFnet
041.4	433.2	1.0318427551791156	disease	HFnet
041.4	451.2	0.7333805103442534	disease	HFnet
041.4	199	0.8334902133568319	disease	HFnet
041.4	287	1.0831010464777175	disease	HFnet
041.4	456	1.224211698223609	disease	HFnet
041.4	519.8	1.1919282823649633	disease	HFnet
041.4	290.1	1.007408216669528	disease	HFnet
041.4	433.8	0.8018195152458639	disease	HFnet
041.4	348	0.7314053526835278	disease	HFnet
041.4	1001	0.8269659032772579	disease	HFnet
041.4	506	1.3553456368990349	disease	HFnet
041.4	1005	0.9452520812784704	disease	HFnet
041.4	198.1	0.5684987862717309	disease	HFnet
041.4	296.22	0.6310838292722487	disease	HFnet
041.4	344	1.3117147760004901	disease	HFnet
041.4	451	1.0673833517393705	disease	HFnet
041.4	563	1.5312600972581423	disease	HFnet
041.4	599.4	0.9990312741917061	disease	HFnet
041.4	443.9	0.6994039860915361	disease	HFnet
041.4	530.11	1.0542546292960588	disease	HFnet
041.4	773	0.7950928432242265	disease	HFnet
041.4	1009	0.9870125126535383	disease	HFnet
041.4	444.1	0.8429007386107353	disease	HFnet
041.4	450	1.3686078138227928	disease	HFnet
041.4	458.9	1.0480853940871562	disease	HFnet
041.4	1008	0.7277783720183976	disease	HFnet
041.4	797	1.1060421748654279	disease	HFnet
041.4	807	0.53283112874635985	disease	HFnet
041.4	241.2	0.6330591310114121	disease	HFnet
041.4	720	0.6533090165691613	disease	HFnet
041.4	1019	0.7295127831005489	disease	HFnet
041.4	327.41	0.8548318109009049	disease	HFnet
041.4	348.2	0.48901086378661823	disease	HFnet
041.4	592.11	3.2472791756677455	disease	HFnet
041.4	870.3	0.6528079328558929	disease	HFnet
041.4	362.4	0.7089073221368811	disease	HFnet
041.4	707	1.0845146620349089	disease	HFnet
041.4	274.11	1.4004515403603008	disease	HFnet
041.4	291.4	0.9295360969918056	disease	HFnet
041.4	420.3	0.771871668337153	disease	HFnet
041.4	200	0.5887021097207203	disease	HFnet
041.4	276.1	1.155609494406547	disease	HFnet
041.4	401.3	0.8119105686611181	disease	HFnet
041.4	441.1	0.9908329678272472	disease	HFnet
041.4	568.1	1.5678333994632594	disease	HFnet
041.4	574.3	1.4436590513418521	disease	HFnet
041.4	153.2	0.5527151501745848	disease	HFnet
041.4	280.2	0.9052719589632342	disease	HFnet
041.4	550.5	0.6328310629128089	disease	HFnet
041.4	571.81	0.4808582563522476	disease	HFnet
041.4	575.2	0.8017215918049737	disease	HFnet
041.4	537	1.049667539794479	disease	HFnet
041.4	577	0.5945645910756104	disease	HFnet
041.4	473.4	0.9204028913988284	disease	HFnet
041.4	599	1.1885118311038048	disease	HFnet
041.4	479	0.9687624034117299	disease	HFnet
041.4	798	0.8986329636316739	disease	HFnet
041.4	595	0.8706608686984475	disease	HFnet
041.4	596	1.4400377781380171	disease	HFnet
041.4	599.6	0.8618448142647623	disease	HFnet
041.4	870	0.6798692271162569	disease	HFnet
041.4	560.4	0.9712686747570468	disease	HFnet
041.4	586.4	0.6177502680573155	disease	HFnet
041.4	599.1	0.5013127098809402	disease	HFnet
041.4	345.1	0.6338048766220472	disease	HFnet
041.4	350.2	0.849101489587527	disease	HFnet
041.4	289.5	0.5500704015018987	disease	HFnet
041.4	262	1.5718704264555479	disease	HFnet
041.4	414	0.8711170952601729	disease	HFnet
041.4	519.2	0.8807742881162296	disease	HFnet
041.4	535	0.947175229889976	disease	HFnet
041.4	426.21	0.6321072868798648	disease	HFnet
041.4	415.21	0.7358685661764706	disease	HFnet
041.4	252.1	0.9529683225874233	disease	HFnet
041.4	251.1	0.9034207669116174	disease	HFnet
041.4	272.12	0.7719268250983073	disease	HFnet
041.4	440.9	0.5940996760895172	disease	HFnet
041.4	586.2	0.8585439855623008	disease	HFnet
041.4	510	0.7582028167929907	disease	HFnet
041.4	261.4	0.8464565245284633	disease	HFnet
041.4	401.22	0.7732743898373755	disease	HFnet
041.4	574.11	0.9625680862882297	disease	HFnet
041.4	573.3	0.7684240474652722	disease	HFnet
041.4	440.1	0.6882040953340047	disease	HFnet
041.4	275.3	1.0406358825263662	disease	HFnet
041.4	531.1	0.7700329151609778	disease	HFnet
041.4	590	1.691477089483738	disease	HFnet
041.4	276.6	1.0102806216269384	disease	HFnet
041.4	296.1	0.5628196090279409	disease	HFnet
041.4	772	1.1145679151307089	disease	HFnet
041.4	442.3	0.5410150153899344	disease	HFnet
041.4	345.3	0.9242775527344946	disease	HFnet
041.4	686.1	1.1180089971065643	disease	HFnet
041.4	430.2	0.5767046775618603	disease	HFnet
041.4	433.3	0.8983643524231159	disease	HFnet
041.4	687.4	0.4632638099981533	disease	HFnet
041.4	300.1	1.1332248407771282	disease	HFnet
041.4	351	0.9272315856070494	disease	HFnet
041.4	300.12	0.560845733379615	disease	HFnet
041.4	315	0.7674880105837605	disease	HFnet
041.4	316	0.6345809940992105	disease	HFnet
041.4	332	0.8027896099557338	disease	HFnet
041.4	333.2	0.5670429635155932	disease	HFnet
041.4	803.3	0.6343019748491502	disease	HFnet
041.4	564	1.2130238653259746	disease	HFnet
041.4	334	0.9449745510089129	disease	HFnet
041.4	368.4	0.4715409907129671	disease	HFnet
041.4	420.22	0.7952378398670027	disease	HFnet
041.4	348.7	1.0499046033488275	disease	HFnet
041.4	447	1.1771348521871172	disease	HFnet
041.4	874	0.9869517137142204	disease	HFnet
041.4	575.7	0.9371741677657462	disease	HFnet
041.4	496.2	0.7587496260843554	disease	HFnet
041.4	395.4	0.6092656142759095	disease	HFnet
041.4	871	0.6878057848461236	disease	HFnet
041.4	569	1.238603692523326	disease	HFnet
041.4	442	0.7851734294514008	disease	HFnet
041.4	568	1.2606031135912816	disease	HFnet
041.4	514.1	0.809801633605601	disease	HFnet
041.4	531.3	0.6173592425242422	disease	HFnet
041.4	550.2	0.7432030740230551	disease	HFnet
041.4	742.9	0.4725600666422634	disease	HFnet
041.4	740.1	0.6782661887858842	disease	HFnet
041.4	858	0.861222656662792	disease	HFnet
041.4	525	0.5503650846332558	disease	HFnet
041.4	578.8	0.7947598253275109	disease	HFnet
041.4	800.1	0.63121387283237	disease	HFnet
041.4	348.8	1.1853762443668399	disease	HFnet
041.4	958	1.1353812087828963	disease	HFnet
041.4	594.1	0.7500377738604885	disease	HFnet
041.4	110.13	0.7024913151364763	disease	HFnet
041.4	710.11	0.5871161288646851	disease	HFnet
041.4	859	0.8416507162773447	disease	HFnet
041.4	250.42	0.5858349649032633	disease	HFnet
041.4	535.6	0.8399679372011388	disease	HFnet
041.4	353	0.837476125326795	disease	HFnet
041.4	458.1	0.7375870069605568	disease	HFnet
041.4	465.2	0.8823161841283067	disease	HFnet
041.4	696.42	0.4834787373132954	disease	HFnet
080	081	1.9263869664940871	disease	HFnet
080	1011	3.4363211343705604	disease	HFnet
080	112	2.4115162025549455	disease	HFnet
080	136	0.8944737851172064	disease	HFnet
080	250.22	0.5781577013589813	disease	HFnet
080	276.12	0.7942715535737093	disease	HFnet
080	276.13	1.1484261225933472	disease	HFnet
080	276.14	1.1158380986901073	disease	HFnet
080	276.41	1.1844819278847802	disease	HFnet
080	276.5	0.9975484301091602	disease	HFnet
080	280.1	0.7130373691077581	disease	HFnet
080	285	1.4307008505055574	disease	HFnet
080	285.1	2.4980826179618547	disease	HFnet
080	285.2	1.2464216666682106	disease	HFnet
080	286.4	1.6405391407602037	disease	HFnet
080	286.5	1.4581359642243434	disease	HFnet
080	290.2	1.0066413818085618	disease	HFnet
080	291.8	0.749483157476029	disease	HFnet
080	304	1.4796595579018377	disease	HFnet
080	357	1.0701618713357526	disease	HFnet
080	394.2	0.8856410191629929	disease	HFnet
080	395.1	0.9069171925556853	disease	HFnet
080	395.3	0.7652925879875339	disease	HFnet
080	411.2	0.527794938463274	disease	HFnet
080	415.2	0.764318106763441	disease	HFnet
080	427.12	0.5882226029022779	disease	HFnet
080	427.2	0.7739225420189663	disease	HFnet
080	480	0.9233164212844397	disease	HFnet
080	480.1	1.676432532514288	disease	HFnet
080	496	0.7986120746270037	disease	HFnet
080	507	2.017338547409414	disease	HFnet
080	509.1	1.2442501096291376	disease	HFnet
080	512.7	0.6408732879321114	disease	HFnet
080	535.1	0.8785537713908653	disease	HFnet
080	535.8	0.9611412553384359	disease	HFnet
080	562.1	1.033797086945644	disease	HFnet
080	573.1	0.5160495627002257	disease	HFnet
080	578.9	1.0118661294293778	disease	HFnet
080	580.2	0.667357224966209	disease	HFnet
080	585.1	1.4812114606210334	disease	HFnet
080	585.3	1.1713264313595277	disease	HFnet
080	591	1.5879180245545188	disease	HFnet
080	593	0.8531028814889264	disease	HFnet
080	686	0.7139509830767491	disease	HFnet
080	707.1	1.3313037656480933	disease	HFnet
080	743.11	0.8095939665831324	disease	HFnet
080	743.9	0.6732014314754615	disease	HFnet
080	782.3	0.8539419948778294	disease	HFnet
080	785	0.8163796850620058	disease	HFnet
080	789	0.8270283810460766	disease	HFnet
080	790.6	0.8455302631449865	disease	HFnet
080	854	1.9856788161684378	disease	HFnet
080	857	1.873764980393077	disease	HFnet
080	994.2	0.6915568420311798	disease	HFnet
080	1010	0.714200076460036	disease	HFnet
080	250.2	0.7793007376442248	disease	HFnet
080	250.6	0.6647586083686282	disease	HFnet
080	272.1	0.9563786328246836	disease	HFnet
080	287.3	1.8083123248415114	disease	HFnet
080	287.32	0.9986808411577559	disease	HFnet
080	296	0.8252785445965028	disease	HFnet
080	327.3	0.7841663177959687	disease	HFnet
080	342	0.5218346955016864	disease	HFnet
080	401.2	2.039589202026199	disease	HFnet
080	416	0.9494695393410703	disease	HFnet
080	420.2	1.170840787119857	disease	HFnet
080	427.3	0.7465306721880812	disease	HFnet
080	427.42	0.8752465527726698	disease	HFnet
080	433.1	0.7339830794200898	disease	HFnet
080	440.2	0.8542952064546749	disease	HFnet
080	443.7	0.9866622393939448	disease	HFnet
080	452	1.1399671519704426	disease	HFnet
080	477	0.9305657905510522	disease	HFnet
080	509.3	1.2819300502940587	disease	HFnet
080	532	1.1208848632642396	disease	HFnet
080	571.8	0.6826240974769959	disease	HFnet
080	572	0.9985184276204071	disease	HFnet
080	574.1	0.9865837070703208	disease	HFnet
080	588	1.1193362180040909	disease	HFnet
080	599.9	0.735173989708158	disease	HFnet
080	850	1.7637100423746244	disease	HFnet
080	939	0.6585491234331801	disease	HFnet
080	208	0.8832679256084426	disease	HFnet
080	278.1	1.0141226087588207	disease	HFnet
080	286.7	1.4553128946602831	disease	HFnet
080	411.8	0.8034239356095692	disease	HFnet
080	530.14	0.673520471068407	disease	HFnet
080	292.1	0.5104657478872706	disease	HFnet
080	427.6	0.6945644236678736	disease	HFnet
080	459.9	0.7774951543955606	disease	HFnet
080	117.4	0.9864998258565961	disease	HFnet
080	480.3	1.060397985350299	disease	HFnet
080	702.1	0.5867551075808184	disease	HFnet
080	338.1	0.7673941544557076	disease	HFnet
080	338.2	0.8254987264509018	disease	HFnet
080	079	0.7165278456820304	disease	HFnet
080	1002	0.7331347075924719	disease	HFnet
080	117	1.1675909200005052	disease	HFnet
080	284	0.6426703672891918	disease	HFnet
080	480.12	1.0540797936480424	disease	HFnet
080	480.2	0.9104902903773588	disease	HFnet
080	508	1.5197493306185443	disease	HFnet
080	509.2	0.7468937317314667	disease	HFnet
080	516.1	0.870680244152714	disease	HFnet
080	560.1	1.125200986752469	disease	HFnet
080	577.1	0.9259684058112484	disease	HFnet
080	561	0.6429417310956064	disease	HFnet
080	571.51	0.7136450831106163	disease	HFnet
080	567	2.0719094959586095	disease	HFnet
080	579.2	1.048216970049139	disease	HFnet
080	681.3	0.6819744433276007	disease	HFnet
080	681.5	0.6819744433276007	disease	HFnet
080	681.6	0.6819744433276007	disease	HFnet
080	1015	3.901418949137382	disease	HFnet
080	275.5	1.0450888265196185	disease	HFnet
080	286.6	0.696340415325885	disease	HFnet
080	172.2	0.9416111815212153	disease	HFnet
080	195.1	0.7701649941079978	disease	HFnet
080	199	0.7455673048679538	disease	HFnet
080	287	0.6342957130358705	disease	HFnet
080	456	0.7388153334733972	disease	HFnet
080	519.8	0.9648263088526454	disease	HFnet
080	506	0.7596139829149539	disease	HFnet
080	344	0.6264478764478765	disease	HFnet
080	451	0.9725721286582	disease	HFnet
080	563	0.8373609704724062	disease	HFnet
080	444.1	0.9206204894000903	disease	HFnet
080	450	2.097984401174415	disease	HFnet
080	1008	0.9691616544755918	disease	HFnet
080	797	0.6913863125848786	disease	HFnet
080	291.4	1.2608666496787952	disease	HFnet
080	420.3	0.6832933267790681	disease	HFnet
080	276.1	1.2862154386666174	disease	HFnet
080	401.3	0.7603486553583341	disease	HFnet
080	441.1	1.288913832400057	disease	HFnet
080	568.1	2.079055691601957	disease	HFnet
080	574.3	1.4659507111651284	disease	HFnet
080	550.5	1.3256192918408853	disease	HFnet
080	537	0.9539515491560625	disease	HFnet
080	577	1.0248510575311762	disease	HFnet
080	599	1.0386321142433903	disease	HFnet
080	595	0.7642696055221909	disease	HFnet
080	596	1.0572099153515975	disease	HFnet
080	599.6	0.8520364021634026	disease	HFnet
080	560.4	0.9890519992264177	disease	HFnet
080	586.4	0.7648336652138191	disease	HFnet
080	289.5	0.7203993685198616	disease	HFnet
080	519.2	0.7214761483908517	disease	HFnet
080	252.1	0.726555173795803	disease	HFnet
080	272.12	0.8471131314553517	disease	HFnet
080	440.9	0.7170108215547704	disease	HFnet
080	550	1.2626028393495519	disease	HFnet
080	573.3	0.7209753889157707	disease	HFnet
080	590	0.7615917040859361	disease	HFnet
080	276.6	1.2223034750553803	disease	HFnet
080	772	1.1534175647916256	disease	HFnet
080	327	0.7601212314563727	disease	HFnet
080	345.3	0.8520984435559366	disease	HFnet
080	686.1	1.3282465498184854	disease	HFnet
080	333.2	0.738656767862331	disease	HFnet
080	420.22	1.0374930730591159	disease	HFnet
080	447	1.2988819796072224	disease	HFnet
080	874	0.6944802857034581	disease	HFnet
[truncated: 188,595 more rows]
