# Supplementary material for: A network medicine approach to study comorbidities in heart failure with preserved ejection fraction
Source: BMC Med. 2023 Jul 24;21:267. doi: 10.1186/s12916-023-02922-7 (PMC10367269; doi:10.1186/s12916-023-02922-7)
Supplement: Supplementary file 6 — Additional file 6: Supplementary Table 5. Predicted HFpEF and HFrEF genes [file 12916_2023_2922_MOESM6_ESM.csv]

	gene	gene.name	RW.value.hfpef	rank.hfpef	RW.value.hfref	rank.hfref	rank.diff	hfref.prio	hfpef.prio	rank.hfpef.prio	rank.hfref.prio
1	PLAT	plasminogen activator, tissue type	0.000397781596824957	1	0.000398371729978043	5	4	-0.00159348691991217	0.00159112638729983	468	12951
2	CACNA1C	calcium voltage-gated channel subunit alpha1 C	0.000345983619120779	2	0.000135831606246188	21	19	-0.00258080051867757	0.00657368876329481	237	12979
3	MMP1	matrix metallopeptidase 1	0.000342880055564884	3	9.34285761869011e-06	496	493	-0.00460602880601422	0.169039867393488	3	13011
4	MYH7	myosin heavy chain 7	0.000316063434232859	4	4.97455653216582e-06	610	606	-0.00301458125849249	0.191534441145112	2	12985
5	DAPK1	death associated protein kinase 1	0.000312483721853986	5	3.84494126543372e-06	628	623	-0.0023953984083652	0.194677358715033	1	12975
6	GNAS	GNAS complex locus	0.000235707508226135	6	7.81602888016406e-05	54	48	-0.00375169386247875	0.0113139603948545	134	12999
7	SCGB1A1	secretoglobin family 1A member 1	0.000228424693622204	7	7.8347159708137e-05	53	46	-0.0036039693465743	0.0105075359066214	152	12994
8	NOS3	nitric oxide synthase 3	0.000180173636737782	8	0.000255685062724717	6	-2	0.000511370125449434	-0.000360347273475565	12554	528
9	NKX2-5	NK2 homeobox 5	0.000175326213893015	9	8.51298078193508e-06	593	584	-0.00497158077665009	0.102390508913521	9	13013
10	CNGB3	cyclic nucleotide gated channel subunit beta 3	0.000161987323173473	10	2.59847436246601e-06	705	695	-0.00180593968191388	0.112581189605564	6	12956
11	VDR	vitamin D receptor	0.000161035821764549	11	3.13668287694741e-06	681	670	-0.00210157752755477	0.107894000582248	8	12964
12	ATF6	activating transcription factor 6	0.000160967588145606	12	2.58470991454074e-06	707	695	-0.00179637339060582	0.111872473761196	7	12955
13	LRP2	LDL receptor related protein 2	0.000156555455948754	13	3.22321571267768e-05	164	151	-0.0048670557261433	0.0236398738482619	61	13012
14	DAB2IP	DAB2 interacting protein	0.000142957910011244	14	4.68382928256994e-06	615	601	-0.00281498139882453	0.0859177039167574	11	12982
15	CSF3	colony stimulating factor 3	0.000119566594723014	15	6.26417563908919e-05	73	58	-0.00363322187067173	0.00693486249393482	224	12996
16	MTHFR	methylenetetrahydrofolate reductase	0.000115762112092476	16	5.04719583058363e-05	97	81	-0.00408822862277274	0.00937673107949053	175	13006
17	CITED2	Cbp/p300 interacting transactivator with Glu/Asp rich carboxy-terminal domain 2	0.000113256311488813	17	3.7860404805329e-06	630	613	-0.00232084281456666	0.0694261189426423	13	12972
18	PCSK5	proprotein convertase subtilisin/kexin type 5	0.000105574961362739	18	3.66360338008011e-06	633	615	-0.00225311607874927	0.0649286012380843	17	12969
19	XDH	xanthine dehydrogenase	0.000101535355066783	19	6.03238130874943e-06	606	587	-0.00354100782823592	0.0596012534242018	18	12992
20	HMOX1	heme oxygenase 1	0.000100209640583369	20	8.43309440236682e-05	47	27	-0.00227693548863904	0.00270566029575096	385	12971
21	GSTT1	glutathione S-transferase theta 1	9.79619898532282e-05	21	4.23231349028338e-06	621	600	-0.00253938809417003	0.0587771939119369	19	12978
22	GSTP1	glutathione S-transferase pi 1	9.67766913890138e-05	22	2.46931010457821e-05	204	182	-0.00449414439033234	0.0176133578328005	87	13009
23	BRAF	B-Raf proto-oncogene, serine/threonine kinase	9.59802498854593e-05	23	9.03119371843066e-06	506	483	-0.00436206656600201	0.0463584606946768	30	13008
24	COL1A1	collagen type I alpha 1 chain	9.55343195660628e-05	24	3.8737059632838e-06	626	602	-0.00233197098989685	0.0575116603787698	20	12973
25	PLAU	plasminogen activator, urokinase	9.45695754307571e-05	25	0.000401265034441222	4	-21	0.00842656572326565	-0.0019859610840459	12936	242
26	ATP1A1	ATPase Na+/K+ transporting subunit alpha 1	9.35002395531871e-05	26	1.40850175906588e-05	295	269	-0.00378886973188721	0.0251515644398073	60	13000
27	NOTCH1	notch receptor 1	9.24104937939388e-05	27	1.49564275678362e-05	276	249	-0.00372415046439122	0.0230102129546908	62	12997
28	TNF	tumor necrosis factor	9.17886400775824e-05	28	0.000164751921876395	16	-12	0.00197702306251674	-0.00110146368093099	12872	336
29	CYP1A1	cytochrome P450 family 1 subfamily A member 1	9.15014428368923e-05	29	9.98982429928683e-06	486	457	-0.00456534970477408	0.0418161593764598	38	13010
30	GSTM1	glutathione S-transferase mu 1	9.11172405898889e-05	30	1.34549595643491e-05	316	286	-0.00384811843540383	0.0260595308087082	50	13003
31	CCL2	C-C motif chemokine ligand 2	8.99107821313589e-05	31	0.000141090993189468	19	-12	0.00169309191827361	-0.00107892938557631	12868	348
32	NRAS	NRAS proto-oncogene, GTPase	8.711117189443e-05	32	3.33956846138651e-07	1151	1119	-0.000373697710829151	0.0974774013498672	10	12800
33	TGFB1	transforming growth factor beta 1	8.56655134698683e-05	33	0.000116850916210461	24	-9	0.00105165824589415	-0.000770989621228815	12776	464
34	SRRM4	serine/arginine repetitive matrix 4	8.45950925811276e-05	34	7.94769383225689e-07	870	836	-0.000664427204376676	0.0707214973978227	12	12851
35	CAT	catalase	8.38099210775211e-05	35	4.2441134031069e-05	125	90	-0.00381970206279621	0.0075428928969769	210	13001
36	TIMP1	TIMP metallopeptidase inhibitor 1	8.37648364600136e-05	36	1.45604671939947e-05	283	247	-0.00359643539691669	0.0206899146056234	74	12993
37	GSTZ1	glutathione S-transferase zeta 1	8.29577278181845e-05	37	8.39416895644834e-07	858	821	-0.000689161271324408	0.0681082945387295	14	12853
38	NOS1	nitric oxide synthase 1	8.16130697774257e-05	38	1.4074005131435e-05	296	258	-0.00363109332391024	0.0210561720025758	69	12995
39	NF1	neurofibromin 1	7.99405659440795e-05	39	1.86907945196083e-07	1483	1444	-0.000269895072863144	0.115434177223251	5	12750
40	IL1B	interleukin 1 beta	7.96091514303048e-05	40	5.0538143566553e-05	96	56	-0.00283013603972697	0.00445811248009707	313	12983
41	SUZ12	SUZ12 polycomb repressive complex 2 subunit	7.92040339157585e-05	41	1.45107650683394e-07	1751	1710	-0.000248134082668603	0.135438897995947	4	12740
42	ID3	inhibitor of DNA binding 3	7.87580566009576e-05	42	7.70571924328027e-05	56	14	-0.00107880069405924	0.00110261279241341	806	12903
43	KLKB1	kallikrein B1	7.78939977101216e-05	43	1.97564155974713e-06	734	691	-0.00136516831778527	0.0538247524176941	23	12927
44	TGFB2	transforming growth factor beta 2	7.74928788659617e-05	44	2.31497705810873e-06	720	676	-0.0015649244912815	0.0523851861133901	24	12949
45	LTF	lactotransferrin	7.64801993657558e-05	45	6.09426882267061e-06	605	560	-0.00341279054069554	0.0428289116448232	35	12988
46	APOE	apolipoprotein E	7.63089421337902e-05	46	0.000149727598652217	17	-29	0.0043421003609143	-0.00221295932187992	12953	303
47	NPPA	natriuretic peptide A	7.59757798221354e-05	47	2.60332931661279e-05	197	150	-0.00390499397491919	0.0113963669733203	132	13004
48	AGT	angiotensinogen	7.56477377265885e-05	48	0.000140738845957367	20	-28	0.00394068768680629	-0.00211813665634448	12943	308
49	NPPB	natriuretic peptide B	7.43744645088763e-05	49	8.38622457209715e-05	48	-1	8.38622457209715e-05	-7.43744645088763e-05	11751	1406
50	TRPV1	transient receptor potential cation channel subfamily V member 1	7.17703340259602e-05	50	1.86888715698645e-06	739	689	-0.00128766325116366	0.0494497601438866	28	12923
51	COL3A1	collagen type III alpha 1 chain	6.99629400238333e-05	51	2.1614924202573e-06	729	678	-0.00146549186093445	0.047434873336159	29	12937
52	PTGS2	prostaglandin-endoperoxide synthase 2	6.98545702407255e-05	52	8.94079729747381e-05	35	-17	0.00151993554057055	-0.00118752769409233	12881	357
53	TFRC	transferrin receptor	6.83554861180133e-05	53	1.76946852019912e-05	252	199	-0.00352124235519624	0.0136027417374846	107	12991
54	POMC	proopiomelanocortin	6.7393830369266e-05	54	0.000132151236253248	22	-32	0.00422883956010395	-0.00215660257181651	12948	305
55	TBXA2R	thromboxane A2 receptor	6.6998257582932e-05	55	1.14413570179868e-06	809	754	-0.000862678319156202	0.0505166862175308	27	12872
56	FN1	fibronectin 1	6.68297802572632e-05	56	3.35260152491095e-05	161	105	-0.00352023160115649	0.00701712692701264	222	12990
57	MVK	mevalonate kinase	6.64449078389763e-05	57	3.02144636279992e-06	699	642	-0.00193976856491755	0.0426576308326228	36	12960
58	NOS2	nitric oxide synthase 2	6.56159534204548e-05	58	8.4699603323438e-05	46	-12	0.00101639523988126	-0.000787391441045457	12787	467
59	HLA-DQB1	major histocompatibility complex, class II, DQ beta 1	6.5600182829866e-05	59	7.17970000214113e-07	893	834	-0.00059878698017857	0.0547105524801083	22	12844
60	FSTL1	follistatin like 1	6.53965713435029e-05	60	1.26661588477529e-05	402	342	-0.00433182632593148	0.022365627399478	65	13007
61	GATA5	GATA binding protein 5	6.50058558360474e-05	61	1.49743844713698e-06	762	701	-0.00104970435144302	0.0455691049410692	31	12895
62	HLA-DQA1	major histocompatibility complex, class II, DQ alpha 1	6.48582411624868e-05	62	6.86026557436385e-07	907	845	-0.000579692441033746	0.0548052137823014	21	12841
63	LOX	lysyl oxidase	6.46760102822499e-05	63	1.51842772580172e-06	759	696	-0.00105682569715799	0.0450145031564459	33	12898
64	SMAD6	SMAD family member 6	6.39286144762162e-05	64	1.43946258001774e-06	771	707	-0.00101770004407254	0.0451975304346849	32	12891
65	CRLF1	cytokine receptor like factor 1	6.3597995539444e-05	65	3.63955812729085e-07	1125	1060	-0.00038579316149283	0.0674138752718106	15	12805
66	THBD	thrombomodulin	6.33923054369877e-05	66	1.44752059777853e-06	769	703	-0.0010176069802383	0.0445647907222023	34	12890
67	FGFR2	fibroblast growth factor receptor 2	6.29776204086189e-05	67	7.17167839618415e-07	895	828	-0.000593814971204047	0.0521454696983364	25	12843
68	TOR1AIP1	torsin 1A interacting protein 1	6.29458924305069e-05	68	3.60542422119154e-07	1127	1059	-0.000381814425024184	0.0666597000839068	16	12804
69	TG	thyroglobulin	6.27967855003356e-05	69	5.02411188687572e-05	99	30	-0.00150723356606272	0.00188390356501007	423	12946
70	TBX3	T-box transcription factor 3	6.2280705849044e-05	70	5.24132959400641e-05	85	15	-0.000786199439100961	0.00093421058773566	895	12864
71	EDN1	endothelin 1	6.2231801618856e-05	71	0.000514450812849155	2	-69	0.0354971060865917	-0.00429399431170106	13012	54
72	SMAD4	SMAD family member 4	6.05410436451253e-05	72	3.98155609842421e-06	624	552	-0.00219781896633016	0.0334186560921092	44	12966
73	SOD2	superoxide dismutase 2	5.92737965264428e-05	73	0.000410226510265933	3	-70	0.0287158557186153	-0.004149165756851	13010	73
74	CP	ceruloplasmin	5.89678886244554e-05	74	3.25913734955172e-05	162	88	-0.00286804086760551	0.00518917419895208	270	12984
75	MERTK	MER proto-oncogene, tyrosine kinase	5.87739783241995e-05	75	5.68149134023078e-07	955	880	-0.000499971237940309	0.0517211009252956	26	12828
76	FGA	fibrinogen alpha chain	5.73809786940427e-05	76	1.1710163846838e-06	805	729	-0.000853670944434487	0.0418307334679571	37	12870
77	HFE	homeostatic iron regulator	5.70537780269682e-05	77	2.03444656575664e-06	730	653	-0.00132849360743909	0.0372561170516102	40	12926
78	MON1A	MON1 homolog A, secretory trafficking associated	5.65248356319941e-05	78	1.65223586636299e-06	746	668	-0.00110369355873048	0.0377585902021721	39	12909
79	ADRB2	adrenoceptor beta 2	5.56817067827475e-05	79	7.74711939420529e-05	55	-24	0.00185930865460927	-0.00133636096278594	12890	340
80	FTL	ferritin light chain	5.56437725062048e-05	80	1.89497867343449e-06	737	657	-0.00124500098844646	0.0365579585365766	41	12921
81	KLF9	KLF transcription factor 9	5.27754055756136e-05	81	5.23340646103696e-05	86	5	-0.000261670323051848	0.000263877027878068	1235	12747
82	CNST	consortin, connexin sorting protein	5.25260408076202e-05	82	5.20878654699843e-05	88	6	-0.000312527192819906	0.000315156244845721	1201	12767
83	DIO2	iodothyronine deiodinase 2	5.24512706426376e-05	83	5.20145816474287e-05	89	6	-0.000312087489884572	0.000314707623855825	1203	12766
84	TGOLN2	trans-golgi network protein 2	5.20975035464179e-05	84	5.16911531610154e-05	91	7	-0.000361838072127108	0.000364682524824925	1182	12796
85	TSHR	thyroid stimulating hormone receptor	5.20570260784326e-05	85	5.14069186650094e-05	92	7	-0.000359848430655066	0.000364399182549028	1184	12794
86	AGTR1	angiotensin II receptor type 1	5.18603614463295e-05	86	1.93180740552568e-05	248	162	-0.0031295279969516	0.00840137855430538	198	12987
87	ID2	inhibitor of DNA binding 2	5.14818689982523e-05	87	5.10737825490803e-05	94	7	-0.000357516477843562	0.000360373082987766	1185	12792
88	ITGB5	integrin subunit beta 5	5.07550256719869e-05	88	5.12854882224045e-05	93	5	-0.000256427441112022	0.000253775128359935	1242	12746
89	IL1RN	interleukin 1 receptor antagonist	4.97882013768699e-05	89	4.18621055902023e-06	623	534	-0.0022354364385168	0.0265868995352485	49	12968
90	IL6	interleukin 6	4.95809070283554e-05	90	0.000172551095162187	15	-75	0.012941332137164	-0.00371856802712665	13007	210
91	GATA3	GATA binding protein 3	4.92481318059162e-05	91	1.096956883263e-06	813	722	-0.000792002869715888	0.0355571511638715	42	12865
92	SLC30A10	solute carrier family 30 member 10	4.9141753011651e-05	92	4.88800985906622e-05	100	8	-0.000391040788725297	0.000393134024093208	1173	12808
93	TLR4	toll like receptor 4	4.90908288702474e-05	93	0.000143976878686057	18	-75	0.0107982659014543	-0.00368181216526856	13006	227
94	IL6ST	interleukin 6 cytokine family signal transducer	4.88250383687058e-05	94	4.46776763062387e-05	108	14	-0.000625487468287342	0.000683550537161881	1024	12848
95	ABCG2	ATP binding cassette subfamily G member 2 (Junior blood group)	4.64913543701554e-05	95	1.49046724233632e-05	279	184	-0.00274245972589882	0.00855440920410859	194	12981
96	MYD88	MYD88 innate immune signal transduction adaptor	4.40075434353209e-05	96	3.09547946975231e-05	169	73	-0.00225970001291918	0.00321255067077842	362	12970
97	HP	haptoglobin	4.32543047448072e-05	97	2.38998620729595e-05	208	111	-0.0026528846900985	0.0048012278266736	296	12980
98	BMPR1B	bone morphogenetic protein receptor type 1B	4.22590290008607e-05	98	2.59114131290949e-06	706	608	-0.00157541391824897	0.0256934896325233	55	12950
99	KCNA5	potassium voltage-gated channel subfamily A member 5	4.21421848210482e-05	99	2.38763222102926e-06	715	616	-0.00147078144815403	0.0259595858497657	51	12939
100	ALB	albumin	4.19050094874145e-05	100	8.70363827428655e-05	38	-62	0.00539625573005766	-0.0025981105882197	12964	284
101	EIF2AK4	eukaryotic translation initiation factor 2 alpha kinase 4	4.18975514318115e-05	101	2.44838249699929e-06	713	612	-0.00149841008816356	0.0256413014762686	56	12942
102	KCNK3	potassium two pore domain channel subfamily K member 3	4.16850582932513e-05	102	2.41136583748739e-06	714	612	-0.00147575589254228	0.0255112556754698	57	12940
103	HTR4	5-hydroxytryptamine receptor 4	4.16008228694634e-05	103	4.25455066760437e-05	122	19	-0.00080836462684483	0.000790415634519805	973	12867
104	SMAD9	SMAD family member 9	4.15422207395434e-05	104	2.25950795289192e-06	723	619	-0.0013986354228401	0.0257146346377774	54	12931
105	BMPR2	bone morphogenetic protein receptor type 2	4.15063035364259e-05	105	2.24118533347831e-06	725	620	-0.00138953490675655	0.025733908192584	53	12929
106	SMAD1	SMAD family member 1	4.1287614199539e-05	106	2.31341910629883e-06	721	615	-0.00142275275037378	0.0253918827327165	58	12934
107	AHR	aryl hydrocarbon receptor	4.06313531216101e-05	107	0.000103724018015866	29	-78	0.00809047340523756	-0.00316924554348559	12988	246
108	ITGB2	integrin subunit beta 2	4.0133084273598e-05	108	3.01790679525145e-05	181	73	-0.00220307196053356	0.00292971515197265	377	12967
109	COPA	COPI coat complex subunit alpha	3.99249007019615e-05	109	3.63694332459449e-06	635	526	-0.0019130321887367	0.0210004977692318	70	12959
110	TLR2	toll like receptor 2	3.93516396098485e-05	110	1.49049803156514e-05	278	168	-0.00250403669302944	0.00661107545445454	236	12977
111	IL5	interleukin 5	3.84339737899683e-05	111	8.77407219124856e-07	848	737	-0.000646649120495019	0.0283258386832066	48	12850
112	SERPINE1	serpin family E member 1	3.73000953472647e-05	112	4.36452310884066e-05	115	3	-0.00013093569326522	0.000111900286041794	1342	12585
113	CDKN2A	cyclin dependent kinase inhibitor 2A	3.72391932347283e-05	113	6.64249818795741e-07	914	801	-0.000532064104855388	0.0298285937810174	46	12834
114	SOD1	superoxide dismutase 1	3.66242640064756e-05	114	3.89561443625518e-05	148	34	-0.00132450890832676	0.00124522497622017	717	12925
115	SHARPIN	SHANK associated RH domain interactor	3.54605766263424e-05	115	6.49582913101885e-07	922	807	-0.000524213410873221	0.0286166853374583	47	12831
116	ESR1	estrogen receptor 1	3.49536925597233e-05	116	3.04377669897559e-06	698	582	-0.00177147803880379	0.0203430490697589	77	12954
117	ZFP36	ZFP36 ring finger protein	3.49156975692705e-05	117	1.47355491623843e-05	281	164	-0.00241663006263102	0.00572617440136036	257	12976
118	PLG	plasminogen	3.47701802359073e-05	118	1.1809256855071e-05	449	331	-0.00390886401902851	0.0115089296580853	130	13005
119	CRP	C-reactive protein	3.47602619446543e-05	119	5.34492314817885e-05	81	-38	0.00203107079630796	-0.00132088995389686	12888	334
120	KCNJ8	potassium inwardly rectifying channel subfamily J member 8	3.43597921934054e-05	120	0.000124734817845508	23	-97	0.0120992773310143	-0.00333289984276032	12996	219
121	VEGFA	vascular endothelial growth factor A	3.39896182488414e-05	121	2.71211172271801e-05	195	74	-0.00200696267481133	0.00251523175041426	395	12962
122	MMP2	matrix metallopeptidase 2	3.31699223513155e-05	122	2.3673549187602e-06	717	595	-0.00140857617666232	0.0197361037990327	81	12932
123	KCNH2	potassium voltage-gated channel subfamily H member 2	3.30577787667402e-05	123	4.56604429218723e-05	106	-17	0.00077622752967183	-0.000561982239034583	12695	482
124	GYG1	glycogenin 1	3.2901800856456e-05	124	5.32652949685149e-05	82	-42	0.00223714238867763	-0.00138187563597115	12893	332
125	ACVRL1	activin A receptor like type 1	3.25596935585202e-05	125	1.19527410659219e-05	446	321	-0.00383682988216094	0.010451661632285	153	13002
126	ECE1	endothelin converting enzyme 1	3.24900591682168e-05	126	1.05104595865695e-05	481	355	-0.00373121315323217	0.011533971004717	129	12998
127	LEPR	leptin receptor	3.2205012539128e-05	127	9.66610429453266e-05	31	-96	0.00927946012275136	-0.00309168120375629	12983	234
128	ATP1B1	ATPase Na+/K+ transporting subunit beta 1	3.2133368642482e-05	128	1.41889636658891e-06	773	645	-0.000915188156449845	0.0207260227744009	73	12881
129	CYP3A5	cytochrome P450 family 3 subfamily A member 5	3.20106617041074e-05	129	1.56743216104521e-06	753	624	-0.000978077668492212	0.019974652903363	80	12887
130	PTHLH	parathyroid hormone like hormone	3.19240313829327e-05	130	1.45938638212658e-06	767	637	-0.000929629125414629	0.0203356079909281	78	12882
131	PON1	paraoxonase 1	3.16888826419667e-05	131	2.26015924336162e-05	215	84	-0.00189853376442376	0.0026618661419252	386	12958
132	ADD1	adducin 1	3.16187024287132e-05	132	1.41412466979226e-06	776	644	-0.000910696287346217	0.0203624443640913	76	12879
133	ACE	angiotensin I converting enzyme	3.15961482591093e-05	133	0.000110598638203969	26	-107	0.0118340542878247	-0.00338078786372469	12999	222
134	RGS5	regulator of G protein signaling 5	3.1556373194903e-05	134	1.42233699841233e-06	772	638	-0.000907451004987065	0.0201329660983481	79	12878
135	GNB3	G protein subunit beta 3	3.14903994433187e-05	135	1.00032925281385e-05	485	350	-0.00350115238484848	0.0110216398051616	141	12989
136	TNFRSF10A	TNF receptor superfamily member 10a	3.07844873866622e-05	136	1.58599464193696e-06	751	615	-0.000975386704791228	0.0189324597427973	82	12886
137	CACNA2D1	calcium voltage-gated channel auxiliary subunit alpha2delta 1	3.02450131029288e-05	137	4.46707907229293e-05	109	-28	0.00125078214024202	-0.000846860366882008	12814	422
138	CTNNA3	catenin alpha 3	2.90331358133936e-05	138	4.07699692791371e-05	143	5	-0.000203849846395685	0.000145165679066968	1309	12711
139	COL2A1	collagen type II alpha 1 chain	2.89112686735923e-05	139	2.478122706987e-06	711	572	-0.00141748618839657	0.0165372456812948	91	12933
140	KNG1	kininogen 1	2.87240762309661e-05	140	5.45922934471333e-05	80	-60	0.003275537606828	-0.00172344457385797	12919	321
141	SLC22A5	solute carrier family 22 member 5	2.8700977844739e-05	141	6.45404564897469e-05	71	-70	0.00451783195428228	-0.00200906844913173	12939	297
142	TNFRSF1A	TNF receptor superfamily member 1A	2.85754088377326e-05	142	3.99034781075962e-05	146	4	-0.000159613912430385	0.000114301635350931	1336	12635
143	CD14	CD14 molecule	2.8268186747922e-05	143	1.85284525789202e-06	741	598	-0.00110800146421943	0.0169043756752574	89	12910
144	ABCB1	ATP binding cassette subfamily B member 1	2.80228831238156e-05	144	1.38623260273879e-05	300	156	-0.00216252286027252	0.00437156976731524	316	12965
145	TRH	thyrotropin releasing hormone	2.79442331149553e-05	145	9.19622935279949e-05	33	-112	0.0102997768751354	-0.00312975410887499	12985	229
146	PPARA	peroxisome proliferator activated receptor alpha	2.78289149566938e-05	146	9.06647660642722e-05	34	-112	0.0101544537991985	-0.0031168384751497	12984	230
147	NECTIN2	nectin cell adhesion molecule 2	2.74956730322336e-05	147	8.57667738568357e-05	42	-105	0.00900551125496775	-0.00288704566838453	12977	235
148	DPYD	dihydropyrimidine dehydrogenase	2.73646785781019e-05	148	2.28668764040874e-05	213	65	-0.00148634696626568	0.00177870410757662	434	12941
149	SGO1	shugoshin 1	2.73434298908274e-05	149	4.20297974727101e-05	129	-20	0.000840595949454201	-0.000546868597816548	12686	478
150	SPP1	secreted phosphoprotein 1	2.72244176745689e-05	150	4.45877469389978e-05	111	-39	0.00173892213062091	-0.00106175228930819	12865	347
151	CD69	CD69 molecule	2.71747640689516e-05	151	1.86909893117533e-06	738	587	-0.00109716107259992	0.0159515865084746	95	12908
152	SPARC	secreted protein acidic and cysteine rich	2.70738409077198e-05	152	1.33471058836044e-05	328	176	-0.00234909063551438	0.00476499599975869	298	12974
153	MYH6	myosin heavy chain 6	2.67644354614497e-05	153	4.27082609395606e-05	120	-33	0.0014093726110055	-0.000883226370227842	12836	379
154	LTBP3	latent transforming growth factor beta binding protein 3	2.67249681702168e-05	154	0.000204660541981092	7	-147	0.0300850996712205	-0.00392857032102187	13009	68
155	CACNA1D	calcium voltage-gated channel subunit alpha1 D	2.66277028035606e-05	155	0.000111544964106706	25	-130	0.0145008453338717	-0.00346160136446287	13001	184
156	OPRL1	opioid related nociceptin receptor 1	2.65154513369725e-05	156	4.24925568285581e-05	123	-33	0.00140225437534242	-0.000875009894120093	12835	381
157	ESR2	estrogen receptor 2	2.63030635990461e-05	157	4.11483805259426e-05	139	-18	0.000740670849466966	-0.00047345514478283	12666	487
158	PKP2	plakophilin 2	2.62589214772642e-05	158	4.1719234247531e-05	132	-26	0.00108470009043581	-0.000682731958408868	12719	459
159	BVES	blood vessel epicardial substance	2.62479562858034e-05	159	4.20561269872449e-05	128	-31	0.00130373993660459	-0.000813686644859905	12796	403
160	SCN2B	sodium voltage-gated channel beta subunit 2	2.62365868145641e-05	160	4.21054383107852e-05	127	-33	0.00138947946425591	-0.000865807364880614	12829	383
161	SCN1B	sodium voltage-gated channel beta subunit 1	2.62336380728799e-05	161	4.21205064626586e-05	126	-35	0.00147421772619305	-0.000918177332550798	12842	367
162	GJA1	gap junction protein alpha 1	2.62156745814548e-05	162	4.11090508267146e-05	141	-21	0.000863290067361006	-0.000550529166210551	12689	474
163	KCNE2	potassium voltage-gated channel subfamily E regulatory subunit 2	2.6191317220862e-05	163	4.19315363835577e-05	130	-33	0.00138374070065741	-0.000864313468288446	12828	386
164	SCN5A	sodium voltage-gated channel alpha subunit 5	2.60899449509278e-05	164	0.000108006305774771	28	-136	0.0146888575853688	-0.00354823251332619	13003	180
165	PPP1R1A	protein phosphatase 1 regulatory inhibitor subunit 1A	2.60884363504935e-05	165	4.16884274518584e-05	134	-31	0.00129234125100761	-0.000808741526865299	12794	406
166	NGF	nerve growth factor	2.6080551521373e-05	166	3.23866206058853e-05	163	-3	9.7159861817656e-05	-7.82416545641191e-05	11768	1298
167	KCNJ2	potassium inwardly rectifying channel subfamily J member 2	2.60665231843629e-05	167	0.000109003634153542	27	-140	0.0152605087814959	-0.00364931324581081	13005	167
168	SCN10A	sodium voltage-gated channel alpha subunit 10	2.60438321698857e-05	168	4.1728754273436e-05	131	-37	0.00154396390811713	-0.000963621790285772	12854	354
169	CNNM2	cyclin and CBS domain divalent metal cation transport mediator 2	2.59942578319102e-05	169	4.15432180194753e-05	137	-32	0.00132938297662321	-0.000831816250621125	12807	398
170	HCN4	hyperpolarization activated cyclic nucleotide gated potassium channel 4	2.5945439767098e-05	170	4.16201177503816e-05	135	-35	0.00145670412126336	-0.000908090391848429	12840	369
171	CYP2C9	cytochrome P450 family 2 subfamily C member 9	2.5856424972035e-05	171	2.67554683594563e-05	196	25	-0.000668886708986409	0.000646410624300874	1047	12852
172	KCND3	potassium voltage-gated channel subfamily D member 3	2.58129499266861e-05	172	4.15703679156295e-05	136	-36	0.00149653324496266	-0.0009292661973607	12847	361
173	KCNJ5	potassium inwardly rectifying channel subfamily J member 5	2.57266487888987e-05	173	4.11353361802782e-05	140	-33	0.00135746609394918	-0.000848979410033658	12816	395
174	KCNE1	potassium voltage-gated channel subfamily E regulatory subunit 1	2.57185539316799e-05	174	4.13070777524552e-05	138	-36	0.00148705479908839	-0.000925867941540476	12845	363
175	STAT1	signal transducer and activator of transcription 1	2.55548138453169e-05	175	2.19311495869728e-06	727	552	-0.0012105994572009	0.0141062572426149	104	12920
176	CACNB2	calcium voltage-gated channel auxiliary subunit beta 2	2.54035256531657e-05	176	4.08619397843498e-05	142	-34	0.00138930595266789	-0.000863719872207633	12826	384
177	SCN3B	sodium voltage-gated channel beta subunit 3	2.5111097038556e-05	177	4.03165893785285e-05	144	-33	0.00133044744949144	-0.000828666202272349	12805	397
178	ABCC2	ATP binding cassette subfamily C member 2	2.48521709073463e-05	178	1.66190753629883e-05	266	88	-0.00146247863194297	0.00218699103984648	407	12936
179	TNFRSF11B	TNF receptor superfamily member 11b	2.48224272206069e-05	179	3.86792170244597e-07	1100	921	-0.000356235588795274	0.0228614554701789	63	12791
180	SLC2A9	solute carrier family 2 member 9	2.46464553633751e-05	180	1.55702965721749e-06	755	575	-0.000895292052900057	0.0141717118339407	102	12875
181	KRAS	KRAS proto-oncogene, GTPase	2.46294356787328e-05	181	1.95698190715671e-06	735	554	-0.00108416797656482	0.013644707366018	106	12904
182	TGFBR2	transforming growth factor beta receptor 2	2.45630341214035e-05	182	2.19481336673085e-06	726	544	-0.00119397847150158	0.0133622905620435	109	12918
183	NQO1	NAD(P)H quinone dehydrogenase 1	2.45573527613351e-05	183	1.19888951317572e-05	443	260	-0.00311711273425688	0.00638491171794714	240	12986
184	CARD8	caspase recruitment domain family member 8	2.45078047237565e-05	184	1.58266939700684e-06	752	568	-0.000898956217499886	0.0139204330830937	105	12877
185	NECTIN1	nectin cell adhesion molecule 1	2.41606191041436e-05	185	2.17866954711349e-06	728	543	-0.00118301756408262	0.01311921617355	110	12917
186	BMP2	bone morphogenetic protein 2	2.40581268062974e-05	186	5.88768088701248e-07	949	763	-0.000449230051679052	0.018356350753205	83	12815
187	ALDH16A1	aldehyde dehydrogenase 16 family member A1	2.37327790237644e-05	187	1.53091354706805e-06	757	570	-0.000872620721828791	0.0135276840435457	108	12873
188	APOB	apolipoprotein B	2.35365933816012e-05	188	4.29036500918805e-05	118	-70	0.00300325550643164	-0.00164756153671209	12913	323
189	F5	coagulation factor V	2.32557780185303e-05	189	4.91430895906627e-06	611	422	-0.00207383838072597	0.0098139383238198	163	12963
190	PF4	platelet factor 4	2.31670153563577e-05	190	3.07688029967829e-05	171	-19	0.000584607256938875	-0.000440173291770796	12639	517
191	F2	coagulation factor II, thrombin	2.30761543526204e-05	191	2.95010800686447e-06	700	509	-0.00150160497549401	0.0117457625654838	122	12945
192	ICAM1	intercellular adhesion molecule 1	2.29809592977802e-05	192	2.4138320393673e-05	206	14	-0.000337936485511421	0.000321733430168923	1197	12786
193	JAG1	jagged canonical Notch ligand 1	2.29059791006324e-05	193	3.57015396003733e-07	1130	937	-0.000334523426055497	0.0214629024172926	67	12781
194	VCP	valosin containing protein	2.28743888971523e-05	194	1.56736249876748e-06	754	560	-0.000877722999309789	0.0128096577824053	111	12874
195	ANTXR2	ANTXR cell adhesion molecule 2	2.28464872312463e-05	195	3.74320184485648e-07	1113	918	-0.000343625929357825	0.0209730752782841	71	12787
196	MMP9	matrix metallopeptidase 9	2.28109083291124e-05	196	6.01899218292323e-05	77	-119	0.00716260069767864	-0.00271449809116437	12973	253
197	TRPV4	transient receptor potential cation channel subfamily V member 4	2.27717014456131e-05	197	6.77646245403791e-07	908	711	-0.000481806480482096	0.0161906797278309	93	12825
198	NPY	neuropeptide Y	2.26971863217722e-05	198	3.09861586131108e-06	690	492	-0.00152451900376505	0.0111670156703119	137	12948
199	STAT3	signal transducer and activator of transcription 3	2.26666761982982e-05	199	2.59436660497763e-05	198	-1	2.59436660497763e-05	-2.26666761982982e-05	11092	2193
200	IFNAR1	interferon alpha and beta receptor subunit 1	2.24584856990842e-05	200	6.42784643929208e-07	926	726	-0.000466661651492605	0.0163048606175351	92	12818
201	CD209	CD209 molecule	2.23860077538475e-05	201	5.98842451106879e-07	946	745	-0.000446137626074625	0.0166775757766164	90	12814
202	OAS1	2'-5'-oligoadenylate synthetase 1	2.2346975406947e-05	202	7.74895763214165e-07	880	678	-0.000525379327459204	0.0151512493259101	97	12832
203	TTPA	alpha tocopherol transfer protein	2.22635358948317e-05	203	1.44975677276557e-05	286	83	-0.00120329812139543	0.00184787347927103	425	12919
204	PECAM1	platelet and endothelial cell adhesion molecule 1	2.22613779738194e-05	204	8.96462376129771e-07	845	641	-0.000574632383099183	0.0142695432812182	100	12838
205	DHFR	dihydrofolate reductase	2.22305449737375e-05	205	1.34738868333056e-05	314	109	-0.00146865366483031	0.00242312940213738	398	12938
206	APC	APC regulator of WNT signaling pathway	2.21720091565386e-05	206	4.5226250768545e-05	107	-99	0.00447739882608596	-0.00219502890649732	12951	298
207	SLC39A13	solute carrier family 39 member 13	2.18502973155037e-05	207	2.7312980448224e-07	1248	1041	-0.000284328126466012	0.0227461595054394	64	12754
208	PPARG	peroxisome proliferator activated receptor gamma	2.16646092890353e-05	208	8.66951544432158e-05	40	-168	0.0145647859464603	-0.00363965436055794	13004	183
209	ALDH7A1	aldehyde dehydrogenase 7 family member A1	2.1658747029358e-05	209	2.84855002602e-07	1224	1015	-0.00028912782764103	0.0219836282347983	66	12757
210	CASP3	caspase 3	2.14406793504472e-05	210	5.98028702647213e-05	78	-132	0.00789397887494321	-0.00283016967425903	12976	249
211	ACHE	acetylcholinesterase (Cartwright blood group)	2.13124604119777e-05	211	1.51180944131027e-05	275	64	-0.00096755804243857	0.00136399746636657	627	12885
212	LPA	lipoprotein(a)	2.12214526010543e-05	212	4.42710430467669e-05	112	-100	0.00442710430467669	-0.00212214526010543	12944	300
213	BDNF	brain derived neurotrophic factor	2.11384302666093e-05	213	8.24754378349313e-05	50	-163	0.0134434963670938	-0.00344556413345731	13000	203
214	LDLR	low density lipoprotein receptor	2.10117876731259e-05	214	4.39778369294358e-05	113	-101	0.00444176152987302	-0.00212219055498571	12945	299
215	C3	complement C3	2.09157069337976e-05	215	2.04964117564913e-05	238	23	-0.000471417470399299	0.000481061259477346	1127	12822
216	SLC2A1	solute carrier family 2 member 1	2.08322814209414e-05	216	2.24079640211415e-05	216	0	0	0	5591.5	7422.5
217	TYMS	thymidylate synthetase	2.07408828005508e-05	217	1.40939231957285e-05	293	76	-0.00107113816287537	0.00157630709284186	471	12900
218	ABCG5	ATP binding cassette subfamily G member 5	2.07051903139583e-05	218	4.36954713285627e-05	114	-104	0.00454432901817052	-0.00215333979265167	12947	295
219	SLC6A3	solute carrier family 6 member 3	2.05375404428837e-05	219	1.42269227112108e-05	292	73	-0.00103856535791839	0.00149924045233051	514	12892
220	TRAF1	TNF receptor associated factor 1	2.05066773814715e-05	220	6.63496873461594e-07	915	695	-0.000461130327055808	0.0142521407801227	101	12817
221	CETP	cholesteryl ester transfer protein	2.04439149440042e-05	221	4.32574235923335e-05	116	-105	0.00454202947719502	-0.00214661106912044	12946	296
222	PRODH	proline dehydrogenase 1	2.04002591613959e-05	222	1.36136126257396e-05	307	85	-0.00115715707318787	0.00173402202871865	447	12914
223	PENK	proenkephalin	2.02673398235828e-05	223	1.38680866447245e-05	299	76	-0.00105397458499906	0.00154031782659229	483	12897
224	FOS	Fos proto-oncogene, AP-1 transcription factor subunit	2.02629340663492e-05	224	1.43671121675079e-05	290	66	-0.000948229403055525	0.00133735364837905	643	12884
225	HES5	hes family bHLH transcription factor 5	2.02296762453284e-05	225	1.37353302313703e-05	302	77	-0.00105762042781552	0.00155768507089029	475	12899
226	TTC19	tetratricopeptide repeat domain 19	2.01110108610364e-05	226	1.4474014606236e-05	288	62	-0.000897388905586632	0.00124688267338426	715	12876
227	SHMT1	serine hydroxymethyltransferase 1	2.00755528566647e-05	227	1.33742368579577e-05	326	99	-0.00132404944893781	0.0019874797328098	414	12924
228	HSPA9	heat shock protein family A (Hsp70) member 9	2.00399723028794e-05	228	1.31805516947566e-05	338	110	-0.00144986068642323	0.00220439695331674	406	12935
229	ATF3	activating transcription factor 3	2.00191361455762e-05	229	2.21573219452566e-05	217	-12	0.000265887863343079	-0.000240229633746914	12398	732
230	MTRR	5-methyltetrahydrofolate-homocysteine methyltransferase reductase	2.00128483954667e-05	230	1.35817001339125e-05	309	79	-0.00107295431057908	0.00158101502324187	469	12902
231	ENG	endoglin	1.99855426877591e-05	231	1.59587774013055e-06	750	519	-0.000828260547127753	0.010372496654947	154	12868
232	CAMKK1	calcium/calmodulin dependent protein kinase kinase 1	1.99753303167758e-05	232	1.3560140930837e-05	311	79	-0.00107125113353612	0.00157805109502529	470	12901
233	CASP9	caspase 9	1.99524391410005e-05	233	1.36143019405501e-05	306	73	-0.000993844041660156	0.00145652805729304	542	12888
234	SCN8A	sodium voltage-gated channel alpha subunit 8	1.99088025841829e-05	234	1.36762655927873e-05	303	69	-0.000943662325902325	0.00137370737830862	614	12883
235	SERPINC1	serpin family C member 1	1.98686759091329e-05	235	2.46516920617291e-06	712	477	-0.00117588571134448	0.00947735840865638	169	12916
236	F11	coagulation factor XI	1.98624504514643e-05	236	1.40999507176155e-06	778	542	-0.000764217328894759	0.0107654481446937	147	12862
237	GUSB	glucuronidase beta	1.9845797982814e-05	237	1.34682201078073e-05	315	78	-0.00105052116840897	0.00154797224265949	478	12896
238	PTPN11	protein tyrosine phosphatase non-receptor type 11	1.97889032692874e-05	238	2.37616270958436e-06	716	478	-0.00113580577518132	0.00945909576271939	171	12912
239	NFATC2	nuclear factor of activated T cells 2	1.97654394051249e-05	239	2.18914635231153e-05	220	-19	0.00041593780693919	-0.000375543348697373	12570	599
240	CCND1	cyclin D1	1.97422066586737e-05	240	0.000199050287721217	10	-230	0.0457815661758798	-0.00454070753149496	13013	37
241	IL18	interleukin 18	1.97410976301723e-05	241	3.36599697907881e-05	160	-81	0.00272645755305384	-0.00159902890804395	12907	327
242	KCNQ2	potassium voltage-gated channel subfamily Q member 2	1.97272266468671e-05	242	1.34198095873798e-05	320	78	-0.00104674514781563	0.00153872367845564	485	12894
243	NOD1	nucleotide binding oligomerization domain containing 1	1.96691857614342e-05	243	1.33920656855737e-05	324	81	-0.00108475732053147	0.00159320404667617	467	12905
244	HLA-DPB1	major histocompatibility complex, class II, DP beta 1	1.96295230001311e-05	244	8.31088941578843e-07	862	618	-0.000513612965895725	0.012131045214081	116	12830
245	GGCX	gamma-glutamyl carboxylase	1.96088615754385e-05	245	3.04958274556428e-06	696	451	-0.00137536181824949	0.00884359657052275	188	12928
246	COL5A2	collagen type V alpha 2 chain	1.95724414318662e-05	246	1.41701217238375e-06	775	529	-0.000749599439191005	0.0103538215174572	155	12858
247	PNPLA6	patatin like phospholipase domain containing 6	1.9566608472139e-05	247	1.32581922076992e-05	333	86	-0.00114020452986213	0.00168272832860396	452	12913
248	SLC19A1	solute carrier family 19 member 1	1.9558746230254e-05	248	1.32954577963953e-05	332	84	-0.00111681845489721	0.00164293468334134	457	12911
249	GFAP	glial fibrillary acidic protein	1.94959929357097e-05	249	1.33115663659608e-05	331	82	-0.00109154844200878	0.00159867142072819	466	12906
250	SLC18A2	solute carrier family 18 member A2	1.93933591108996e-05	250	1.34306620236578e-05	318	68	-0.000913285017608728	0.00131874841954117	667	12880
251	GNAQ	G protein subunit alpha q	1.9358774110608e-05	251	1.52821775411611e-06	758	507	-0.000774806401336866	0.00981489847407823	162	12863
252	LPL	lipoprotein lipase	1.93266986760234e-05	252	5.22172813132919e-05	87	-165	0.00861585141669316	-0.00318890528154386	12989	240
253	ARFGAP1	ADP ribosylation factor GTPase activating protein 1	1.93228022326553e-05	253	1.31145515898394e-05	342	89	-0.0011671950914957	0.00171972939870632	448	12915
254	COL5A1	collagen type V alpha 1 chain	1.93203773529299e-05	254	1.40664457762275e-06	779	525	-0.000738488403251942	0.0101431981102882	157	12857
255	F10	coagulation factor X	1.92895022388632e-05	255	1.47972697230268e-06	765	510	-0.000754660755874364	0.00983764614182021	161	12860
256	LMX1B	LIM homeobox transcription factor 1 beta	1.92242932244132e-05	256	8.90428349671365e-05	37	-219	0.0195003808578029	-0.0042101202161465	13011	111
257	C4B	complement C4B (Chido blood group)	1.91259788851227e-05	257	8.24295577840218e-07	865	608	-0.000501171711326853	0.0116285951621546	125	12829
258	PPARGC1B	PPARG coactivator 1 beta	1.90894358389823e-05	258	4.31786091044754e-05	117	-141	0.00608818388373102	-0.00269161045329651	12971	271
259	VKORC1	vitamin K epoxide reductase complex subunit 1	1.90620188030371e-05	259	1.53233904267154e-06	756	497	-0.000761572504207754	0.00947382334510945	170	12861
260	C1S	complement C1s	1.893874371624e-05	260	7.4466957505104e-07	889	629	-0.000468397162707104	0.011912469797515	120	12821
261	LIPC	lipase C, hepatic type	1.87715253713695e-05	261	5.17639516421546e-05	90	-171	0.00885163573080844	-0.00320993083850418	12992	238
262	PRDM6	PR/SET domain 6	1.86838903086279e-05	262	4.22140430386531e-07	1061	799	-0.000337290203878839	0.0149284283565937	98	12783
263	SIRT1	sirtuin 1	1.86835841646565e-05	263	5.30079544940508e-05	83	-180	0.00954143180892914	-0.00336304514963817	12997	232
264	HLA-A	major histocompatibility complex, class I, A	1.85352769073502e-05	264	5.73820381115489e-07	951	687	-0.000394214601826341	0.0127337352353496	112	12810
265	APOA5	apolipoprotein A5	1.84878723206767e-05	265	4.27407024344261e-05	119	-146	0.00624014255542621	-0.0026992293588188	12972	267
266	IRS1	insulin receptor substrate 1	1.84735441479095e-05	266	5.05382424128779e-05	95	-171	0.00864203945260212	-0.00315897604929253	12987	239
267	NEIL1	nei like DNA glycosylase 1	1.83752667666482e-05	267	4.24439270222741e-05	124	-143	0.0060694815641852	-0.00262766314763069	12967	272
268	AKAP10	A-kinase anchoring protein 10	1.79744711961998e-05	268	1.8544184430864e-05	249	-19	0.000352339504186416	-0.000341514952727796	12534	648
269	ITGB6	integrin subunit beta 6	1.77841692068235e-05	269	1.39968560045978e-06	781	512	-0.000716639027435409	0.00910549463389363	184	12856
270	ADAMTS13	ADAM metallopeptidase with thrombospondin type 1 motif 13	1.77470468268433e-05	270	7.58774177683972e-07	886	616	-0.000467404893453327	0.0109321808453354	144	12820
271	LEP	leptin	1.73975206125987e-05	271	3.15021890669023e-05	165	-106	0.00333923204109164	-0.00184413718493546	12927	319
272	EPHX1	epoxide hydrolase 1	1.72781419744934e-05	272	1.35141247828633e-05	312	40	-0.000540564991314531	0.000691125678979737	1019	12835
273	AKT1	AKT serine/threonine kinase 1	1.71295700469887e-05	273	1.4507194350585e-05	285	12	-0.00017408633220702	0.000205554840563865	1265	12662
274	CD36	CD36 molecule	1.69831041319735e-05	274	2.50541609730673e-05	203	-71	0.00177884542908777	-0.00120580039337012	12883	343
275	B2M	beta-2-microglobulin	1.65163837541488e-05	275	1.45088306069719e-05	284	9	-0.000130579475462747	0.000148647453787339	1305	12584
276	IGF1	insulin like growth factor 1	1.64350361158436e-05	276	6.98941483388654e-05	63	-213	0.0148874535961783	-0.00350066269267469	13002	176
277	HTR2A	5-hydroxytryptamine receptor 2A	1.63715145626386e-05	277	1.85788710432392e-06	740	463	-0.000860201729301977	0.00758001124250168	209	12871
278	PARP1	poly(ADP-ribose) polymerase 1	1.605375415005e-05	278	3.07743298114526e-05	170	-108	0.00332362761963688	-0.0017338054482054	12920	320
279	MTR	5-methyltetrahydrofolate-homocysteine methyltransferase	1.60100901307124e-05	279	7.0110250537441e-07	900	621	-0.000435384655837509	0.00994226597117239	159	12813
280	KRT19	keratin 19	1.59052235662762e-05	280	5.0253995817042e-07	993	713	-0.000358310990175509	0.0113404244027549	133	12793
281	UPB1	beta-ureidopropionase 1	1.58745006093562e-05	281	1.20790505739431e-06	797	516	-0.000623279009615462	0.0081912423144278	200	12847
282	MYC	MYC proto-oncogene, bHLH transcription factor	1.58576161059522e-05	282	8.35806066711765e-07	860	578	-0.0004830959065594	0.00916570210924039	183	12826
283	ESRRA	estrogen related receptor alpha	1.58108110295026e-05	283	1.08811018883541e-06	815	532	-0.000578874620460439	0.00841135146769536	197	12840
284	CXCL8	C-X-C motif chemokine ligand 8	1.58009319600731e-05	284	8.93314218570048e-05	36	-248	0.0221541926205372	-0.00391863112609814	13008	93
285	DSG1	desmoglein 1	1.54927935334437e-05	285	1.14664843513617e-06	808	523	-0.000599697131576217	0.00810273101799104	202	12846
286	CBS	cystathionine beta-synthase	1.54877340146076e-05	286	9.21083767729626e-06	499	213	-0.0019619084252641	0.00329888734511143	358	12961
287	KDM6A	lysine demethylase 6A	1.53254523910885e-05	287	1.64667369846406e-07	1618	1331	-0.000219172269265567	0.0203981771325388	75	12727
288	ETFDH	electron transfer flavoprotein dehydrogenase	1.52696498473116e-05	288	1.09540306328167e-06	814	526	-0.000576182011286158	0.00803183581968593	204	12839
289	CRHR2	corticotropin releasing hormone receptor 2	1.52012453169937e-05	289	8.56645588573064e-07	855	566	-0.000484861403132354	0.00860390484941842	193	12827
290	BRCA1	BRCA1 DNA repair associated	1.51829842976921e-05	290	4.32912232762568e-07	1051	761	-0.000329446209132315	0.0115542510505437	128	12779
291	JAK2	Janus kinase 2	1.50641753598527e-05	291	3.59597496717232e-05	158	-133	0.00478264670633919	-0.0020035353228604	12937	293
292	CD40LG	CD40 ligand	1.49767025717338e-05	292	3.10592769719282e-05	166	-126	0.00391346889846295	-0.00188706452403846	12929	309
293	CXCL2	C-X-C motif chemokine ligand 2	1.48548811166895e-05	293	1.36194960903802e-05	304	11	-0.000149814456994182	0.000163403692283585	1292	12611
294	BCL2L1	BCL2 like 1	1.45096731481279e-05	294	9.77913702364763e-06	488	194	-0.00189715258258764	0.00281487659073681	381	12957
295	PTPN22	protein tyrosine phosphatase non-receptor type 22	1.44914681135801e-05	295	6.04669959549474e-07	943	648	-0.000391826133788059	0.00939047133759992	172	12809
296	TNFAIP3	TNF alpha induced protein 3	1.43901879780355e-05	296	5.35415012798659e-07	969	673	-0.000360334303613498	0.00968459650921788	165	12795
297	CD28	CD28 molecule	1.4381393949495e-05	297	4.2346826950685e-07	1060	763	-0.000323106289633727	0.0109730035834647	143	12777
298	CYCS	cytochrome c, somatic	1.42831439673035e-05	298	8.24563093038998e-07	864	566	-0.000466702710660073	0.00808425948549376	203	12819
299	CD86	CD86 molecule	1.41853675181615e-05	299	5.1691999966846e-07	978	679	-0.000350988679774884	0.00963186454483165	167	12790
300	C1QB	complement C1q B chain	1.41757452375874e-05	300	1.2595198985074e-05	411	111	-0.00139806708734321	0.00157350772137221	472	12930
301	PPP2CA	protein phosphatase 2 catalytic subunit alpha	1.40310042544042e-05	301	1.27974610088445e-05	380	79	-0.00101099941969872	0.00110844933609793	799	12889
302	HGF	hepatocyte growth factor	1.39374861746183e-05	302	1.33964384924492e-05	321	19	-0.000254532331356535	0.000264812237317748	1234	12744
303	IL10	interleukin 10	1.38596612438721e-05	303	7.08660291131682e-05	60	-243	0.0172204450744999	-0.00336789768226091	12998	144
304	ALOX5	arachidonate 5-lipoxygenase	1.36458192968661e-05	304	1.70317822819826e-06	745	441	-0.000751101598635431	0.00601780630991794	250	12859
305	AIRE	autoimmune regulator	1.35763221371946e-05	305	1.36104861066401e-05	308	3	-4.08314583199203e-05	4.07289664115837e-05	1519	12134
306	SOCS3	suppressor of cytokine signaling 3	1.35006631223703e-05	306	2.21432033927764e-05	218	-88	0.00194860189856432	-0.00118805835476859	12882	338
307	JUNB	JunB proto-oncogene, AP-1 transcription factor subunit	1.34998759771119e-05	307	1.30174043260983e-05	349	42	-0.000546730981696128	0.000566994791038699	1088	12836
308	BCL2	BCL2 apoptosis regulator	1.34513367500325e-05	308	9.35953319214305e-06	495	187	-0.00175023270693075	0.00251539997225608	394	12953
309	ID1	inhibitor of DNA binding 1	1.32614914508048e-05	309	2.12477051671365e-05	223	-86	0.00182730264437374	-0.00114048826476921	12878	341
310	EGR1	early growth response 1	1.32042027704617e-05	310	3.00276146635052e-05	184	-126	0.00378347944760165	-0.00166372954907818	12915	313
311	HLA-B	major histocompatibility complex, class I, B	1.3166882512658e-05	311	1.35143596444421e-06	788	477	-0.000644634955039889	0.00628060295853788	243	12849
312	PTEN	phosphatase and tensin homolog	1.31594986275363e-05	312	3.94471536480562e-07	1088	776	-0.000306109912308916	0.0102117709349682	156	12763
313	DCN	decorin	1.30383875951878e-05	313	1.38341796907621e-05	301	-12	0.000166010156289146	-0.000156460651142254	12188	917
314	HSPA1A	heat shock protein family A (Hsp70) member 1A	1.30226084592053e-05	314	2.38307572353288e-05	209	-105	0.00250222950970952	-0.00136737388821655	12891	329
315	HLA-DRB1	major histocompatibility complex, class II, DR beta 1	1.29384795534988e-05	315	2.09213946760117e-05	228	-87	0.00182016133681302	-0.00112564772115439	12875	342
316	CXCR3	C-X-C motif chemokine receptor 3	1.29235558144334e-05	316	3.06075730398166e-05	174	-142	0.00434627537165396	-0.00183514492564954	12925	302
317	ATM	ATM serine/threonine kinase	1.28978617356909e-05	317	4.9755129879593e-07	996	679	-0.000337837331882436	0.00875764811853411	190	12785
318	HMGCR	3-hydroxy-3-methylglutaryl-CoA reductase	1.28288354826805e-05	318	1.73048771357195e-05	253	-65	0.00112481701382177	-0.000833874306374231	12809	455
319	RAPSN	receptor associated protein of the synapse	1.2813674480433e-05	319	4.91699249373214e-07	1005	686	-0.000337305685070025	0.00879018069357703	189	12784
320	FAS	Fas cell surface death receptor	1.27301310095977e-05	320	9.17059053934056e-06	500	180	-0.0016507062970813	0.00229142358172759	401	12952
321	FBL	fibrillarin	1.26351724926963e-05	321	3.98218986521365e-07	1084	763	-0.000303841086715802	0.00964063661192725	166	12761
322	AICDA	activation induced cytidine deaminase	1.26064728336615e-05	322	4.16518789793059e-07	1066	744	-0.000309889979606036	0.00937921578824414	174	12764
323	SERPINA1	serpin family A member 1	1.25290898300739e-05	323	1.46972408056253e-05	282	-41	0.000602586873030638	-0.000513692683033031	12675	511
324	TNFRSF4	TNF receptor superfamily member 4	1.25236163271042e-05	324	4.43253584852587e-07	1046	722	-0.000320029088263568	0.0090420509881692	186	12776
325	TPO	thyroid peroxidase	1.24848505454064e-05	325	4.07760558412904e-07	1075	750	-0.000305820418809678	0.00936363790905479	176	12762
326	F8	coagulation factor VIII	1.24055011686523e-05	326	6.25005557874493e-07	932	606	-0.000378753368071943	0.00751773370820331	211	12803
327	FCGR2B	Fc gamma receptor IIb	1.22441397548814e-05	327	4.02770741801558e-07	1079	752	-0.000302883597834771	0.00920759309567083	182	12760
328	RUNX1	RUNX family transcription factor 1	1.21772879456946e-05	328	6.24650299078067e-07	933	605	-0.000377913430942231	0.00736725920714522	216	12802
329	TP53	tumor protein p53	1.18523398717756e-05	329	1.33963297989866e-05	322	-7	9.37743085929061e-05	-8.2966379102429e-05	11821	1323
330	CASP8	caspase 8	1.17404197762632e-05	330	9.56563765974849e-06	489	159	-0.00152093638790001	0.00186672674442584	424	12947
331	AREG	amphiregulin	1.17274227493003e-05	331	1.27738516815704e-05	387	56	-0.000715335694167944	0.000656735673960819	1041	12855
332	HIF1A	hypoxia inducible factor 1 subunit alpha	1.17065955339667e-05	332	2.19628361473151e-05	219	-113	0.00248180048464661	-0.00132284529533824	12889	330
333	FCGR2A	Fc gamma receptor IIa	1.16685937308532e-05	333	6.08093209502594e-07	940	607	-0.000369112578168075	0.00708283639462791	220	12799
334	PDE4B	phosphodiesterase 4B	1.16436358023936e-05	334	1.31547386916026e-05	339	5	-6.57736934580129e-05	5.82181790119681e-05	1443	12329
335	HSPB1	heat shock protein family B (small) member 1	1.15926660619866e-05	335	7.83738133395552e-07	875	540	-0.000423218592033598	0.00626003967347278	245	12812
336	C4A	complement C4A (Rodgers blood group)	1.15666496657207e-05	336	5.25970787321146e-07	973	637	-0.00033504339152357	0.0073679558370641	215	12782
337	ASPG	asparaginase	1.14330664185761e-05	337	3.11014684435126e-06	688	351	-0.00109166154236729	0.00401300631292022	334	12907
338	TNNT2	troponin T2, cardiac type	1.13820280350777e-05	338	8.07617170128374e-05	52	-286	0.0230978510656715	-0.00325526001803221	12994	87
339	CTLA4	cytotoxic T-lymphocyte associated protein 4	1.12382452433172e-05	339	1.31368928918605e-06	789	450	-0.000591160180133721	0.00505721035949273	275	12842
340	FGF2	fibroblast growth factor 2	1.12307637998141e-05	340	1.33528628491485e-05	327	-13	0.00017358721703893	-0.000145999929397584	12147	901
341	ARID1B	AT-rich interaction domain 1B	1.10953332549686e-05	341	2.78883276850987e-07	1231	890	-0.000248206116397378	0.00987484659692202	160	12741
342	MYH9	myosin heavy chain 9	1.10737433224874e-05	342	6.22506002445754e-05	74	-268	0.0166831608655462	-0.00296776321042664	12978	152
343	NR3C1	nuclear receptor subfamily 3 group C member 1	1.10625390688779e-05	343	8.9795879481537e-06	510	167	-0.00149959118734167	0.0018474440245026	426	12943
344	FGFR3	fibroblast growth factor receptor 3	1.09674118009936e-05	344	6.86613137383196e-07	906	562	-0.000385876583209356	0.00616368543215841	247	12806
345	TCN2	transcobalamin 2	1.08594161593825e-05	345	9.12369825548943e-07	843	498	-0.000454360173123374	0.00540798924737248	264	12816
346	F7	coagulation factor VII	1.08255400304954e-05	346	1.76444157379633e-06	742	396	-0.000698718863223348	0.00428691385207616	319	12854
347	EP300	E1A binding protein p300	1.07958188111073e-05	347	9.82175162023516e-07	835	488	-0.000479301479067476	0.00526835957982036	268	12824
348	CCR1	C-C motif chemokine receptor 1	1.07568794327906e-05	348	3.06878391308594e-05	172	-176	0.00540105968703126	-0.00189321078017114	12931	283
349	ADIPOQ	adiponectin, C1Q and collagen domain containing	1.06198473178223e-05	349	7.31284922976034e-05	58	-291	0.0212803912586026	-0.0030903755694863	12982	99
350	ITGB3	integrin subunit beta 3	1.05676548001492e-05	350	1.28382311165803e-06	792	442	-0.00056744981535285	0.00467090342166596	303	12837
351	CPT1B	carnitine palmitoyltransferase 1B	1.05498163697547e-05	351	1.2869199055763e-05	363	12	-0.000154430388669156	0.000126597796437057	1320	12620
352	SLC11A1	solute carrier family 11 member 1	1.05203947256977e-05	352	3.40975653800252e-05	159	-193	0.00658083011834487	-0.00203043618205966	12941	261
353	CCND2	cyclin D2	1.04545225107481e-05	353	2.08655810568293e-05	229	-124	0.00258733205104683	-0.00129636079133276	12887	328
354	ITGA2B	integrin subunit alpha 2b	1.04374639758037e-05	354	1.17627901388004e-06	804	450	-0.00052932555624602	0.00469685878911169	302	12833
355	IL11	interleukin 11	1.04268706892247e-05	355	2.27508478071846e-06	722	367	-0.000834956114523673	0.00382666154294545	340	12869
356	MASTL	microtubule associated serine/threonine kinase like	1.03680071113009e-05	356	4.95570694528342e-07	1000	644	-0.000319147527276252	0.00667699657967779	233	12773
357	HRAS	HRas proto-oncogene, GTPase	1.03654220321435e-05	357	4.64365576423584e-07	1031	674	-0.000312982398509496	0.0069862944496647	223	12768
358	ITPA	inosine triphosphatase	1.03580836562802e-05	358	4.74315663243059e-07	1023	665	-0.000315419916056634	0.00688812563142631	228	12771
359	FCGR2C	Fc gamma receptor IIc (gene/pseudogene)	1.02813190441852e-05	359	4.71764245794259e-07	1026	667	-0.000314666751944771	0.00685763980247151	229	12770
360	WDR1	WD repeat domain 1	1.0268957855217e-05	360	6.39686362181598e-07	928	568	-0.000363341853719147	0.00583276806176328	255	12797
361	VCAM1	vascular cell adhesion molecule 1	1.02654732166239e-05	361	1.54935253427435e-05	270	-91	0.00140991080618966	-0.000934158062712771	12850	378
362	ETV6	ETS variant transcription factor 6	1.01658928560033e-05	362	5.21069035571454e-07	975	613	-0.000319415318805301	0.00623169232073	246	12775
363	IKZF5	IKAROS family zinc finger 5	1.01289765891564e-05	363	4.64281668064616e-07	1032	669	-0.000310604435935228	0.00677628533814563	231	12765
364	GP9	glycoprotein IX platelet	1.01167274003425e-05	364	4.95419125257234e-07	1001	637	-0.000315581982788858	0.00644435535401818	239	12772
365	MPL	MPL proto-oncogene, thrombopoietin receptor	1.0116632304691e-05	365	6.93492085829855e-07	904	539	-0.000373792234262292	0.00545286481222845	263	12801
366	IGFBP3	insulin like growth factor binding protein 3	1.00476652609495e-05	366	1.28176260833295e-05	373	7	-8.97233825833067e-05	7.03336568266465e-05	1416	12476
367	PTPRJ	protein tyrosine phosphatase receptor type J	1.00384069657253e-05	367	6.04718217596158e-07	942	575	-0.000347712975117791	0.00577208400529206	256	12789
368	CCL7	C-C motif chemokine ligand 7	9.99280394436269e-06	368	3.01740301954167e-05	182	-186	0.0056123696163475	-0.00185866153365146	12928	281
369	CRBN	cereblon	9.99225139487396e-06	369	8.10005624175398e-07	867	498	-0.000403382800839348	0.00497614119464723	281	12811
370	CDH2	cadherin 2	9.96613444256959e-06	370	1.30416122269415e-05	347	-23	0.000299957081219656	-0.000229221092179101	12367	689
371	EIF2A	eukaryotic translation initiation factor 2A	9.83424797558565e-06	371	1.3224892341624e-05	335	-36	0.000476096124298465	-0.000354032927121083	12546	550
372	CCL3	C-C motif chemokine ligand 3	9.81437037123501e-06	372	1.33157805709872e-05	330	-42	0.00055926278398146	-0.000412203555591871	12605	521
373	TMPO	thymopoietin	9.68697288314337e-06	373	1.28745596230125e-05	362	-11	0.000141620155853137	-0.000106556701714577	11968	1014
374	PIK3CA	phosphatidylinositol-4,5-bisphosphate 3-kinase catalytic subunit alpha	9.63586146621332e-06	374	2.68611432323202e-07	1254	880	-0.000236378060444418	0.00847955809026772	195	12737
375	TXNRD1	thioredoxin reductase 1	9.61621064012507e-06	375	1.27672641555838e-05	388	13	-0.00016597443402259	0.000125010738321626	1321	12644
376	EIF2AK3	eukaryotic translation initiation factor 2 alpha kinase 3	9.60956230087359e-06	376	1.30887416907848e-05	343	-33	0.000431928475795898	-0.000317115555928829	12509	590
377	AKT2	AKT serine/threonine kinase 2	9.58228316518657e-06	377	8.88399151015081e-06	518	141	-0.00125264280293126	0.00135110192629131	634	12922
378	ERBB2	erb-b2 receptor tyrosine kinase 2	9.56619273829765e-06	378	3.42989320346052e-07	1143	765	-0.00026238683006473	0.0073181374447977	217	12748
379	BRCA2	BRCA2 DNA repair associated	9.52444080504174e-06	379	3.10349562775316e-07	1185	806	-0.000250141747596905	0.00767669928886364	207	12742
380	SELP	selectin P	9.45448898847411e-06	380	1.48603555771402e-05	280	-100	0.00148603555771402	-0.000945448898847411	12852	365
381	NOTCH2	notch receptor 2	9.41122946959892e-06	381	8.67281951583481e-06	554	173	-0.00150039777623942	0.00162814269824061	459	12944
382	BAP1	BRCA1 associated protein 1	9.37912768680967e-06	382	2.33240617902999e-07	1335	953	-0.000222278308861558	0.00893830868552962	187	12729
383	NCOR1	nuclear receptor corepressor 1	9.36492659946578e-06	383	3.70879469897287e-07	1115	732	-0.000271483771964814	0.00685512627080895	230	12751
384	ERBB4	erb-b2 receptor tyrosine kinase 4	9.3244615463027e-06	384	4.03967257537835e-07	1077	693	-0.000279949309473719	0.00646185185158777	238	12753
385	ARID1A	AT-rich interaction domain 1A	9.31913916062956e-06	385	1.81549417471026e-07	1519	1134	-0.000205877039412144	0.0105679038081539	151	12715
386	FGFR1	fibroblast growth factor receptor 1	9.27468253011892e-06	386	5.4262377239333e-07	964	578	-0.000313636540443345	0.00536076650240874	265	12769
387	PALB2	partner and localizer of BRCA2	9.26799807253054e-06	387	2.10125062726132e-07	1390	1003	-0.00021075543791431	0.00929580206674813	179	12720
388	MAP2K4	mitogen-activated protein kinase kinase 4	9.21318254993465e-06	388	1.57508085037558e-07	1682	1294	-0.0002038154620386	0.0119218582196154	119	12709
389	HERC2	HECT and RLD domain containing E3 ubiquitin protein ligase 2	9.21154659810483e-06	389	2.08988700935978e-07	1391	1002	-0.00020940667833785	0.00922996969130104	180	12719
390	RB1	RB transcriptional corepressor 1	9.20575174628186e-06	390	4.35339478806498e-07	1049	659	-0.000286888716533482	0.00606659040079975	249	12756
391	CDKN1B	cyclin dependent kinase inhibitor 1B	9.20089789347339e-06	391	4.61626515037537e-07	1033	642	-0.000296364222654099	0.00590697644760992	251	12758
392	ACTB	actin beta	9.19588171411611e-06	392	1.36177450547242e-05	305	-87	0.001184743819761	-0.000800041709128102	12791	445
393	TIMP3	TIMP metallopeptidase inhibitor 3	9.19079356336784e-06	393	5.66065564000803e-07	957	564	-0.000319260978096453	0.00518360756973946	271	12774
394	BRIP1	BRCA1 interacting helicase 1	9.1488837644941e-06	394	1.51668789415862e-07	1714	1320	-0.000200202802028938	0.0120765265691322	117	12703
395	PIK3CB	phosphatidylinositol-4,5-bisphosphate 3-kinase catalytic subunit beta	9.12159254518179e-06	395	1.64715561834562e-07	1617	1222	-0.000201282416561835	0.0111465860902122	138	12705
396	MAP3K13	mitogen-activated protein kinase kinase kinase 13	9.1163352747056e-06	396	8.9948416617149e-08	2154	1758	-0.000158129316412948	0.0160265174129324	94	12632
397	LIG4	DNA ligase 4	9.10577087728739e-06	397	2.99153749578547e-07	1196	799	-0.000239023845913259	0.00727551093095263	218	12738
398	HMGB1	high mobility group box 1	9.10375673767446e-06	398	5.03426018097297e-05	98	-300	0.0151027805429189	-0.00273112702130234	12974	172
399	CHEK2	checkpoint kinase 2	9.09221833872871e-06	399	1.93935630033272e-07	1450	1051	-0.000203826347164969	0.00955592147400387	168	12710
400	SMARCD1	SWI/SNF related, matrix associated, actin dependent regulator of chromatin, subfamily d, member 1	9.08017008249965e-06	400	1.01698514013195e-07	2037	1637	-0.0001664804674396	0.0148642384250519	99	12646
401	PDPK1	3-phosphoinositide dependent protein kinase 1	9.04702436471032e-06	401	1.99651804054156e-07	1421	1020	-0.000203644840135239	0.00922796485200453	181	12708
402	INPP4B	inositol polyphosphate-4-phosphatase type II B	9.04642170572917e-06	402	1.12367108695646e-07	1965	1563	-0.000175629790891295	0.0141395571260547	103	12666
403	BTK	Bruton tyrosine kinase	9.02328022201557e-06	403	1.47474850687117e-07	1738	1335	-0.000196878925667301	0.0120460790963908	118	12697
404	ABCB4	ATP binding cassette subfamily B member 4	9.0000820738036e-06	404	5.06789973670988e-06	609	205	-0.00103891944602553	0.00184501682512974	428	12893
405	MEOX2	mesenchyme homeobox 2	8.98213481631083e-06	405	1.40131892142154e-05	297	-108	0.00151342443513526	-0.00097007056016157	12855	358
406	ELN	elastin	8.9350998997805e-06	406	1.35105952936762e-05	313	-93	0.00125648536231189	-0.000830964290679586	12806	418
407	LCN2	lipocalin 2	8.93218840232422e-06	407	1.25429767527185e-05	419	12	-0.000150515721032622	0.000107186260827891	1346	12613
408	CDKN2C	cyclin dependent kinase inhibitor 2C	8.9122645471041e-06	408	4.28126504485463e-08	2785	2377	-0.000101765670116195	0.0211844528284664	68	12524
409	NUAK1	NUAK family kinase 1	8.9112125827743e-06	409	1.79935101828356e-08	3833	3424	-6.16097788660292e-05	0.0305119918834192	45	12293
410	CTNNB1	catenin beta 1	8.90765154142878e-06	410	1.517936008835e-05	273	-137	0.00207957233210395	-0.00122034826117574	12885	333
411	CBX7	chromobox 7	8.89527202061307e-06	411	1.31960068184848e-08	4197	3786	-4.99600818147834e-05	0.0336774998700411	43	12200
412	MAF	MAF bZIP transcription factor	8.84111872362397e-06	412	2.58195532913971e-08	3337	2925	-7.55221933773366e-05	0.0258602722666001	52	12406
413	MUC1	mucin 1, cell surface associated	8.83895981794653e-06	413	7.19958191183765e-08	2357	1944	-0.000139959872366124	0.017182937886088	88	12593
414	BNIP3	BCL2 interacting protein 3	8.83674924770951e-06	414	6.06099219805215e-08	2486	2072	-0.00012558375834364	0.0183097444412541	84	12574
415	IRF4	interferon regulatory factor 4	8.83022146607422e-06	415	2.7484922444471e-08	3277	2862	-7.86618480360761e-05	0.0252720938359044	59	12427
416	BTG1	BTG anti-proliferation factor 1	8.81369437943948e-06	416	4.24196642232332e-08	2794	2378	-0.000100873961522849	0.0209589652343071	72	12522
417	BIRC3	baculoviral IAP repeat containing 3	8.8121153292644e-06	417	8.86306010661048e-08	2170	1753	-0.000155369443668882	0.0154476381722005	96	12623
418	TNFRSF13B	TNF receptor superfamily member 13B	8.71864331474195e-06	418	6.31846377149619e-08	2462	2044	-0.000129149399489382	0.0178209069353325	85	12580
419	F3	coagulation factor III, tissue factor	8.71649345855077e-06	419	1.33764480414627e-05	325	-94	0.0012573861158975	-0.000819350385103772	12801	417
420	RASGRP1	RAS guanyl releasing protein 1	8.70777132635098e-06	420	1.89979686220587e-07	1464	1044	-0.000198338792414293	0.00909091326471042	185	12699
421	CYP2E1	cytochrome P450 family 2 subfamily E member 1	8.69008077777873e-06	421	3.89037860722816e-06	625	204	-0.000793637235874545	0.00177277647866686	437	12866
422	MCL1	MCL1 apoptosis regulator, BCL2 family member	8.67279838043306e-06	422	6.17317938162343e-08	2472	2050	-0.00012655017732328	0.0177792366798878	86	12575
423	FGF1	fibroblast growth factor 1	8.54264024211658e-06	423	1.30587872549133e-05	345	-78	0.00101858540588324	-0.000666325938885093	12715	466
424	RYR2	ryanodine receptor 2	8.54236914797101e-06	424	8.25761415016879e-05	49	-375	0.0309660530631329	-0.00320338843048913	12991	61
425	KDR	kinase insert domain receptor	8.44230323594401e-06	425	1.32048185267045e-05	337	-88	0.00116202403034999	-0.000742922684763073	12756	450
426	CD3E	CD3 epsilon subunit of T-cell receptor complex	8.43316452242228e-06	426	1.79216203206777e-07	1533	1107	-0.000198392336949902	0.00933551312632146	177	12700
427	F2RL1	F2R like trypsin receptor 1	8.34370873272802e-06	427	1.29129729217772e-05	356	-71	0.000916821077446178	-0.000592403320023689	12700	470
428	SCO1	synthesis of cytochrome C oxidase 1	8.31557760001811e-06	428	1.43053444013365e-05	291	-137	0.0019598321829831	-0.00113923413120248	12877	337
429	MAPK14	mitogen-activated protein kinase 14	8.25654348589187e-06	429	1.34409457741846e-05	317	-112	0.00150538592670868	-0.00092473287041989	12844	359
430	ALOX5AP	arachidonate 5-lipoxygenase activating protein	8.23893545922127e-06	430	1.98472706762522e-06	732	302	-0.000599387574422818	0.00248815850868482	396	12845
431	SELE	selectin E	8.19550749578769e-06	431	1.31452618936772e-05	340	-91	0.00119621883232462	-0.00074579118211668	12757	440
432	PLA2G2A	phospholipase A2 group IIA	8.17269135607619e-06	432	1.33305882556591e-05	329	-103	0.00137305059033288	-0.000841787209675847	12813	391
433	GCH1	GTP cyclohydrolase 1	8.17028480259546e-06	433	1.3245016497578e-05	334	-99	0.00131125663326022	-0.000808858195456951	12795	401
434	ZEB1	zinc finger E-box binding homeobox 1	8.15028381723444e-06	434	1.29847455376781e-05	351	-83	0.00107773387962729	-0.000676473556830458	12718	462
435	PRKCE	protein kinase C epsilon	8.13975066679984e-06	435	1.34201120223244e-05	319	-116	0.00155673299458963	-0.000944211077348782	12851	353
436	CCL4	C-C motif chemokine ligand 4	8.11266498651071e-06	436	4.1702703031584e-05	133	-303	0.01263591901857	-0.00245813749091275	12961	215
437	IRF1	interferon regulatory factor 1	8.1111628544859e-06	437	1.29674722882313e-05	352	-85	0.00110223514449966	-0.000689448842631301	12723	458
438	CXCL10	C-X-C motif chemokine ligand 10	8.07919605595238e-06	438	1.3394992446235e-05	323	-115	0.00154042413131702	-0.000929107546434524	12846	355
439	NFKBIA	NFKB inhibitor alpha	8.05593049890353e-06	439	1.27996128274386e-05	379	-60	0.000767976769646314	-0.000483355829934212	12669	484
440	STAT5A	signal transducer and activator of transcription 5A	8.0504577167571e-06	440	1.28500352883328e-05	366	-74	0.000950902611336625	-0.000595733871040025	12702	468
441	P4HB	prolyl 4-hydroxylase subunit beta	8.00757687908738e-06	441	1.32050004677489e-05	336	-105	0.00138652504911363	-0.000840795572304175	12811	385
442	ALDOA	aldolase, fructose-bisphosphate A	8.00547999495639e-06	442	1.27532134857486e-05	390	-52	0.000663167101258927	-0.000416284959737732	12608	493
443	ILK	integrin linked kinase	7.98810162324211e-06	443	1.49370573254631e-06	763	320	-0.00047798583441482	0.00255619251943747	390	12823
444	NEDD4	NEDD4 E3 ubiquitin protein ligase	7.98287896395727e-06	444	1.26289782436317e-05	408	-36	0.00045464321677074	-0.000287383642702462	12476	568
445	EPHX2	epoxide hydrolase 2	7.95960448413369e-06	445	2.4392485780548e-05	205	-240	0.00585419658733152	-0.00191030507619209	12933	275
446	AXIN2	axin 2	7.94670180157522e-06	446	1.2747955176404e-05	392	-54	0.000688389579525818	-0.000429121897285062	12624	490
447	CX3CL1	C-X3-C motif chemokine ligand 1	7.94392269745311e-06	447	4.26320164670915e-05	121	-326	0.0138980373682718	-0.00258971879936971	12963	194
448	MSN	moesin	7.94241658338618e-06	448	1.2867052100306e-05	364	-84	0.00108083237642571	-0.000667162993004439	12716	460
449	CALR	calreticulin	7.9367592963062e-06	449	1.29530452880136e-05	353	-96	0.00124349234764931	-0.000761928892445395	12772	424
450	HLA-DPA1	major histocompatibility complex, class II, DP alpha 1	7.92905807143595e-06	450	3.29442735619091e-07	1155	705	-0.000232257128611459	0.00558998594036234	261	12732
451	GBP2	guanylate binding protein 2	7.90454173540212e-06	451	1.27636882683644e-05	389	-62	0.000791348672638592	-0.000490081587594931	12672	480
452	ADRB1	adrenoceptor beta 1	7.90452449300595e-06	452	2.15020632877518e-05	221	-231	0.00496697661947067	-0.00182594515788438	12924	290
453	RXRG	retinoid X receptor gamma	7.88847577729209e-06	453	1.26571161038533e-05	404	-49	0.000620198689088814	-0.000386535313087312	12578	506
454	HADHA	hydroxyacyl-CoA dehydrogenase trifunctional multienzyme complex subunit alpha	7.87686867849018e-06	454	1.28436561034976e-05	371	-83	0.0010660234565903	-0.000653780100314685	12713	463
455	SULT1A1	sulfotransferase family 1A member 1	7.87389413475139e-06	455	1.24143803307753e-05	430	-25	0.000310359508269382	-0.000196847353368785	12274	679
456	CCR2	C-C motif chemokine receptor 2	7.86970173273076e-06	456	3.09754198369204e-05	168	-288	0.00892092091303307	-0.00226647409902646	12956	237
457	GSTM2	glutathione S-transferase mu 2	7.85097486688033e-06	457	2.40591160575051e-05	207	-250	0.00601477901437626	-0.00196274371672008	12935	274
458	HK1	hexokinase 1	7.81443179189976e-06	458	2.09559516866631e-05	227	-231	0.00484082483961918	-0.00180513374392884	12922	291
459	FCGR3B	Fc gamma receptor IIIb	7.80202536401662e-06	459	3.78041894023231e-07	1108	649	-0.000245349189221077	0.00506351446124679	274	12739
460	CEBPD	CCAAT enhancer binding protein delta	7.795781862439e-06	460	1.3044100018057e-05	346	-114	0.0014870274020585	-0.000888719132318046	12838	364
461	PRDX6	peroxiredoxin 6	7.79234065521749e-06	461	1.26921779772942e-05	400	-61	0.000774222856614943	-0.000475332779968267	12667	483
462	RGCC	regulator of cell cycle	7.77481568868494e-06	462	1.30119278545944e-05	350	-112	0.00145733591971457	-0.000870779357132714	12833	368
463	GDF15	growth differentiation factor 15	7.76422093176077e-06	463	1.29099600411778e-05	357	-106	0.00136845576436485	-0.000823007418766641	12802	392
464	PDHA1	pyruvate dehydrogenase E1 subunit alpha 1	7.76394813915288e-06	464	1.24700431122738e-05	426	-38	0.000473861638266405	-0.00029503002928781	12485	552
465	ALDH6A1	aldehyde dehydrogenase 6 family member A1	7.75409633741871e-06	465	1.29285898937795e-05	355	-110	0.00142214488831574	-0.000852950597116059	12821	377
466	CRK	CRK proto-oncogene, adaptor protein	7.75315559823877e-06	466	1.25721828781542e-05	414	-52	0.000653753509664019	-0.000403164091108416	12598	495
467	CAMK2D	calcium/calmodulin dependent protein kinase II delta	7.75051495482115e-06	467	1.31318794638401e-05	341	-126	0.00165461681244385	-0.000976564884307465	12858	349
468	CHRM2	cholinergic receptor muscarinic 2	7.7345112870028e-06	468	8.6163266976804e-07	854	386	-0.000332590210530463	0.00298552135678308	371	12780
469	ENSA	endosulfine alpha	7.71633122084498e-06	469	1.2884991683393e-05	360	-109	0.00140446409348984	-0.000841080103072103	12812	380
470	ARNTL	NA	7.71409626737154e-06	470	1.30690282892087e-05	344	-126	0.00164669756444029	-0.000971976129688815	12856	350
471	RAB12	RAB12, member RAS oncogene family	7.71339695938967e-06	471	1.29053584628934e-05	359	-112	0.00144540014784406	-0.000863900459451643	12827	370
472	CLEC10A	C-type lectin domain containing 10A	7.71332390765718e-06	472	1.29432428985146e-05	354	-118	0.00152730266202472	-0.000910172221103548	12841	356
473	SLC6A6	solute carrier family 6 member 6	7.71126338944609e-06	473	1.2906601745868e-05	358	-115	0.00148425920077482	-0.000886795289786301	12837	366
474	TCF7L2	transcription factor 7 like 2	7.70680926156354e-06	474	2.11275457279265e-05	224	-250	0.00528188643198161	-0.00192670231539088	12934	288
475	HK2	hexokinase 2	7.69838151899675e-06	475	1.2845830555461e-05	369	-106	0.00136165803887887	-0.000816028441013655	12799	394
476	HSPA2	heat shock protein family A (Hsp70) member 2	7.69511554834155e-06	476	1.28394606930249e-05	372	-104	0.00133530391207459	-0.000800292017027521	12792	396
477	GNA12	G protein subunit alpha 12	7.68301166739358e-06	477	1.28798830629246e-05	361	-116	0.00149406643529926	-0.000891229353417656	12839	362
478	EGR2	early growth response 2	7.67901726008862e-06	478	1.28165763474863e-05	376	-102	0.0013072907874436	-0.00078325976052904	12783	402
479	PFKM	phosphofructokinase, muscle	7.67595826799881e-06	479	1.28474107335224e-05	367	-112	0.00143891000215451	-0.000859707326015866	12825	371
480	TMED2	transmembrane p24 trafficking protein 2	7.6758267599068e-06	480	1.28474078896425e-05	368	-112	0.00143890968363996	-0.000859692597109561	12824	372
481	UGCG	UDP-glucose ceramide glucosyltransferase	7.67460951966965e-06	481	1.284532383928e-05	370	-111	0.00142583094616008	-0.000851881656683331	12820	374
482	HMGCS2	3-hydroxy-3-methylglutaryl-CoA synthase 2	7.66080287629645e-06	482	1.27791181981146e-05	384	-98	0.00125235358341523	-0.000750758681877052	12760	420
483	NR4A1	nuclear receptor subfamily 4 group A member 1	7.65900674668172e-06	483	1.27518339268422e-05	391	-92	0.00117316872126948	-0.000704628620694719	12729	447
484	TLE4	TLE family member 4, transcriptional corepressor	7.65844935882578e-06	484	1.27960182028574e-05	381	-103	0.00131798987489432	-0.000788820283959056	12788	400
485	RHOC	ras homolog family member C	7.65819437481056e-06	485	1.28172046471184e-05	374	-111	0.00142270971583015	-0.000850059575603972	12818	375
486	RTN1	reticulon 1	7.65782468272721e-06	486	1.28166653808289e-05	375	-111	0.00142264985727201	-0.00085001853978272	12817	376
487	RAB7A	RAB7A, member RAS oncogene family	7.65676540420819e-06	487	1.28101957090408e-05	378	-109	0.00139631133228545	-0.000834587429058693	12810	382
488	RSAD2	radical S-adenosyl methionine domain containing 2	7.64937648419683e-06	488	1.27757530061244e-05	386	-102	0.00130312680662469	-0.000780236401388076	12782	404
489	RAB1B	RAB1B, member RAS oncogene family	7.64863528125183e-06	489	1.28155192214061e-05	377	-112	0.00143533815279748	-0.000856647151500205	12822	373
490	GATM	glycine amidinotransferase	7.64673121024578e-06	490	1.27921525738871e-05	382	-108	0.00138155247797981	-0.000825846970706544	12804	387
491	UQCRFS1	ubiquinol-cytochrome c reductase, Rieske iron-sulfur polypeptide 1	7.64014322139573e-06	491	1.27866154920547e-05	383	-108	0.00138095447314191	-0.000825135467910738	12803	388
492	CIRBP	cold inducible RNA binding protein	7.63332383600241e-06	492	1.27761425298271e-05	385	-107	0.0013670472506915	-0.000816765650452258	12800	393
493	PPP3R1	protein phosphatase 3 regulatory subunit B, alpha	7.62645922741022e-06	493	1.27449725860852e-05	394	-99	0.00126175228602244	-0.000755019463513611	12762	416
494	KLF4	KLF transcription factor 4	7.62304850141033e-06	494	1.27450933070961e-05	393	-101	0.00128725442401671	-0.000769927898642444	12775	407
495	PRTN3	proteinase 3	7.61808814610511e-06	495	2.65778577687758e-07	1264	769	-0.000204383726241886	0.00585830978435483	254	12713
496	BHLHE40	basic helix-loop-helix family member e40	7.61772948744229e-06	496	1.27357761987962e-05	396	-100	0.00127357761987962	-0.000761772948744229	12771	409
497	KITLG	KIT ligand	7.61147647247522e-06	497	1.27319142908938e-05	397	-100	0.00127319142908938	-0.000761147647247522	12770	410
498	PTPRA	protein tyrosine phosphatase receptor type A	7.60487658413852e-06	498	1.27175051814068e-05	398	-100	0.00127175051814068	-0.000760487658413852	12769	411
499	PDK4	pyruvate dehydrogenase kinase 4	7.60202010201017e-06	499	1.27093259780025e-05	399	-100	0.00127093259780025	-0.000760202010201017	12768	412
500	CD38	CD38 molecule	7.59865492869381e-06	500	1.26537120292789e-05	406	-94	0.00118944893075221	-0.000714273563297218	12733	442
501	MX1	MX dynamin like GTPase 1	7.58835419777308e-06	501	1.30392122966492e-05	348	-153	0.00199499948138733	-0.00116101819225928	12880	335
502	PPM1B	protein phosphatase, Mg2+/Mn2+ dependent 1B	7.57677186268555e-06	502	1.26873857003716e-05	401	-101	0.00128142595573753	-0.000765253958131241	12773	408
503	GHR	growth hormone receptor	7.56015183372121e-06	503	1.28648250639013e-05	365	-138	0.00177534585881838	-0.00104330095305353	12862	344
504	NCL	nucleolin	7.5567330081244e-06	504	1.26566827347824e-05	405	-99	0.00125301159074346	-0.000748116567804315	12759	419
505	PEBP1	phosphatidylethanolamine binding protein 1	7.54060157388723e-06	505	1.26210793323518e-05	410	-95	0.00119900253657342	-0.000716357149519287	12736	439
506	RAB5A	RAB5A, member RAS oncogene family	7.54020495200978e-06	506	1.2624133706771e-05	409	-97	0.00122454096955678	-0.000731399880344948	12751	429
507	MAP3K8	mitogen-activated protein kinase kinase kinase 8	7.53522675499455e-06	507	1.26453582383129e-05	407	-100	0.00126453582383129	-0.000753522675499455	12761	415
508	PDLIM5	PDZ and LIM domain 5	7.51785772152121e-06	508	1.26581118795421e-05	403	-105	0.00132910174735192	-0.000789375060759727	12789	399
509	ACOT2	acyl-CoA thioesterase 2	7.51629629444229e-06	509	1.25772407306448e-05	412	-97	0.00121999235087255	-0.000729080740560902	12748	431
510	AK1	adenylate kinase 1	7.51566450602033e-06	510	1.25772355396685e-05	413	-97	0.00121999184734785	-0.000729019457083972	12747	432
511	CANX	calnexin	7.50974947341713e-06	511	1.24656021886291e-05	427	-84	0.00104711058384485	-0.000630818955767039	12707	465
512	RPL17	ribosomal protein L17	7.50684779690828e-06	512	1.25629400609278e-05	415	-97	0.00121860518591	-0.000728164236300103	12746	434
513	FEZ2	fasciculation and elongation protein zeta 2	7.50216868890648e-06	513	1.25567292149058e-05	416	-97	0.00121800273384586	-0.000727710362823929	12745	435
514	MLX	MAX dimerization protein MLX	7.50208997303824e-06	514	4.34095368815839e-07	1050	536	-0.00023267511768529	0.0040211202255485	333	12733
515	DLAT	dihydrolipoamide S-acetyltransferase	7.49995954821197e-06	515	1.25539882506438e-05	418	-97	0.00121773686031245	-0.000727496076176561	12744	436
516	TAP1	transporter 1, ATP binding cassette subfamily B member	7.49563507166512e-06	516	1.2414752035632e-05	429	-87	0.00108008342709999	-0.000652120251234865	12712	461
517	PFKFB3	6-phosphofructo-2-kinase/fructose-2,6-biphosphatase 3	7.4933826632921e-06	517	1.24889933825682e-05	425	-92	0.00114898739119627	-0.000689391205022873	12722	452
518	MAPRE1	microtubule associated protein RP/EB family member 1	7.47947062740885e-06	518	1.25567276480857e-05	417	-101	0.00126822949245666	-0.000755426533368294	12763	413
519	DUSP6	dual specificity phosphatase 6	7.47592061479991e-06	519	1.25279148618785e-05	420	-99	0.00124026357132597	-0.000740116140865191	12755	425
520	PYGB	glycogen phosphorylase B	7.47517409001503e-06	520	1.2518262503369e-05	422	-98	0.00122678972533016	-0.000732567060821473	12752	428
521	DNM1L	dynamin 1 like	7.47067640469161e-06	521	1.25205673715267e-05	421	-100	0.00125205673715267	-0.000747067640469161	12758	421
522	GK	glycerol kinase	7.46309222577068e-06	522	1.24909953782752e-05	424	-98	0.00122411754707097	-0.000731383038125527	12750	430
523	HTR7	5-hydroxytryptamine receptor 7	7.46129412709426e-06	523	1.29636992697773e-06	791	268	-0.000347427140430032	0.00199962682606126	413	12788
524	CFHR5	complement factor H related 5	7.45626069516941e-06	524	4.46296792784942e-05	110	-414	0.0184766872212966	-0.00308689192780014	12981	114
525	APLP2	amyloid beta precursor like protein 2	7.44744536756804e-06	525	1.23929286561665e-05	433	-92	0.00114014943636732	-0.00068516497381626	12720	453
526	PSMB5	proteasome 20S subunit beta 5	7.44088660877689e-06	526	1.24438818397603e-05	428	-98	0.00121950042029651	-0.000729206887660135	12749	433
527	DUSP1	dual specificity phosphatase 1	7.43725991602237e-06	527	1.25010045676894e-05	423	-104	0.0013001044750397	-0.000773475031266326	12779	405
528	COX5B	cytochrome c oxidase subunit 5B	7.4303231556518e-06	528	1.24117044725819e-05	431	-97	0.00120393533384044	-0.000720741346098225	12741	437
529	TUBA1A	tubulin alpha 1a	7.41370098860121e-06	529	1.24042920862691e-05	432	-97	0.0012032163323681	-0.000719128995894317	12739	438
530	NTF3	neurotrophin 3	7.40913794427123e-06	530	5.33603951811251e-07	970	440	-0.000234785738796951	0.00326002069547934	359	12736
531	STAT4	signal transducer and activator of transcription 4	7.40410754946165e-06	531	4.20430598467524e-07	1063	532	-0.000223669078384723	0.0039389852163136	336	12730
532	IFNGR1	interferon gamma receptor 1	7.38572545263809e-06	532	1.2284521076664e-05	437	-95	0.00116702950228308	-0.000701643918000619	12727	448
533	RALBP1	ralA binding protein 1	7.36518596530089e-06	533	1.22965819089714e-05	436	-97	0.00119276844517023	-0.000714423038634186	12734	441
534	PGM1	phosphoglucomutase 1	7.358309975397e-06	534	1.23551049895893e-05	434	-100	0.00123551049895893	-0.0007358309975397	12754	426
535	CTTNBP2	cortactin binding protein 2	7.33481459908329e-06	535	1.22255201672887e-05	438	-97	0.001185875456227	-0.000711477016111079	12731	444
536	SNAP23	synaptosome associated protein 23	7.22620448341683e-06	536	1.20934354563958e-05	440	-96	0.00116096980381399	-0.000693715630408016	12724	451
537	SRC	SRC proto-oncogene, non-receptor tyrosine kinase	7.13540250541238e-06	537	4.72182467967072e-06	614	77	-0.000363580500334645	0.000549425992916754	1099	12798
538	PLD1	phospholipase D1	7.07130265970417e-06	538	3.30764075267597e-06	656	118	-0.000390301608815765	0.000834413713845092	957	12807
539	C1QA	complement C1q A chain	7.0129004739686e-06	539	1.06920779640922e-06	821	282	-0.000301516598587401	0.00197763793365914	415	12759
540	EGFR	epidermal growth factor receptor	7.01119951925678e-06	540	2.13044189044405e-05	222	-318	0.00677480521161206	-0.00222956144712366	12955	258
541	EPG5	ectopic P-granules 5 autophagy tethering factor	7.00297371095315e-06	541	3.21881008399025e-07	1169	628	-0.000202141273274588	0.00439786749047858	315	12706
542	C9	complement C9	6.99733120705465e-06	542	3.9648164270501e-07	1086	544	-0.000215686013631525	0.00380654817663773	342	12722
543	DNMT3B	DNA methyltransferase 3 beta	6.9831987875336e-06	543	2.63059525167561e-07	1271	728	-0.000191507334321984	0.00508376871732446	272	12690
544	C5	complement C5	6.90899716706833e-06	544	5.74217848875175e-07	950	406	-0.000233132446643321	0.00280505284982974	382	12735
545	C8B	complement C8 beta chain	6.86669167568435e-06	545	5.17842508532832e-07	977	432	-0.000223707963686183	0.00296641080389564	374	12731
546	CD46	CD46 molecule	6.8439728104358e-06	546	3.98450551210198e-07	1082	536	-0.000213569495448666	0.00366836942639359	347	12721
547	CFP	complement factor properdin	6.83571977221581e-06	547	3.38606905017967e-07	1146	599	-0.000202825536105762	0.00409459614355727	325	12707
548	OPRM1	opioid receptor mu 1	6.83205813763738e-06	548	5.46372407958956e-06	608	60	-0.000327823444775374	0.000409923488258243	1161	12778
549	BHLHE41	basic helix-loop-helix family member e41	6.81807129976501e-06	549	4.23756308721884e-07	1059	510	-0.000216115717448161	0.00347721636288016	353	12724
550	MASP2	MBL associated serine protease 2	6.80879251599257e-06	550	1.53109924903828e-05	272	-278	0.00425645591232642	-0.00189284431944593	12930	304
551	CYP1A2	cytochrome P450 family 1 subfamily A member 2	6.80653207826904e-06	551	1.01197025766504e-05	483	-68	0.00068813977521223	-0.000462844181322295	12660	491
552	C1R	complement C1r	6.79434718662372e-06	552	3.3284474055924e-07	1152	600	-0.000199706844335544	0.00407660831197423	329	12702
553	SRF	serum response factor	6.76308492880142e-06	553	1.49420208331418e-07	1725	1172	-0.000175120484164422	0.00792633553655526	206	12664
554	CYP17A1	cytochrome P450 family 17 subfamily A member 1	6.75101551103916e-06	554	9.51908052053722e-06	490	-64	0.000609221153314382	-0.000432064992706507	12629	509
555	C2	complement C2	6.74199113047195e-06	555	2.7389083264562e-07	1246	691	-0.000189258565358123	0.00465871587115612	304	12689
556	C8A	complement C8 alpha chain	6.72567944850095e-06	556	5.05024014511027e-07	987	431	-0.000217665350254253	0.00289876784230391	379	12726
557	FCN3	ficolin 3	6.71097822658976e-06	557	2.49892163044847e-07	1296	739	-0.000184670308490142	0.00495941290944983	283	12685
558	CFH	complement factor H	6.70772455396543e-06	558	4.45345213623365e-07	1044	486	-0.000216437773820955	0.0032599541332272	360	12725
559	SERPING1	serpin family G member 1	6.69760094247386e-06	559	4.85391547574311e-07	1011	452	-0.000219396979503589	0.00302731562599818	368	12728
560	C7	complement C7	6.6892181958182e-06	560	3.16420485603735e-07	1179	619	-0.000195864280588712	0.00414062606321146	323	12695
561	CD59	CD59 molecule (CD59 blood group)	6.68143801769397e-06	561	2.43258551796207e-07	1311	750	-0.000182443913847155	0.00501107851327047	280	12681
562	IL6R	interleukin 6 receptor	6.67173466031767e-06	562	1.17073687555442e-06	806	244	-0.000285659797635278	0.00162790325711751	460	12755
563	CD55	CD55 molecule (Cromer blood group)	6.6437134819602e-06	563	3.6994452212137e-07	1119	556	-0.000205689154299482	0.00369390469596987	346	12714
564	CFHR1	complement factor H related 1	6.62723052072831e-06	564	3.45200976496361e-07	1138	574	-0.000198145360508911	0.00380403031889805	343	12698
565	C6	complement C6	6.62614019961471e-06	565	2.46745920668002e-07	1304	739	-0.000182345235373653	0.00489671760751527	291	12680
566	CHD7	chromodomain helicase DNA binding protein 7	6.62360432608774e-06	566	1.83501114871483e-07	1512	946	-0.000173592054668423	0.006265929692479	244	12660
567	CFI	complement factor I	6.60716242579168e-06	567	2.62618107722675e-07	1272	705	-0.000185145765944486	0.00465804951018313	305	12686
568	C8G	complement C8 gamma chain	6.6051018590699e-06	568	3.14694953918726e-07	1181	613	-0.000192908006752179	0.00404892743960985	332	12692
569	CFB	complement factor B	6.59417439611633e-06	569	4.10166181418398e-07	1071	502	-0.000205903423072036	0.0033102755468504	357	12716
570	NFKB1	nuclear factor kappa B subunit 1	6.58292607811913e-06	570	3.77764744275694e-05	154	-416	0.0157150133618689	-0.00273849724849756	12975	159
571	BLM	BLM RecQ like helicase	6.56938559239584e-06	571	2.34151728454511e-07	1334	763	-0.000178657768810792	0.00501244120699803	279	12671
572	CLMP	CXADR like membrane protein	6.56080743556965e-06	572	9.93589780765938e-06	487	-85	0.000844551313651047	-0.00055766863202342	12693	477
573	MYSM1	Myb like, SWIRM and MPN domains 1	6.54331312219125e-06	573	1.52760844013071e-07	1710	1137	-0.000173689079642862	0.00743974701993145	214	12661
574	NBAS	NBAS subunit of NRZ tethering complex	6.53474815400619e-06	574	1.63851286052973e-07	1629	1055	-0.000172863106785887	0.00689415930247653	227	12659
575	ZAP70	zeta chain of T cell receptor associated protein kinase 70	6.46761460450678e-06	575	1.75853882244304e-07	1551	976	-0.00017163338907044	0.00631239185399861	241	12655
576	CFD	complement factor D	6.45150092261156e-06	576	2.42786658790204e-07	1313	737	-0.00017893376752838	0.00475475617996472	299	12673
577	CHRM3	cholinergic receptor muscarinic 3	6.42175970925594e-06	577	4.82001990283769e-06	612	35	-0.000168700696599319	0.000224761589823958	1253	12651
578	HMGA2	high mobility group AT-hook 2	6.42159435484813e-06	578	3.75119078909787e-07	1110	532	-0.000199563349980006	0.00341628819677921	354	12701
579	C1QC	complement C1q C chain	6.40816369358503e-06	579	2.53848406916344e-07	1289	710	-0.000180232368910604	0.00454979622244537	310	12676
580	CD40	CD40 molecule	6.40214783715204e-06	580	8.40956409211565e-07	857	277	-0.000232944925351604	0.00177339495089111	436	12734
581	ANXA11	annexin A11	6.38724669120887e-06	581	2.35476095685333e-07	1329	748	-0.000176136119572629	0.00477766052502423	297	12668
582	IL1R2	interleukin 1 receptor type 2	6.37475870369855e-06	582	3.10118885436544e-05	167	-415	0.0128699337456166	-0.0026455248620349	12969	213
583	MAGT1	magnesium transporter 1	6.371383907516e-06	583	1.71413663765928e-07	1569	986	-0.000169013872473205	0.00628218453281078	242	12652
584	PIM1	Pim-1 proto-oncogene, serine/threonine kinase	6.36840548239467e-06	584	1.22105309199147e-06	793	209	-0.000255200096226217	0.00133099674582049	650	12745
585	CYP2D6	cytochrome P450 family 2 subfamily D member 6	6.33877697162938e-06	585	6.06143322626058e-05	76	-509	0.0308526951216663	-0.00322643747855936	12993	64
586	THBS1	thrombospondin 1	6.32297071008147e-06	586	1.51493729012087e-06	760	174	-0.000263599088481031	0.00110019690355418	807	12749
587	APOA1	apolipoprotein A1	6.25111526667833e-06	587	1.7593505764636e-06	743	156	-0.000274458689928321	0.000975173981601819	863	12752
588	FASN	fatty acid synthase	6.20610980682036e-06	588	1.66367779391981e-05	265	-323	0.00537367927436099	-0.00200457346760298	12938	286
589	TXN	thioredoxin	6.19129357814202e-06	589	6.47005781158313e-07	923	334	-0.000216099930906876	0.00206789205509943	411	12723
590	IL2RA	interleukin 2 receptor subunit alpha	6.19046224990788e-06	590	2.96942725540855e-05	186	-404	0.0119964861118505	-0.00250094674896278	12962	221
591	MME	membrane metalloendopeptidase	6.17961389985389e-06	591	4.60190845930091e-05	104	-487	0.0224112941967954	-0.00300947196922884	12980	90
592	ATF2	activating transcription factor 2	6.16803907505743e-06	592	1.9416710453477e-07	1447	855	-0.000166012874377228	0.0052736734091741	267	12645
593	IKZF3	IKAROS family zinc finger 3	6.15489954148818e-06	593	1.16360129758164e-07	1940	1347	-0.000156737094784247	0.00829064968238458	199	12627
594	CSF1R	colony stimulating factor 1 receptor	6.14878764255439e-06	594	4.96590458449319e-07	998	404	-0.000200622545213525	0.00248411020759198	397	12704
595	OCLN	occludin	6.11252182699294e-06	595	1.08338921198073e-05	478	-117	0.00126756537801746	-0.000715165053758174	12735	414
596	SLC5A5	solute carrier family 5 member 5	6.09467736854251e-06	596	1.10401474387341e-07	1978	1382	-0.000152574837603305	0.00842284412332575	196	12618
597	E2F1	E2F transcription factor 1	6.02701063409587e-06	597	1.15185615036164e-07	1945	1348	-0.00015527020906875	0.00812441033476124	201	12622
598	AGER	advanced glycosylation end-product specific receptor	5.99334535177475e-06	598	1.01967349873359e-05	482	-116	0.00118282125853097	-0.000695228060805872	12725	446
599	TOP1	DNA topoisomerase I	5.96880357136165e-06	599	9.87767430701676e-08	2058	1459	-0.000144115268139375	0.00870848441061664	191	12600
600	PLAUR	plasminogen activator, urokinase receptor	5.94292541825276e-06	600	2.74703681465571e-07	1242	642	-0.000176359763500897	0.00381535811851827	341	12669
601	NFE2L2	NFE2 like bZIP transcription factor 2	5.93774550849187e-06	601	2.83273426605292e-05	192	-409	0.0115858831481564	-0.00242853791297317	12959	223
602	ACTA2	actin alpha 2, smooth muscle	5.92417117219393e-06	602	5.11639474845782e-07	982	380	-0.000194423000441397	0.00225118504543369	402	12693
603	SORT1	sortilin 1	5.91539277079762e-06	603	1.36683548881798e-06	787	184	-0.000251497729942508	0.00108843226982676	813	12743
604	GLP1R	glucagon like peptide 1 receptor	5.9069677455206e-06	604	8.77226970244537e-06	530	-74	0.000649147957980957	-0.000437115613168525	12636	497
605	GLA	galactosidase alpha	5.90573329986316e-06	605	4.73735170517868e-05	102	-503	0.0238288790770488	-0.00297058384983117	12979	82
606	APOBEC3B	apolipoprotein B mRNA editing enzyme catalytic subunit 3B	5.90032938886584e-06	606	6.78070442112962e-08	2410	1804	-0.000122323907757178	0.010644194217514	150	12569
607	TREM1	triggering receptor expressed on myeloid cells 1	5.89526709440012e-06	607	5.10760833391455e-07	983	376	-0.000192046073355187	0.00221662042749444	405	12691
608	PMP22	peripheral myelin protein 22	5.86271217268396e-06	608	7.20947848778851e-07	891	283	-0.000204028241204415	0.00165914754486956	455	12712
609	CAV1	caveolin 1	5.84521321044892e-06	609	4.29220387243139e-06	618	9	-3.86298348518825e-05	5.26069188940402e-05	1468	12105
610	ATP7B	ATPase copper transporting beta	5.82028700164714e-06	610	5.71253879468928e-07	954	344	-0.000196511334537311	0.00200217872856662	412	12696
611	HK3	hexokinase 3	5.78580603681349e-06	611	8.36621924241461e-07	859	248	-0.000207482237211882	0.00143487989712975	568	12717
612	INSR	insulin receptor	5.7745431092188e-06	612	9.45072279772635e-06	493	-119	0.00112463601292944	-0.000687170629997037	12721	456
613	YY1	YY1 transcription factor	5.73247855761088e-06	613	2.28697871571679e-07	1344	731	-0.000167178144118897	0.00419044182561355	322	12649
614	ADRA2A	adrenoceptor alpha 2A	5.72254794498689e-06	614	1.27439000153532e-05	395	-219	0.00279091410336236	-0.00125323799995213	12886	326
615	HSF1	heat shock transcription factor 1	5.72209590788433e-06	615	3.36127340326762e-07	1147	532	-0.000178819745053837	0.00304415502299447	365	12672
616	BIRC6	baculoviral IAP repeat containing 6	5.70489269527726e-06	616	5.34754788083203e-08	2589	1973	-0.000105507119688816	0.011255753287782	135	12535
617	LMNA	lamin A/C	5.70350924988313e-06	617	6.93343811138129e-05	66	-551	0.0382032439937109	-0.0031426335966856	12986	47
618	GSTO1	glutathione S-transferase omega 1	5.6900616742434e-06	618	5.5702177140468e-08	2547	1929	-0.000107449499703963	0.0109761289696155	142	12542
619	GPX3	glutathione peroxidase 3	5.68754053322843e-06	619	1.77393297842486e-07	1544	925	-0.000164088800504299	0.00526097499323629	269	12639
620	IL1RAP	interleukin 1 receptor accessory protein	5.68160631275511e-06	620	6.53707174881138e-07	919	299	-0.00019545844528946	0.00169880028751378	451	12694
621	SCP2	sterol carrier protein 2	5.66777509058684e-06	621	1.34249896414403e-07	1808	1187	-0.000159354627043897	0.00672764903252658	232	12634
622	PDIA3	protein disulfide isomerase family A member 3	5.66547938168025e-06	622	1.25187765812216e-07	1870	1248	-0.000156234331733645	0.00707051826833696	221	12625
623	LIN28A	lin-28 homolog A	5.66475502760618e-06	623	4.00578711333963e-08	2850	2227	-8.92088790140737e-05	0.012615409446479	113	12473
624	CLCN5	chloride voltage-gated channel 5	5.6420093772458e-06	624	1.74453643483941e-06	744	120	-0.000209344372180729	0.000677041125269496	1029	12718
625	SGK1	serum/glucocorticoid regulated kinase 1	5.63332815053272e-06	625	4.03670547171739e-07	1078	453	-0.000182862757868798	0.00255189765219132	391	12683
626	SKP2	S-phase kinase associated protein 2	5.63172172129682e-06	626	1.10431859060329e-07	1977	1351	-0.000149193441590505	0.00760845604547201	208	12609
627	NAT1	N-acetyltransferase 1	5.6310147067771e-06	627	1.70024640097698e-07	1577	950	-0.000161523408092813	0.00534946397143824	266	12636
628	PLEKHS1	pleckstrin homology domain containing S1	5.61764735694649e-06	628	4.09241274405664e-08	2834	2206	-9.02786251338895e-05	0.012392530069424	114	12488
629	RAC1	Rac family small GTPase 1	5.61705863559222e-06	629	9.03875421726149e-06	505	-124	0.00112080552294042	-0.000696515270813435	12726	457
630	MRPS23	mitochondrial ribosomal protein S23	5.61567456668988e-06	630	4.71181305958382e-07	1028	398	-0.000187530159771436	0.00223503847754257	403	12687
631	DLC1	DLC1 Rho GTPase activating protein	5.61175473088585e-06	631	5.27015263873787e-08	2600	1969	-0.000103769305456749	0.0110495450651142	140	12530
632	AKR1B10	aldo-keto reductase family 1 member B10	5.60604351277589e-06	632	7.58497440026351e-08	2307	1675	-0.000127048321204414	0.00939012288389961	173	12577
633	NACC1	nucleus accumbens associated 1	5.60490051213492e-06	633	4.81372334220333e-08	2676	2043	-9.8344367881214e-05	0.0114508117462916	131	12516
634	ARHGAP45	Rho GTPase activating protein 45	5.60344622737625e-06	634	4.09247989540013e-08	2833	2199	-8.99936328998488e-05	0.0123219782540004	115	12483
635	CYP7B1	cytochrome P450 family 7 subfamily B member 1	5.59531724453536e-06	635	5.66868652094715e-07	956	321	-0.000181964837322403	0.00179609683549585	432	12678
636	ERCC1	ERCC excision repair 1, endonuclease non-catalytic subunit	5.59241933987374e-06	636	5.60098722670844e-08	2540	1904	-0.000106642796796529	0.0106479664231196	149	12539
637	MSLN	mesothelin	5.5890856388576e-06	637	7.61164024754834e-08	2302	1665	-0.00012673381012168	0.00930582758869791	178	12576
638	JUP	junction plakoglobin	5.58433574217138e-06	638	7.71056673592396e-07	882	244	-0.000188137828356545	0.00136257792108982	628	12688
639	ALAD	aminolevulinate dehydratase	5.58355692301955e-06	639	7.07262733113703e-07	897	258	-0.000182473785143335	0.00144055768613904	560	12682
640	GRK5	G protein-coupled receptor kinase 5	5.5733473562022e-06	640	6.09486697268495e-07	938	298	-0.000181627035786012	0.00166085751214826	454	12677
641	NRP1	neuropilin 1	5.57113652394253e-06	641	6.74771560099016e-07	911	270	-0.000182188321226734	0.00150420686146448	512	12679
642	CAPN1	calpain 1	5.53835706763878e-06	642	8.47109227885848e-08	2201	1559	-0.000132064328627404	0.00863429866844886	192	12587
643	SOCS1	suppressor of cytokine signaling 1	5.53174860165428e-06	643	7.17339352134131e-07	894	251	-0.000180052177385667	0.00138846889901522	603	12675
644	EPHA2	EPH receptor A2	5.52559671884487e-06	644	4.92780465560802e-08	2653	2009	-9.8999595531165e-05	0.0111009238081594	139	12518
645	GRK2	G protein-coupled receptor kinase 2	5.524543863597e-06	645	3.59574658364931e-06	637	-8	2.87659726691944e-05	-4.4196350908776e-05	11468	2098
646	TGM1	transglutaminase 1	5.5236861280698e-06	646	6.51430291864029e-07	921	275	-0.000179143330262608	0.0015190136852192	502	12674
647	TYROBP	transmembrane immune signaling adaptor TYROBP	5.51865201582257e-06	647	8.79574820695205e-07	847	200	-0.000175914964139041	0.00110373040316451	804	12667
648	CYBA	cytochrome b-245 alpha chain	5.51550450862826e-06	648	7.46398271161655e-05	57	-591	0.0441121378256538	-0.0032596631645993	12995	38
649	ENOX2	ecto-NOX disulfide-thiol exchanger 2	5.51350203216626e-06	649	4.39566427384666e-08	2763	2114	-9.29243427491184e-05	0.0116555432959995	124	12503
650	HPGDS	hematopoietic prostaglandin D synthase	5.50392496937425e-06	650	6.22364458796395e-07	935	285	-0.000177373870756972	0.00156861861627166	473	12670
651	SLC3A1	solute carrier family 3 member 1	5.5033172742175e-06	651	1.39591406788049e-06	782	131	-0.000182864742892344	0.000720934562922492	1005	12684
652	WDR74	WD repeat domain 74	5.4968364596616e-06	652	9.49938402017751e-08	2110	1458	-0.000138501019014188	0.00801438755818661	205	12590
653	SLC4A1	solute carrier family 4 member 1 (Diego blood group)	5.48871809468176e-06	653	1.10952350966961e-06	811	158	-0.000175304714527798	0.000867217458959718	938	12665
654	GABRR2	gamma-aminobutyric acid type A receptor subunit rho2	5.48012470355275e-06	654	6.23883174965837e-07	934	280	-0.000174687288990434	0.00153443491699477	487	12663
655	GPT	glutamic--pyruvic transaminase	5.47750457122914e-06	655	9.06687121763266e-06	503	-152	0.00137816442508016	-0.00083258069482683	12808	389
656	CD3D	CD3 delta subunit of T-cell receptor complex	5.46665842855709e-06	656	6.62496638620597e-07	916	260	-0.000172249126041355	0.00142133119142484	580	12657
657	SRSF5	serine and arginine rich splicing factor 5	5.45669176287485e-06	657	5.18697210515286e-07	976	319	-0.000165464410154376	0.00174068467235708	443	12643
658	DDAH1	dimethylarginine dimethylaminohydrolase 1	5.43693308608891e-06	658	4.7866345556663e-07	1017	359	-0.00017184018054842	0.00195185897790592	417	12656
659	ENO3	enolase 3	5.4303500082629e-06	659	4.78479720530677e-07	1019	360	-0.000172252699391044	0.00195492600297464	416	12658
660	CXCR2	C-X-C motif chemokine receptor 2	5.4200159347899e-06	660	6.7710407947334e-05	70	-590	0.0399491406889271	-0.00319780940152604	12990	43
661	GNG8	G protein subunit gamma 8	5.41904252997051e-06	661	4.97349536397528e-07	997	336	-0.000167109444229569	0.00182079829007009	429	12648
662	AMACR	alpha-methylacyl-CoA racemase	5.41568619526105e-06	662	5.04436788828202e-07	989	327	-0.000164950829946822	0.00177092938585036	438	12641
663	ATP6V1B1	ATPase H+ transporting V1 subunit B1	5.40494901149677e-06	663	9.94398124278225e-07	834	171	-0.000170042079251576	0.000924246280965947	906	12654
664	ALPL	alkaline phosphatase, biomineralization associated	5.40487412016094e-06	664	4.78650244401246e-07	1018	354	-0.000169442186518041	0.00191332543853697	419	12653
665	ST8SIA1	ST8 alpha-N-acetyl-neuraminide alpha-2,8-sialyltransferase 1	5.40299607247651e-06	665	5.13304835532119e-07	980	315	-0.000161691023192617	0.0017019437628301	450	12637
666	GGT1	gamma-glutamyltransferase 1	5.39989128032292e-06	666	5.72280358419801e-07	953	287	-0.000164244462866483	0.00154976879745268	477	12640
667	SLC16A12	solute carrier family 16 member 12	5.37873224475063e-06	667	9.78950700661464e-07	836	169	-0.000165442668411787	0.000909005749362857	918	12642
668	MEFV	MEFV innate immunity regulator, pyrin	5.37721295480511e-06	668	1.75411633527386e-07	1552	884	-0.000155063884038209	0.00475345625204772	300	12621
669	SC5D	sterol-C5-desaturase	5.37217762734925e-06	669	4.76574408770169e-07	1021	352	-0.0001677541918871	0.00189100652482694	421	12650
670	DMD	dystrophin	5.37075096245335e-06	670	3.39471386727908e-06	647	-23	7.80784189474189e-05	-0.000123527272136427	12061	1453
671	ADORA1	adenosine A1 receptor	5.36066409382538e-06	671	1.61641239755054e-06	748	77	-0.000124463754611391	0.000412771135224554	1158	12572
672	LTB4R	leukotriene B4 receptor	5.35887034434069e-06	672	4.73534978995915e-07	1024	352	-0.000166684312606562	0.00188632236120792	422	12647
673	CRISPLD2	cysteine rich secretory protein LCCL domain containing 2	5.35301537192175e-06	673	5.08716248340055e-07	984	311	-0.000158210753233757	0.00166478778066766	453	12633
674	LAT	linker for activation of T cells	5.33345753482592e-06	674	5.46037697702044e-07	962	288	-0.000157258856938189	0.00153603577002986	486	12630
675	SLC7A9	solute carrier family 7 member 9	5.331570175457e-06	675	9.69834022302529e-07	838	163	-0.000158082945635312	0.000869045938599491	935	12631
676	NMNAT2	nicotinamide nucleotide adenylyltransferase 2	5.31452967397069e-06	676	1.17560072905027e-07	1927	1251	-0.000147067651204189	0.00664847662213734	234	12602
677	CD79B	CD79b molecule	5.29435046555045e-06	677	5.05604013090687e-07	986	309	-0.000156231640045022	0.00163595429385509	458	12624
678	SULT1E1	sulfotransferase family 1E member 1	5.22511023122724e-06	678	4.79411212740132e-07	1016	338	-0.000162040989906165	0.00176608725815481	441	12638
679	SLC22A4	solute carrier family 22 member 4	5.12412127332639e-06	679	2.37212657288943e-05	210	-469	0.0111252736268514	-0.00240321287719008	12958	226
680	TRPA1	transient receptor potential cation channel subfamily A member 1	5.11115259863642e-06	680	8.52885459974762e-07	856	176	-0.000150107840955558	0.000899562857360011	921	12612
681	ITGAL	integrin subunit alpha L	5.07454978351286e-06	681	2.74273950811972e-07	1243	562	-0.000154141960356328	0.00285189697833423	380	12619
682	ATP2A2	ATPase sarcoplasmic/endoplasmic reticulum Ca2+ transporting 2	5.05763367996191e-06	682	1.20881239754452e-05	441	-241	0.00291323787808229	-0.00121888971687082	12884	324
683	GAP43	growth associated protein 43	5.01054483672847e-06	683	3.46773876365621e-06	639	-44	0.000152580505600873	-0.000220463972816053	12328	964
684	ERAP1	endoplasmic reticulum aminopeptidase 1	4.97889502664034e-06	684	1.53744318541113e-07	1705	1021	-0.000156972949230477	0.00508345182219979	273	12628
685	UBAC2	UBA domain containing 2	4.91477563850798e-06	685	1.23597910428961e-07	1881	1196	-0.000147823100873037	0.00587807166365555	252	12606
686	PSORS1C1	psoriasis susceptibility 1 candidate 1	4.91474543108954e-06	686	1.23579936812607e-07	1882	1196	-0.000147801604427878	0.00587803553558309	253	12605
687	FGF7	fibroblast growth factor 7	4.90596312060383e-06	687	5.6031260372005e-06	607	-80	0.00044825008297604	-0.000392477049648307	12586	572
688	IL12A	interleukin 12A	4.89535912260517e-06	688	1.35207284144545e-07	1803	1115	-0.000150756121821168	0.00545832542170476	262	12615
689	SLC5A6	solute carrier family 5 member 6	4.87945530789266e-06	689	3.32980830586758e-06	652	-37	0.000123202907317101	-0.000180539846392028	12236	1090
690	TNFAIP6	TNF alpha induced protein 6	4.87895564555211e-06	690	8.34062609458309e-07	861	171	-0.000142624706217371	0.000834301415389411	958	12598
691	SLC4A3	solute carrier family 4 member 3	4.75178865499356e-06	691	7.51767971819609e-06	604	-87	0.000654038135483059	-0.00041340561298444	12607	494
692	SMOX	spermine oxidase	4.60240099032926e-06	692	3.91524192154882e-07	1093	401	-0.000157001201054108	0.00184556279712203	427	12629
693	DNMT1	DNA methyltransferase 1	4.51349397822872e-06	693	7.87517909295421e-07	874	181	-0.000142540741582471	0.000816942410059398	963	12597
694	NDRG2	NDRG family member 2	4.44757894153702e-06	694	2.62195622860742e-07	1274	580	-0.000152073461259231	0.00257959578609147	389	12617
695	HSPD1	heat shock protein family D (Hsp60) member 1	4.41889364295343e-06	695	3.87715511827692e-07	1099	404	-0.000156637066778388	0.00178523303175318	433	12626
696	SIAH2	siah E3 ubiquitin protein ligase 2	4.40739205678341e-06	696	2.3534477463898e-06	718	22	-5.17758504205757e-05	9.69626252492351e-05	1358	12222
697	C1QTNF5	C1q and TNF related 5	4.39757820238121e-06	697	2.34751480372147e-06	719	22	-5.16453256818722e-05	9.67467204523867e-05	1359	12219
698	FASLG	Fas ligand	4.37287653136885e-06	698	8.18197932978804e-07	866	168	-0.000137457252740439	0.000734643257269967	1000	12589
699	BAD	BCL2 associated agonist of cell death	4.30717758339701e-06	699	3.35079948018056e-07	1149	450	-0.000150785976608125	0.00193822991252865	418	12616
700	PRKCA	protein kinase C alpha	4.30057193519409e-06	700	4.80510422892577e-06	613	-87	0.000418044067916542	-0.000374149758361885	12568	596
701	GSN	gelsolin	4.29170161637031e-06	701	4.26725194139189e-06	619	-82	0.000349914659194135	-0.000351919532542365	12543	650
702	SFRP1	secreted frizzled related protein 1	4.23432131276417e-06	702	3.42483903571141e-06	642	-60	0.000205490342142685	-0.00025405927876585	12427	829
703	SPHK2	sphingosine kinase 2	4.20444129225091e-06	703	1.84240704498168e-07	1507	804	-0.000148129526416527	0.00338037079896973	355	12608
704	STAT6	signal transducer and activator of transcription 6	4.19201262504147e-06	704	3.48133572299013e-07	1134	430	-0.000149697436088576	0.00180256542876783	430	12610
705	HTRA2	HtrA serine peptidase 2	4.17845954049537e-06	705	2.42545255575535e-07	1315	610	-0.000147952605901077	0.00254886031970217	392	12607
706	SCGB3A2	secretoglobin family 3A member 2	4.17465097027391e-06	706	2.26376840797298e-08	3516	2810	-6.36118922640407e-05	0.0117307692264697	123	12313
707	IL33	interleukin 33	4.17081544688951e-06	707	3.04264239897337e-05	176	-531	0.0161564311385486	-0.00221470300229833	12954	155
708	CCL11	C-C motif chemokine ligand 11	4.16029004967151e-06	708	3.02491322334926e-05	180	-528	0.0159715418192841	-0.00219663314622656	12952	156
709	GSK3B	glycogen synthase kinase 3 beta	4.12757526523125e-06	709	1.51354077589862e-05	274	-435	0.00658390237515898	-0.00179549524037559	12921	260
710	TNIP1	TNFAIP3 interacting protein 1	4.11046698342907e-06	710	6.85559618757747e-08	2394	1684	-0.000115448239798805	0.00692202640009455	225	12558
711	HSD11B2	hydroxysteroid 11-beta dehydrogenase 2	4.09983249911334e-06	711	6.02385257244025e-07	944	233	-0.000140355764937858	0.000955260972293409	881	12594
712	GSDMB	gasdermin B	4.09659926812149e-06	712	2.22648962462919e-08	3546	2834	-6.30987159619914e-05	0.0116097623258563	127	12309
713	FHL2	four and a half LIM domains 2	4.08460152732604e-06	713	3.48677042055853e-06	638	-75	0.00026150778154189	-0.000306345114549453	12496	740
714	ATIC	5-aminoimidazole-4-carboxamide ribonucleotide formyltransferase/IMP cyclohydrolase	4.06925768316785e-06	714	4.53209705131611e-07	1040	326	-0.000147746363872905	0.00132657800471272	655	12604
715	NPR1	natriuretic peptide receptor 1	4.05014117765042e-06	715	3.87000454587173e-06	627	-88	0.000340560400036712	-0.000356412423633237	12547	661
716	MUC5AC	mucin 5AC, oligomeric mucus/gel-forming	3.99857404377895e-06	716	3.01565455923501e-07	1194	478	-0.000144148287931434	0.00191131839292634	420	12601
717	PTGDR2	prostaglandin D2 receptor 2	3.94521212095708e-06	717	1.37146871210943e-07	1794	1077	-0.000147707180294186	0.00424899345427078	320	12603
718	BGLAP	bone gamma-carboxyglutamate protein	3.92374233103103e-06	718	9.03772772744244e-08	2148	1430	-0.000129239506502427	0.00561095153337438	260	12581
719	ADCY2	adenylate cyclase 2	3.91827988702786e-06	719	8.91803188183529e-08	2164	1445	-0.00012886556069252	0.00566191443675526	258	12578
720	PLA2G7	phospholipase A2 group VII	3.89071077052253e-06	720	1.87665310415153e-07	1477	757	-0.000142062639984271	0.00294526805328555	376	12596
721	ALDH2	aldehyde dehydrogenase 2 family member	3.87794976623125e-06	721	1.51590436994252e-07	1715	994	-0.000150680894372286	0.00385468206763387	337	12614
722	VWF	von Willebrand factor	3.87575550924164e-06	722	3.18904738187867e-06	665	-57	0.000181775700767084	-0.000220918064026774	12329	885
723	PTGIR	prostaglandin I2 receptor	3.86246738874578e-06	723	3.41826658987182e-06	645	-78	0.000266624794010002	-0.000301272456322171	12493	730
724	HRH1	histamine receptor H1	3.85788770839267e-06	724	1.46092427043054e-06	766	42	-6.13588193580828e-05	0.000162031283752492	1295	12286
725	PDE4D	phosphodiesterase 4D	3.85073949648904e-06	725	2.13102106855374e-07	1379	654	-0.000139368777883415	0.00251838363070383	393	12592
726	CCL5	C-C motif chemokine ligand 5	3.83843048603216e-06	726	2.05432213204203e-07	1403	677	-0.000139077608339246	0.00259861743904377	388	12591
727	HLA-G	major histocompatibility complex, class I, G	3.82475762047258e-06	727	4.76323300236091e-08	2688	1961	-9.34069991762975e-05	0.00750034969374673	212	12504
728	RUNX3	RUNX family transcription factor 3	3.8178323211826e-06	728	5.19842886257622e-08	2612	1884	-9.79383997709361e-05	0.00719279609310802	219	12515
729	WDR36	WD repeat domain 36	3.81071804552892e-06	729	2.22096983171691e-08	3550	2821	-6.26535589527341e-05	0.0107500356064371	148	12306
730	BDKRB2	bradykinin receptor B2	3.8100910712266e-06	730	1.35640188772681e-05	310	-420	0.00569688792845261	-0.00160023824991517	12908	278
731	TBX21	T-box transcription factor 21	3.80869377773822e-06	731	1.79376949748069e-08	3838	3107	-5.57324182867252e-05	0.0118336115674327	121	12252
732	APP	amyloid beta precursor protein	3.80506798116661e-06	732	9.74627074137894e-05	30	-702	0.0684188206044801	-0.00267115772277896	12970	24
733	TNC	tenascin C	3.79142944829335e-06	733	1.01275084872117e-07	2041	1308	-0.000132467811012729	0.0049591897183677	284	12588
734	SLC11A2	solute carrier family 11 member 2	3.78514058160901e-06	734	3.1745890233188e-06	667	-67	0.00021269746456236	-0.000253604418967804	12424	810
735	TSLP	thymic stromal lymphopoietin	3.78215358151947e-06	735	6.06269340938487e-08	2484	1749	-0.000106036507730141	0.00661498661407755	235	12537
736	ARG2	arginase 2	3.77697189975373e-06	736	2.48462430844507e-08	3385	2649	-6.58176979307099e-05	0.0100051985624476	158	12331
737	IDH2	isocitrate dehydrogenase (NADP(+)) 2	3.77352635314391e-06	737	4.83851483103923e-05	101	-636	0.0307729543254095	-0.00239996276059953	12957	65
738	PRKAA2	protein kinase AMP-activated catalytic subunit alpha 2	3.76698958832492e-06	738	3.65615509533295e-06	634	-104	0.000380240129914627	-0.000391766917185792	12585	621
739	MYB	MYB proto-oncogene, transcription factor	3.76660186838443e-06	739	4.55946497224556e-08	2730	1991	-9.0778947597409e-05	0.00749930431995339	213	12491
740	CXCL14	C-X-C motif chemokine ligand 14	3.75849313965551e-06	740	5.40190582216204e-08	2576	1836	-9.9178990894895e-05	0.00690059340440751	226	12519
741	CDHR3	cadherin related family member 3	3.74685585193117e-06	741	2.13209483301791e-08	3648	2907	-6.19799967958306e-05	0.0108921099615639	145	12295
742	PYHIN1	pyrin and HIN domain family member 1	3.74119346615457e-06	742	2.56722986700516e-08	3350	2608	-6.69533549314945e-05	0.00975703255973112	164	12342
743	IL1RL1	interleukin 1 receptor like 1	3.72578165641076e-06	743	6.84477017710857e-08	2397	1654	-0.000113212498729376	0.0061624428597034	248	12552
744	RNASE3	ribonuclease A family member 3	3.72557583147965e-06	744	1.75114790018726e-08	3865	3121	-5.46533259648444e-05	0.011627522170048	126	12244
745	ADCYAP1R1	ADCYAP receptor type I	3.7249405881125e-06	745	9.79389137669418e-08	2073	1328	-0.000130062877482499	0.0049467211010134	286	12583
746	IL4R	interleukin 4 receptor	3.71911518552238e-06	746	9.89978175657489e-08	2055	1309	-0.000129588143193565	0.00486832177784879	292	12582
747	RAD50	RAD50 double strand break repair protein	3.71314800428604e-06	747	1.93110895767342e-08	3771	3024	-5.83967348800442e-05	0.011228559564961	136	12274
748	ORMDL3	ORMDL sphingolipid biosynthesis regulator 3	3.70825981554181e-06	748	1.2769011342285e-07	1852	1104	-0.000140969885218826	0.00409391883635815	326	12595
749	CCL26	C-C motif chemokine ligand 26	3.69733873640177e-06	749	1.42315464451832e-07	1761	1012	-0.000144023250025254	0.00374170680123859	344	12599
750	CTF1	cardiotrophin 1	3.69313448231667e-06	750	3.78640523860634e-06	629	-121	0.000458155033871367	-0.000446869272360317	12649	566
751	TNNI3	troponin I3, cardiac type	3.66641076047875e-06	751	3.22382299644279e-06	662	-89	0.000286920246683408	-0.000326310557682609	12521	712
752	CYP1B1	cytochrome P450 family 1 subfamily B member 1	3.63204675638863e-06	752	3.39244643255086e-06	648	-104	0.000352814428985289	-0.000377732862664418	12572	647
753	PPARD	peroxisome proliferator activated receptor delta	3.62412211362406e-06	753	1.20564298079991e-05	442	-311	0.00374954967028772	-0.00112710197733708	12876	315
754	KIF3A	kinesin family member 3A	3.61906222912196e-06	754	1.97033853525886e-08	3749	2995	-5.90116391310028e-05	0.0108390913762203	146	12276
755	PROC	protein C, inactivator of coagulation factors Va and VIIIa	3.60936264128823e-06	755	3.95151711842403e-05	147	-608	0.0240252240800181	-0.00219449248590324	12950	81
756	ADORA2A	adenosine A2a receptor	3.60731884786957e-06	756	3.83596123897014e-05	150	-606	0.0232459251081591	-0.00218603522180896	12949	86
757	TLR5	toll like receptor 5	3.60085141046981e-06	757	4.20321871127579e-06	622	-135	0.000567434526022232	-0.000486114940413424	12670	520
758	TCF4	transcription factor 4	3.54654944136355e-06	758	3.78467889452032e-06	631	-127	0.00048065421960408	-0.000450411779053171	12654	546
759	PRKCB	protein kinase C beta	3.54002795757928e-06	759	1.19772690007302e-05	444	-315	0.00377283973523001	-0.00111510880663747	12873	314
760	SLC6A2	solute carrier family 6 member 2	3.53173961129362e-06	760	0.000198560223780319	11	-749	0.148721607611459	-0.00264527296885892	12968	7
761	ADRA1B	adrenoceptor alpha 1B	3.51919393928008e-06	761	3.62458436026151e-06	636	-125	0.000453073045032689	-0.00043989924241001	12638	570
762	LMCD1	LIM and cysteine rich domains 1	3.47444121193219e-06	762	0.000201106646597657	8	-754	0.151634411534633	-0.00261972867379687	12966	5
763	DCHS1	dachsous cadherin-related 1	3.46992550336682e-06	763	0.000200524340163905	9	-754	0.151195352483585	-0.00261632382953858	12965	6
764	PLD2	phospholipase D2	3.45470191770772e-06	764	3.16417321772955e-06	669	-95	0.000300596455684307	-0.000328196682182233	12524	688
765	SELENBP1	selenium binding protein 1	3.4416889986899e-06	765	2.56402964533687e-06	708	-57	0.000146149689784202	-0.000196176272925325	12272	985
766	HADHB	hydroxyacyl-CoA dehydrogenase trifunctional multienzyme complex subunit beta	3.44037991230902e-06	766	3.22554103189157e-06	661	-105	0.000338681808348615	-0.000361239890792447	12557	664
767	ABCC1	ATP binding cassette subfamily C member 1	3.40832657458227e-06	767	3.13442619589868e-06	683	-84	0.000263291800455489	-0.000286299432264911	12473	737
768	GAS6	growth arrest specific 6	3.40110084211486e-06	768	1.40890209422072e-05	294	-474	0.00667819592660622	-0.00161212179916245	12909	259
769	OGG1	8-oxoguanine DNA glycosylase	3.40109812092246e-06	769	2.30127896932058e-05	212	-557	0.0128181238591156	-0.00189441165335381	12932	214
770	RARG	retinoic acid receptor gamma	3.3885687642971e-06	770	3.14422351850415e-06	677	-93	0.000292412787220886	-0.00031513689507963	12506	704
771	HDAC2	histone deacetylase 2	3.38509528355487e-06	771	3.76908842341904e-06	632	-139	0.000523903290855246	-0.000470528244414127	12665	523
772	RAC2	Rac family small GTPase 2	3.37983166443017e-06	772	3.12571433128538e-06	686	-86	0.000268811432490543	-0.000290665523140995	12480	727
773	TBCE	tubulin folding cofactor E	3.3597555218855e-06	773	4.24825812885371e-06	620	-153	0.000649983493714617	-0.000514042594848481	12676	496
774	ACTG1	actin gamma 1	3.34516130711667e-06	774	1.20905499093281e-06	795	21	-2.5390154809589e-05	7.02483874494501e-05	1417	11929
775	UNC45B	unc-45 myosin chaperone B	3.33968963573735e-06	775	3.08767005645174e-06	692	-83	0.000256276614685494	-0.0002771942397662	12467	743
776	GATA4	GATA binding protein 4	3.32140167306857e-06	776	3.46636173641071e-06	640	-136	0.000471425196151857	-0.000451710627537325	12655	557
777	MT2A	metallothionein 2A	3.29671664362692e-06	777	1.17361822869515e-05	452	-325	0.00381425924325923	-0.00107143290917875	12866	312
778	RRAD	RRAD, Ras related glycolysis inhibitor and calcium channel regulator	3.29009467794518e-06	778	3.0493576405689e-06	697	-81	0.000246997968886081	-0.00026649766891356	12453	757
779	MYOCD	myocardin	3.2863312553565e-06	779	3.42297881166093e-06	644	-135	0.000462102139574226	-0.000443654719473128	12645	561
780	SLC22A3	solute carrier family 22 member 3	3.27153531682095e-06	780	1.19733591964275e-05	445	-335	0.00401107533080321	-0.00109596433113502	12870	307
781	LIF	LIF interleukin 6 family cytokine	3.26046942033009e-06	781	3.38287136264201e-06	650	-131	0.000443156148506103	-0.000427121494063242	12621	576
782	PRKCZ	protein kinase C zeta	3.24895864719489e-06	782	3.39732782535156e-06	646	-136	0.000462036584247812	-0.000441858376018505	12641	562
783	MIF	macrophage migration inhibitory factor	3.23470311104173e-06	783	3.74608113863955e-05	155	-628	0.0235253895506563	-0.00203139355373421	12942	84
784	MECP2	methyl-CpG binding protein 2	3.20605303208842e-06	784	1.99253579007956e-06	731	-53	0.000105604396874217	-0.000169920810700686	12221	1225
785	TRIM63	tripartite motif containing 63	3.20152298146595e-06	785	3.38583490035212e-06	649	-136	0.000460473546447889	-0.000435407125479369	12632	563
786	CNR1	cannabinoid receptor 1	3.195330824574e-06	786	1.39212991984154e-06	783	-3	4.17638975952462e-06	-9.585992473722e-06	10456	3468
787	CAV3	caveolin 3	3.18563298614811e-06	787	3.30931075499431e-06	655	-132	0.000436829019659249	-0.00042050355417155	12613	586
788	SHC1	SHC adaptor protein 1	3.18137754745702e-06	788	3.31527558732558e-06	654	-134	0.000444246928701628	-0.000426304591359241	12620	574
789	MYBPC3	myosin binding protein C3	3.17572997872279e-06	789	3.44665639808983e-06	641	-148	0.000510105146917294	-0.000470008036850973	12664	531
790	TH	tyrosine hydroxylase	3.16114861280437e-06	790	1.39848505865365e-05	298	-492	0.00688054648857594	-0.00155528511749975	12906	257
791	HDAC1	histone deacetylase 1	3.14819381165712e-06	791	3.42381647431239e-06	643	-148	0.000506724838198233	-0.000465932684125254	12663	533
792	SLC2A4	solute carrier family 2 member 4	3.14393982853862e-06	792	1.17974574843313e-05	450	-342	0.00403473045964131	-0.00107522742136021	12867	306
793	TSC2	TSC complex subunit 2	3.13518922765166e-06	793	1.1396698431002e-05	457	-336	0.00382929067281668	-0.00105342358049096	12863	310
794	ROCK2	Rho associated coiled-coil containing protein kinase 2	3.1242605894915e-06	794	3.33728405332504e-06	651	-143	0.000477231619625481	-0.000446769264297284	12648	549
795	HAND2	heart and neural crest derivatives expressed 2	3.11110625203431e-06	795	3.24741318778794e-06	660	-135	0.000438400780351372	-0.000419999344024632	12612	581
796	ENO1	enolase 1	3.10762199448952e-06	796	3.93524131286725e-07	1089	293	-0.00011530257046701	0.000910533244385428	917	12557
797	PSMA2	proteasome 20S subunit alpha 2	3.10494976724592e-06	797	3.1393545426771e-06	679	-118	0.000370443836035898	-0.000366384072535019	12561	629
798	PIK3CG	phosphatidylinositol-4,5-bisphosphate 3-kinase catalytic subunit gamma	3.09884743736442e-06	798	3.15647092512811e-06	671	-127	0.000400871807491271	-0.000393553624545282	12587	612
799	GLRX3	glutaredoxin 3	3.09407879154054e-06	799	3.32687048845656e-06	653	-146	0.000485723091314658	-0.000451735503564918	12656	542
800	IGF2	insulin like growth factor 2	3.08402432966375e-06	800	1.00065774308443e-05	484	-316	0.0031620784681468	-0.000974551688173746	12857	322
801	S1PR2	sphingosine-1-phosphate receptor 2	3.07397223179642e-06	801	3.19499037980295e-06	664	-137	0.000437713682033004	-0.000421134195756109	12615	583
802	RELN	reelin	3.07139463722235e-06	802	3.27187809505539e-06	658	-144	0.000471150445687976	-0.000442280827760019	12642	558
803	TBX20	T-box transcription factor 20	3.0705566157402e-06	803	3.19610566955583e-06	663	-140	0.000447454793737816	-0.000429877926203628	12626	573
804	HDAC3	histone deacetylase 3	3.05750421967253e-06	804	3.28840008750902e-06	657	-147	0.000483394812863827	-0.000449453120291863	12652	544
805	MFN2	mitofusin 2	3.05471243417461e-06	805	3.17954065417607e-06	666	-139	0.000441956150930474	-0.000424605028350271	12619	577
806	GAL	galanin and GMAP prepropeptide	3.04723906455094e-06	806	3.25370257384065e-06	659	-147	0.000478294278354575	-0.000447944142488988	12650	548
807	CABIN1	calcineurin binding protein 1	3.04525948101128e-06	807	3.17036355858373e-06	668	-139	0.000440680534643138	-0.000423291067860568	12618	578
808	HRC	histidine rich calcium binding protein	3.03541037380991e-06	808	3.15818583673027e-06	670	-138	0.000435829645468777	-0.000418886631585767	12609	588
809	APEX1	apurinic/apyrimidinic endodeoxyribonuclease 1	3.03412367569679e-06	809	3.14921223127746e-06	674	-135	0.000425143651222458	-0.000409606696219066	12602	592
810	HTR2B	5-hydroxytryptamine receptor 2B	3.03047048946613e-06	810	3.13920449122992e-06	680	-130	0.00040809658385989	-0.000393961163630597	12588	608
811	ITPR2	inositol 1,4,5-trisphosphate receptor type 2	3.02889612016264e-06	811	3.15104389897457e-06	672	-139	0.000437995101957466	-0.000421016560702608	12614	582
812	FNDC5	fibronectin type III domain containing 5	3.02106746227991e-06	812	3.14457134456689e-06	676	-136	0.000427661702861097	-0.000410865174870068	12604	591
813	BSN	bassoon presynaptic cytomatrix protein	3.0190240690416e-06	813	3.14338263310436e-06	678	-135	0.000424356655469089	-0.000407568249320617	12601	593
814	AKAP5	A-kinase anchoring protein 5	3.0181651987625e-06	814	3.14784643475496e-06	675	-139	0.00043755065443094	-0.000419524962627988	12611	584
815	BAMBI	BMP and activin membrane bound inhibitor	3.01452151286123e-06	815	3.13576155727173e-06	682	-133	0.000417056287117141	-0.000400931361210544	12594	598
816	AOC1	amine oxidase copper containing 1	3.00350058449569e-06	816	3.12855253569029e-06	684	-132	0.000412968934711118	-0.000396462077153431	12590	604
817	ADRA2C	adrenoceptor alpha 2C	3.00232977606564e-06	817	3.15058491654357e-06	673	-144	0.000453684227982275	-0.000432335487753452	12630	569
818	SIRT6	sirtuin 6	3.00070148114803e-06	818	3.12732001766093e-06	685	-133	0.000415933562348904	-0.000399093296992688	12593	600
819	SOX4	SRY-box transcription factor 4	2.99934634569369e-06	819	3.12527079689345e-06	687	-132	0.000412535745189935	-0.000395913717631567	12589	607
820	NCF4	neutrophil cytosolic factor 4	2.99105989811711e-06	820	2.31750293186365e-05	211	-609	0.0141135928550496	-0.00182155547795332	12923	188
821	SDHAF1	succinate dehydrogenase complex assembly factor 1	2.98491650297469e-06	821	0.000763883441208902	1	-820	0.626384421791299	-0.00244763153243925	12960	1
822	RBCK1	RANBP2-type and C3HC4-type zinc finger containing 1	2.98124779204445e-06	822	3.08672189769725e-06	693	-129	0.000398187124802945	-0.000384580965173735	12575	615
823	HSPB6	heat shock protein family B (small) member 6	2.97738594665071e-06	823	3.0995081856011e-06	689	-134	0.000415334096870548	-0.000398969716851196	12592	601
824	CNR2	cannabinoid receptor 2	2.97560536239741e-06	824	1.08536169369985e-06	816	-8	8.68289354959881e-06	-2.38048428991793e-05	11124	3016
825	PLPP3	phospholipid phosphatase 3	2.97005096593868e-06	825	3.09148962124282e-06	691	-134	0.000414259609246537	-0.000397986829435783	12591	602
826	TRPC1	transient receptor potential cation channel subfamily C member 1	2.96621112525531e-06	826	3.07835952493703e-06	694	-132	0.000406343457291688	-0.000391539868533701	12584	610
827	CLDN1	claudin 1	2.96248576129939e-06	827	4.32554474283495e-07	1055	228	-9.86224201366367e-05	0.000675446753576261	1031	12517
828	TFPI2	tissue factor pathway inhibitor 2	2.94464751814961e-06	828	2.38524304104384e-07	1324	496	-0.000118308054835774	0.00146054516900221	541	12565
829	BMP4	bone morphogenetic protein 4	2.91773025722032e-06	829	2.31932309895656e-07	1338	509	-0.000118053545736889	0.00148512470092514	523	12564
830	PNPLA2	patatin like phospholipase domain containing 2	2.89708565591514e-06	830	3.05834134250825e-06	695	-135	0.000412876081238613	-0.000391106563548544	12583	606
831	JUN	Jun proto-oncogene, AP-1 transcription factor subunit	2.87906674618109e-06	831	6.99184939850421e-07	901	70	-4.89429457895295e-05	0.000201534672232676	1267	12192
832	CLEC7A	C-type lectin domain containing 7A	2.86140259221103e-06	832	2.69742754205504e-06	703	-129	0.0003479681529251	-0.000369120934395223	12563	655
833	CLEC1A	C-type lectin domain family 1 member A	2.85381866253306e-06	833	2.6439563110441e-06	704	-129	0.00034107036412469	-0.000368142607466765	12562	660
834	CDK6	cyclin dependent kinase 6	2.81021062329947e-06	834	1.2084555678394e-06	796	-38	4.59213115778972e-05	-0.00010678800368538	11972	1815
835	MPO	myeloperoxidase	2.72118842106962e-06	835	2.27567576220832e-05	214	-621	0.0141319464833136	-0.00168985800948424	12918	187
836	GPX1	glutathione peroxidase 1	2.68811269269204e-06	836	8.94968848352307e-06	513	-323	0.00289074938017795	-0.000868260399739529	12831	325
837	RAPGEF3	Rap guanine nucleotide exchange factor 3	2.68515275747059e-06	837	1.44565463012697e-05	289	-548	0.00792218737309581	-0.00147146371109388	12899	247
838	THRA	thyroid hormone receptor alpha	2.66982341045375e-06	838	2.90922697307426e-06	701	-137	0.000398564095311174	-0.000365765807232164	12560	614
839	PTPRC	protein tyrosine phosphatase receptor type C	2.64337646674798e-06	839	2.07799430288472e-07	1396	557	-0.000115744282670679	0.00147236069197863	534	12560
840	BGN	biglycan	2.64250576559632e-06	840	1.24586117591124e-07	1875	1035	-0.000128946631706813	0.00273499346739219	383	12579
841	DDIT3	DNA damage inducible transcript 3	2.63457559241526e-06	841	1.37996237321723e-06	784	-57	7.86578552733821e-05	-0.00015017080876767	12165	1448
842	HSPA1B	heat shock protein family A (Hsp70) member 1B	2.62860765750061e-06	842	7.44810866663914e-07	888	46	-3.426129986654e-05	0.000120915952245028	1329	12061
843	HSD11B1	hydroxysteroid 11-beta dehydrogenase 1	2.62677709091791e-06	843	8.61818609527039e-06	570	-273	0.00235276480400882	-0.000717110145820589	12738	331
844	MAPK1	mitogen-activated protein kinase 1	2.62442348859719e-06	844	6.11761910406227e-05	75	-769	0.0470444909102388	-0.00201818166273124	12940	35
845	GRIN2B	glutamate ionotropic receptor NMDA type subunit 2B	2.62158166821235e-06	845	7.82749918885163e-07	876	31	-2.426524748544e-05	8.12690317145828e-05	1390	11906
846	IRF8	interferon regulatory factor 8	2.59133175668532e-06	846	2.18156209455128e-07	1367	521	-0.000113659385126122	0.00135008384523305	635	12555
847	DDX3X	DEAD-box helicase 3 X-linked	2.59049617401801e-06	847	3.5265187504003e-07	1132	285	-0.000100505784386409	0.000738291409595133	998	12520
848	CD2	CD2 molecule	2.5798546760424e-06	848	4.15911748892312e-07	1067	219	-9.10846730074164e-05	0.000564988174053285	1090	12494
849	MED13	mediator complex subunit 13	2.57859062746198e-06	849	2.87491949394174e-06	702	-147	0.000422613165609436	-0.000379052822236911	12574	594
850	SCN9A	sodium voltage-gated channel alpha subunit 9	2.57826942083357e-06	850	4.13938902247471e-07	1068	218	-9.02386806899486e-05	0.000562062733741719	1091	12487
851	LY96	lymphocyte antigen 96	2.56108352239128e-06	851	3.07449864007465e-07	1188	337	-0.000103610604170516	0.000863085147045863	943	12527
852	BMP6	bone morphogenetic protein 6	2.55633190061467e-06	852	2.25298755427499e-07	1355	503	-0.000113325273980032	0.00128583494600918	685	12553
853	CXCR4	C-X-C motif chemokine receptor 4	2.50475080882537e-06	853	1.55906512587308e-07	1696	843	-0.000131429190111101	0.00211150493183979	409	12586
854	NCF1	neutrophil cytosolic factor 1	2.49524964271194e-06	854	2.56937503573319e-05	200	-654	0.016803712733695	-0.00163189326633361	12911	148
855	REL	REL proto-oncogene, NF-kB subunit	2.49261912948575e-06	855	2.88891879974814e-07	1214	359	-0.000103712184910958	0.000894850267485386	924	12529
856	PTK2	protein tyrosine kinase 2	2.46205537818433e-06	856	3.70765326324509e-07	1116	260	-9.63989848443722e-05	0.000640134398327926	1049	12510
857	CASP1	caspase 1	2.46186063675881e-06	857	2.99517608407257e-05	185	-672	0.0201275832849676	-0.00165437034790192	12914	106
858	TYK2	tyrosine kinase 2	2.45576045708414e-06	858	2.0595717807721e-05	233	-625	0.0128723236298256	-0.00153485028567759	12903	212
859	DNASE1L3	deoxyribonuclease 1 like 3	2.45287145040321e-06	859	3.71981993276725e-08	2917	2058	-7.65538942163501e-05	0.0050480094449298	276	12416
860	CCL8	C-C motif chemokine ligand 8	2.44778023206047e-06	860	3.02931884357852e-05	177	-683	0.0206902477016413	-0.0016718338984973	12916	103
861	BCL2A1	BCL2 related protein A1	2.44775150795381e-06	861	5.74927076400951e-08	2520	1659	-9.53804019749178e-05	0.00406081975169537	330	12509
862	TLE3	TLE family member 3, transcriptional corepressor	2.43259744345894e-06	862	3.03949375018348e-08	3172	2310	-7.02123056292383e-05	0.00561930009439015	259	12373
863	CCR6	C-C motif chemokine receptor 6	2.4324248157288e-06	863	3.05557020489794e-05	175	-688	0.0210223230096978	-0.00167350827322141	12917	102
864	RBPJ	recombination signal binding protein for immunoglobulin kappa J region	2.41189349591547e-06	864	9.67200654076213e-08	2092	1228	-0.000118772240320559	0.0029618052129842	375	12566
865	IL2RB	interleukin 2 receptor subunit beta	2.40381770005068e-06	865	2.93962837803896e-05	188	-677	0.0199012841193237	-0.00162738458293431	12910	108
866	FLNA	filamin A	2.35978363070895e-06	866	3.43255426705673e-07	1142	276	-9.47384977707657e-05	0.000651300282075669	1043	12507
867	MAPK3	mitogen-activated protein kinase 3	2.3484592296283e-06	867	5.26170639392955e-05	84	-783	0.0411991610644684	-0.00183884357679896	12926	39
868	RUNX2	RUNX family transcription factor 2	2.34594991840685e-06	868	2.11982685460173e-07	1385	517	-0.000109595048382909	0.00121285610781634	738	12547
869	CTSD	cathepsin D	2.33590796176431e-06	869	2.2676020865488e-07	1350	481	-0.000109071660362997	0.00112357172960864	795	12546
870	GC	GC vitamin D binding protein	2.33338270145485e-06	870	1.09958083706582e-05	471	-399	0.00438732753989261	-0.000931019697880486	12848	301
871	PRKCQ	protein kinase C theta	2.32414661690571e-06	871	3.29335246386397e-07	1157	286	-9.41898804665096e-05	0.000664705932435032	1035	12506
872	BECN1	beclin 1	2.32082902438504e-06	872	2.18956275498626e-07	1363	491	-0.000107507531269826	0.00113952705097305	782	12543
873	KCNT2	potassium sodium-activated channel subfamily T member 2	2.3204903782631e-06	873	2.23481094205519e-07	1357	484	-0.000108164849595471	0.00112311734307934	796	12544
874	KCNH1	potassium voltage-gated channel subfamily H member 1	2.30947086495787e-06	874	2.1151088585109e-07	1388	514	-0.00010871659532746	0.00118706802458835	755	12545
875	ABCA1	ATP binding cassette subfamily A member 1	2.30725764487582e-06	875	1.70596541735855e-05	256	-619	0.0105599259334494	-0.00142819248217813	12896	228
876	TRAF6	TNF receptor associated factor 6	2.29840842109018e-06	876	8.76612418189529e-08	2177	1301	-0.000114047275606458	0.00299022935583833	370	12556
877	SLC35A2	solute carrier family 35 member A2	2.2627845604275e-06	877	1.90103873390575e-07	1463	586	-0.000111400869806877	0.00132599175241052	657	12550
878	NTRK2	neurotrophic receptor tyrosine kinase 2	2.25660239191185e-06	878	9.63252185611205e-07	839	-39	3.7566835238837e-05	-8.80074932845622e-05	11856	1922
879	OPRD1	opioid receptor delta 1	2.25428798845716e-06	879	5.72707651207707e-07	952	73	-4.18076585381626e-05	0.000164563023157373	1290	12140
880	VDAC2	voltage dependent anion channel 2	2.24871018675318e-06	880	3.9485772097496e-07	1087	207	-8.17355482418168e-05	0.000465483008657908	1134	12445
881	PLEK	pleckstrin	2.24728458078561e-06	881	8.73238657356186e-08	2180	1299	-0.000113433701590569	0.00291922267044051	378	12554
882	PTK2B	protein tyrosine kinase 2 beta	2.24446742050404e-06	882	4.17502836080643e-07	1065	183	-7.64030190027577e-05	0.00041073753795224	1159	12415
883	STAMBP	STAM binding protein	2.23845194489807e-06	883	1.10303209762648e-05	470	-413	0.00455552256319735	-0.000924480653242904	12843	294
884	HLA-DQA2	major histocompatibility complex, class II, DQ alpha 2	2.23733469100791e-06	884	4.56656493683221e-08	2728	1844	-8.42074574351859e-05	0.00412564517021858	324	12456
885	GSDME	gasdermin E	2.23164741002483e-06	885	1.71006067098796e-07	1571	686	-0.000117310162029774	0.00153091012327704	492	12563
886	PRDM1	PR/SET domain 1	2.21809989581099e-06	886	1.75053211515849e-07	1553	667	-0.000116760492081071	0.00147947263050593	530	12561
887	CACNB4	calcium voltage-gated channel auxiliary subunit beta 4	2.21392689681649e-06	887	5.44004011619772e-07	963	76	-4.13443048831026e-05	0.000168258444158053	1288	12137
888	PREP	prolyl endopeptidase	2.21072050726774e-06	888	4.54312676170782e-06	617	-271	0.00123118735242282	-0.000599105257469558	12703	427
889	GRK6	G protein-coupled receptor kinase 6	2.20653545849208e-06	889	1.57441463069138e-07	1683	794	-0.000125008521676895	0.00175198915404271	442	12573
890	IRAK1	interleukin 1 receptor associated kinase 1	2.19997477377386e-06	890	8.17954319857449e-08	2247	1357	-0.000110996401204656	0.00298536576801113	372	12549
891	PTPN2	protein tyrosine phosphatase non-receptor type 2	2.19528139192673e-06	891	2.06242594968722e-05	231	-660	0.0136120112679357	-0.00144888571867164	12898	199
892	NR4A3	nuclear receptor subfamily 4 group A member 3	2.180265105293e-06	892	8.06470673518072e-08	2258	1366	-0.000110163894002569	0.00297824213383024	373	12548
893	ACAN	aggrecan	2.17120461634668e-06	893	1.18650926376768e-07	1918	1025	-0.000121617199536187	0.00222548473175535	404	12568
894	CCR9	C-C motif chemokine receptor 9	2.16772416798374e-06	894	3.02873655597583e-05	178	-716	0.0216857537407869	-0.00155209050427636	12904	97
895	DDX6	DEAD-box helicase 6	2.16239306238374e-06	895	5.58804781092789e-08	2542	1647	-9.20351474459823e-05	0.00356146137374602	351	12499
896	TXNIP	thioredoxin interacting protein	2.15391401258724e-06	896	7.6099825909749e-08	2303	1407	-0.000107072455055017	0.00303055701571025	367	12541
897	CAV2	caveolin 2	2.15297761402551e-06	897	1.56571763160671e-07	1691	794	-0.000124317979949573	0.00170946422553626	449	12571
898	SLC1A2	solute carrier family 1 member 2	2.15100103222901e-06	898	9.04860391089992e-06	504	-394	0.00356514994089457	-0.000847494406698231	12815	316
899	ABCC3	ATP binding cassette subfamily C member 3	2.14423075657694e-06	899	1.04048330883228e-07	2023	1124	-0.000116950323912748	0.00241011537039248	399	12562
900	GAD2	glutamate decarboxylase 2	2.13918597221768e-06	900	6.46016134956505e-07	924	24	-1.55043872389561e-05	5.13404633332244e-05	1476	11656
901	POLG	DNA polymerase gamma, catalytic subunit	2.13901522406421e-06	901	4.25295398574147e-07	1058	157	-6.6771377576141e-05	0.000335825390178082	1193	12340
902	TSC1	TSC complex subunit 1	2.1387497147058e-06	902	1.10830212399527e-05	466	-436	0.00483219726061936	-0.000932494875611729	12849	292
903	BLK	BLK proto-oncogene, Src family tyrosine kinase	2.13670355273032e-06	903	6.24983799008903e-08	2466	1563	-9.76849677850915e-05	0.00333966765291749	356	12514
904	IRF5	interferon regulatory factor 5	2.1362133255431e-06	904	1.68391541249811e-07	1591	687	-0.00011568498883862	0.00146757855464811	535	12559
905	FPGS	folylpolyglutamate synthase	2.13230479306417e-06	905	7.46122024908552e-08	2317	1412	-0.000105352429917087	0.00301081436780661	369	12534
906	RGMB	repulsive guidance molecule BMP co-receptor b	2.11639647317694e-06	906	3.41950789252811e-08	3015	2109	-7.21174214534179e-05	0.00446348016193018	312	12385
907	GGH	gamma-glutamyl hydrolase	2.11638013148571e-06	907	1.46714865854673e-07	1742	835	-0.000122506912988652	0.00176717740979057	440	12570
908	CYP27A1	cytochrome P450 family 27 subfamily A member 1	2.11125830348392e-06	908	5.25577691261862e-07	974	66	-3.46881276232829e-05	0.000139343048029939	1313	12068
909	RET	ret proto-oncogene	2.10613901207525e-06	909	2.44114207353726e-07	1308	399	-9.74015687341366e-05	0.000840349465818025	954	12512
910	DDIT4	DNA damage inducible transcript 4	2.10280204031513e-06	910	4.14345018837134e-08	2817	1907	-7.90155950922414e-05	0.00401004349088095	335	12429
911	SMS	spermine synthase	2.1025948610192e-06	911	9.91003791010423e-08	2053	1142	-0.00011317263293339	0.00240116333128393	400	12551
912	PPARGC1A	PPARG coactivator 1 alpha	2.1008084756603e-06	912	9.21926670237662e-06	498	-414	0.00381677641478392	-0.000869734708923364	12832	311
913	NCF2	neutrophil cytosolic factor 2	2.09713491707552e-06	913	2.3949509512576e-07	1320	407	-9.74745037161843e-05	0.000853533911249738	950	12513
914	ARID5B	AT-rich interaction domain 5B	2.09423826748556e-06	914	2.62866245938053e-08	3320	2406	-6.32456187726956e-05	0.00503873727157025	277	12311
915	TAGAP	T cell activation RhoGTPase activating protein	2.08840324738334e-06	915	2.05929115518857e-05	234	-681	0.0140237727668342	-0.00142220261146806	12894	191
916	GPRC5A	G protein-coupled receptor class C group 5 member A	2.0846767875468e-06	916	3.08040329469724e-08	3147	2231	-6.87237975046954e-05	0.0046509139130169	308	12358
917	HCN1	hyperpolarization activated cyclic nucleotide gated potassium channel 1	2.08426373986643e-06	917	3.79649351309346e-07	1107	190	-7.21333767487757e-05	0.000396010110574623	1170	12387
918	CD244	CD244 molecule	2.07965316656851e-06	918	2.5831079565195e-08	3335	2417	-6.24337193090763e-05	0.00502652170359609	278	12302
919	CLEC12A	C-type lectin domain family 12 member A	2.07218650789178e-06	919	3.06069053616772e-08	3160	2241	-6.85900749155186e-05	0.00464376996418549	309	12354
920	ABCC4	ATP binding cassette subfamily C member 4	2.07045000184012e-06	920	3.8767834337617e-08	2876	1956	-7.58298839643789e-05	0.00404980020359928	331	12411
921	GART	phosphoribosylglycinamide formyltransferase, phosphoribosylglycinamide synthetase, phosphoribosylaminoimidazole synthetase	2.06871025250256e-06	921	3.2135913012967e-08	3085	2164	-6.95421157600607e-05	0.00447668898641554	311	12367
922	PADI4	peptidyl arginine deiminase 4	2.06392996066936e-06	922	5.06491826511444e-08	2629	1707	-8.64581547855034e-05	0.0035231284428626	352	12462
923	ANKRD11	ankyrin repeat domain containing 11	2.06179122879846e-06	923	2.48836840850168e-07	1301	378	-9.40603258413636e-05	0.000779357084485818	980	12505
924	HCLS1	hematopoietic cell-specific Lyn substrate 1	2.06054668835929e-06	924	6.32023669984762e-08	2460	1536	-9.70788357096594e-05	0.00316499971331987	363	12511
925	NFKBIL1	NFKB inhibitor like 1	2.05873795053271e-06	925	2.74466577776196e-08	3281	2356	-6.46643257240718e-05	0.00485038661145506	293	12322
926	PLB1	phospholipase B1	2.05319588323016e-06	926	4.25734102397875e-08	2790	1864	-7.93568366869639e-05	0.00382715712634102	339	12431
927	TNFRSF14	TNF receptor superfamily member 14	2.0528454232985e-06	927	1.37975503583073e-07	1791	864	-0.000119210835095775	0.0017736584457299	435	12567
928	ITGA6	integrin subunit alpha 6	2.05073124251731e-06	928	4.83801008509974e-08	2672	1744	-8.43748958841394e-05	0.00357647528695019	350	12458
929	IL23A	interleukin 23 subunit alpha	2.05050351940747e-06	929	2.61436573973906e-08	3324	2395	-6.26140594667505e-05	0.00491095592898089	289	12305
930	KCNMA1	potassium calcium-activated channel subfamily M alpha 1	2.05002340931484e-06	930	2.21958215066166e-07	1359	429	-9.52200742633854e-05	0.000879460042596065	933	12508
931	RAP2A	RAP2A, member of RAS oncogene family	2.04940275590187e-06	931	2.57619239653631e-08	3343	2412	-6.21377606044558e-05	0.00494315944723532	287	12297
932	CIITA	class II major histocompatibility complex transactivator	2.04780762940828e-06	932	3.69564624733809e-08	2923	1991	-7.35803167845014e-05	0.00407718499015188	328	12396
933	TNFSF14	TNF superfamily member 14	2.04642632630854e-06	933	5.82190924087759e-08	2515	1582	-9.21026041906835e-05	0.0032374464482201	361	12500
934	MGARP	mitochondria localized glutamic acid rich protein	2.04590154157243e-06	934	2.55362492272341e-08	3356	2422	-6.1848795628361e-05	0.00495517353368843	285	12294
935	B3GNT9	UDP-GlcNAc:betaGal beta-1,3-N-acetylglucosaminyltransferase 9	2.04412803852364e-06	935	2.52912588448731e-08	3368	2433	-6.15336327695762e-05	0.00497336351772801	282	12291
936	EIF2S3	eukaryotic translation initiation factor 2 subunit gamma	2.04287309453296e-06	936	8.71803129872011e-06	537	-399	0.00347849448818932	-0.000815106364718649	12798	317
937	RAB8A	RAB8A, member RAS oncogene family	2.04189523619956e-06	937	3.65533528336747e-08	2935	1998	-7.3033598961682e-05	0.00407970668192671	327	12392
938	RCAN1	regulator of calcineurin 1	2.04086666821763e-06	938	4.54718039523118e-08	2735	1797	-8.17128317023044e-05	0.00366743740278709	348	12444
939	CCL21	C-C motif chemokine ligand 21	2.03978345346169e-06	939	1.88091139131399e-07	1475	536	-0.00010081685057443	0.00109332393105546	809	12521
940	FKBP5	FKBP prolyl isomerase 5	2.03952321461192e-06	940	1.87166076219843e-07	1481	541	-0.000101256847234935	0.00110338205910505	805	12523
941	CD5	CD5 molecule	2.03792030451594e-06	941	3.4052484449326e-08	3018	2077	-7.072701020125e-05	0.00423276047247962	321	12377
942	PSG5	pregnancy specific beta-1-glycoprotein 5	2.03168152283034e-06	942	2.54571797735843e-08	3361	2419	-6.15809178723003e-05	0.0049146376037266	288	12292
943	SPRED2	sprouty related EVH1 domain containing 2	2.03167571657338e-06	943	4.32066713972519e-08	2776	1833	-7.91978286711628e-05	0.00372406158847901	345	12430
944	APOA4	apolipoprotein A4	2.03142536127071e-06	944	5.39788289236378e-07	967	23	-1.24151306524367e-05	4.67227833092264e-05	1489	11617
945	NFKBIE	NFKB inhibitor epsilon	2.03123969668755e-06	945	7.77511201701633e-08	2288	1343	-0.000104419754388529	0.00272795491265138	384	12532
946	MARCKS	myristoylated alanine rich protein kinase C substrate	2.02742020044957e-06	946	4.02236324049181e-08	2845	1899	-7.63846779369394e-05	0.00385007096065373	338	12414
947	TNFAIP2	TNF alpha induced protein 2	2.02716632296584e-06	947	2.60635832768211e-08	3328	2381	-6.2057391782111e-05	0.00482668301498166	294	12296
948	SCN2A	sodium voltage-gated channel alpha subunit 2	2.02646984486853e-06	948	2.724627411273e-07	1249	301	-8.20112850793174e-05	0.000609967423305428	1068	12448
949	GNAO1	G protein subunit alpha o1	2.02456661474662e-06	949	2.95237296473802e-07	1203	254	-7.49902733043458e-05	0.000514239920145643	1115	12403
950	GIN1	gypsy retrotransposon integrase 1	2.02279431401915e-06	950	2.51074199446514e-08	3374	2424	-6.0860385945835e-05	0.00490325341718243	290	12284
951	KIF5A	kinesin family member 5A	2.02213717378631e-06	951	2.83689490722409e-08	3252	2301	-6.52769518152264e-05	0.00465293763688229	306	12325
952	GABRB2	gamma-aminobutyric acid type A receptor subunit beta2	2.02071185654642e-06	952	3.91830341589688e-07	1092	140	-5.48562478225564e-05	0.000282899659916499	1219	12246
953	LTA4H	leukotriene A4 hydrolase	2.01964222054686e-06	953	4.54064703454802e-07	1039	86	-3.9049564497113e-05	0.00017368923096703	1284	12109
954	B3GNT2	UDP-GlcNAc:betaGal beta-1,3-N-acetylglucosaminyltransferase 2	2.01853851652784e-06	954	4.58222993295755e-08	2726	1772	-8.11971144120078e-05	0.00357685025128734	349	12441
955	SMAD3	SMAD family member 3	2.01642550982574e-06	955	2.09963857899215e-05	225	-730	0.0153273616266427	-0.00147199062217279	12900	164
956	CALD1	caldesmon 1	2.0157381299337e-06	956	8.17958193392572e-08	2246	1290	-0.000105516606947642	0.00260030218761447	387	12536
957	SLC25A12	solute carrier family 25 member 12	2.01437064929203e-06	957	5.80471850844457e-08	2516	1559	-9.04955615466509e-05	0.00314040384224627	364	12490
958	BAIAP2L1	BAR/IMD domain containing adaptor protein 2 like 1	2.01381359431436e-06	958	2.57102877467485e-08	3348	2390	-6.14475877147289e-05	0.00481301449041132	295	12290
959	ACKR3	atypical chemokine receptor 3	2.01147574328168e-06	959	3.1576050670767e-08	3113	2154	-6.80148131448321e-05	0.00433271875102873	318	12351
960	HAPLN1	hyaluronan and proteoglycan link protein 1	2.01119730226319e-06	960	2.76788765109556e-08	3273	2313	-6.40212413698402e-05	0.00465189936013477	307	12316
961	CELA2A	chymotrypsin like elastase 2A	2.01014316790241e-06	961	4.56890892915419e-07	1037	76	-3.47237078615719e-05	0.000152770880760583	1303	12070
962	BCL3	BCL3 transcription coactivator	2.01010249429808e-06	962	4.92174165046748e-07	1003	41	-2.01791407669167e-05	8.24142022662213e-05	1388	11776
963	EIF2S1	eukaryotic translation initiation factor 2 subunit alpha	2.00710627552695e-06	963	2.31544164526152e-07	1340	377	-8.72921500263594e-05	0.000756679065873658	991	12463
964	ST6GALNAC5	ST6 N-acetylgalactosaminide alpha-2,6-sialyltransferase 5	2.00026353792183e-06	964	2.59386191240079e-08	3332	2368	-6.14226500856507e-05	0.0047366240577989	301	12289
965	MAB21L2	mab-21 like 2	1.99961661658877e-06	965	3.08810874009312e-08	3142	2177	-6.72281272718272e-05	0.00435316537431374	317	12343
966	GRIN2A	glutamate ionotropic receptor NMDA type subunit 2A	1.99586207079305e-06	966	3.66902338911092e-07	1122	156	-5.72367648701304e-05	0.000311354483043715	1206	12263
967	LAMP2	lysosomal associated membrane protein 2	1.99496527835679e-06	967	2.75587245065305e-07	1241	274	-7.55109051478936e-05	0.000546620486269761	1101	12405
968	GRM1	glutamate metabotropic receptor 1	1.99460192314398e-06	968	3.06651106259198e-07	1189	221	-6.77698944832828e-05	0.000440807025014819	1149	12348
969	NDUFA4L2	NDUFA4 mitochondrial complex associated like 2	1.99226531396245e-06	969	2.95721753527226e-08	3204	2235	-6.60938119133349e-05	0.00445271297670607	314	12335
970	GABRB3	gamma-aminobutyric acid type A receptor subunit beta3	1.99162284344862e-06	970	3.12878264605029e-07	1182	212	-6.63301920962662e-05	0.000422224042811107	1154	12336
971	CCR10	C-C motif chemokine receptor 10	1.98881497719418e-06	971	5.04311224472848e-07	990	19	-9.58191326498411e-06	3.77874845666895e-05	1550	11543
972	FOSB	FosB proto-oncogene, AP-1 transcription factor subunit	1.98823769214146e-06	972	2.95380426193417e-07	1202	230	-6.79374980244859e-05	0.000457294669192536	1137	12350
973	SCN1A	sodium voltage-gated channel alpha subunit 1	1.9868392297201e-06	973	2.4708696412112e-07	1303	330	-8.15386981599697e-05	0.000655656945807633	1042	12443
974	CYP19A1	cytochrome P450 family 19 subfamily A member 1	1.98262603820505e-06	974	1.06734358089148e-06	822	-152	0.000162236224295505	-0.000301359157807168	12494	928
975	TXNDC5	thioredoxin domain containing 5	1.98105977649546e-06	975	5.87005790887999e-08	2505	1530	-8.98118860058639e-05	0.00303102145803805	366	12478
976	STX1B	syntaxin 1B	1.98097514532621e-06	976	2.0248376763348e-07	1412	436	-8.82829226881974e-05	0.000863705163362229	941	12465
977	TRIM28	tripartite motif containing 28	1.98035061768616e-06	977	4.5251322104736e-07	1041	64	-2.89608461470311e-05	0.000126742439531914	1319	11992
978	RELA	RELA proto-oncogene, NF-kB subunit	1.97884076710232e-06	978	2.76734369543259e-05	193	-785	0.0217236480091458	-0.00155339000217532	12905	96
979	SNAP25	synaptosome associated protein 25	1.97864307397952e-06	979	8.54668738403636e-06	587	-392	0.00335030145454225	-0.000775628084999972	12780	318
980	SLC1A1	solute carrier family 1 member 1	1.97001789613298e-06	980	1.08861385814787e-05	476	-504	0.00548661384506529	-0.000992889019651021	12860	282
981	SLC12A5	solute carrier family 12 member 5	1.96206560507829e-06	981	2.6695876034162e-07	1260	279	-7.4481494135312e-05	0.000547416303816842	1100	12400
982	EIF2AK2	eukaryotic translation initiation factor 2 alpha kinase 2	1.95910056209477e-06	982	3.18002079227587e-07	1175	193	-6.13744012909242e-05	0.000378106408484291	1177	12287
983	PCDH12	protocadherin 12	1.9585041657071e-06	983	2.80027555751619e-07	1230	247	-6.916680627065e-05	0.000483750528929653	1126	12363
984	EEF1A2	eukaryotic translation elongation factor 1 alpha 2	1.95695226276313e-06	984	1.95675975902158e-07	1437	453	-8.86412170836777e-05	0.000886499375031699	927	12470
985	SMC1A	structural maintenance of chromosomes 1A	1.95180772244321e-06	985	2.13043010310992e-07	1380	395	-8.41519890728417e-05	0.000770964050365066	983	12455
986	CNTNAP2	contactin associated protein 2	1.95173838913982e-06	986	3.26509090435496e-07	1161	175	-5.71390908262118e-05	0.000341554218099469	1190	12262
987	PURA	purine rich element binding protein A	1.94955221144477e-06	987	1.8801377939838e-07	1476	489	-9.19387381258076e-05	0.000953331031396494	883	12498
988	KCNAB2	potassium voltage-gated channel subfamily A regulatory beta subunit 2	1.94836514304414e-06	988	1.88191337343792e-07	1474	486	-9.14609899490829e-05	0.000946905459519454	888	12496
989	VDAC1	voltage dependent anion channel 1	1.94231849904703e-06	989	2.68158543274194e-07	1255	266	-7.13301725109355e-05	0.00051665672074651	1113	12380
990	SETD1A	SET domain containing 1A, histone lysine methyltransferase	1.94168842799436e-06	990	2.07272777488588e-07	1398	408	-8.45672932153439e-05	0.0007922088786217	972	12459
991	IGF1R	insulin like growth factor 1 receptor	1.93519991621886e-06	991	2.25552850366115e-06	724	-267	0.000602226110477526	-0.000516698377630435	12677	513
992	ASTN1	astrotactin 1	1.93517469435137e-06	992	2.77406555287926e-07	1235	243	-6.74097929349659e-05	0.000470247450727383	1133	12345
993	HNRNPU	heterogeneous nuclear ribonucleoprotein U	1.93300532629009e-06	993	1.98208977216224e-07	1428	435	-8.62209050890576e-05	0.000840857316936188	952	12461
994	SLC1A3	solute carrier family 1 member 3	1.92971018402096e-06	994	2.15736616961277e-07	1373	379	-8.1764177828324e-05	0.000731360159743945	1002	12446
995	DYRK1A	dual specificity tyrosine phosphorylation regulated kinase 1A	1.92958323652228e-06	995	2.80096256190965e-07	1229	234	-6.55425239486858e-05	0.000451522477346213	1144	12328
996	GLUD1	glutamate dehydrogenase 1	1.92767062076122e-06	996	1.88501510962299e-07	1473	477	-8.99152207290165e-05	0.000919498886103103	913	12481
997	PCDH19	protocadherin 19	1.92716022343629e-06	997	1.91661255156589e-07	1458	461	-8.83558386271875e-05	0.000888420863004131	926	12468
998	NTRK3	neurotrophic receptor tyrosine kinase 3	1.9218654244595e-06	998	1.95649200821133e-07	1438	440	-8.60856483612983e-05	0.000845620786762181	951	12460
999	LGI1	leucine rich glioma inactivated 1	1.91999185386008e-06	999	1.85180239039506e-07	1498	499	-9.24049392807137e-05	0.00095807593507618	875	12501
1000	LMAN2L	lectin, mannose binding 2 like	1.91954600980702e-06	1000	2.16219514630758e-07	1371	371	-8.02174399280113e-05	0.000712151569638403	1009	12437
1001	EARS2	glutamyl-tRNA synthetase 2, mitochondrial	1.91801959377459e-06	1001	1.85065502376033e-07	1501	500	-9.25327511880166e-05	0.000959009796887297	874	12502
1002	STXBP1	syntaxin binding protein 1	1.91572544718015e-06	1002	2.49470039689841e-07	1298	296	-7.38431317481929e-05	0.000567054732365325	1087	12398
1003	RAB39B	RAB39B, member RAS oncogene family	1.91496836007373e-06	1003	1.8559192306039e-07	1494	491	-9.11256342226515e-05	0.0009402494647962	893	12495
1004	TANC2	tetratricopeptide repeat, ankyrin repeat and coiled-coil containing 2	1.91266732429921e-06	1004	1.86797540961873e-07	1486	482	-9.00364147436227e-05	0.000921905650312218	911	12484
1005	MEF2C	myocyte enhancer factor 2C	1.91216898463603e-06	1005	1.98442370026774e-07	1427	422	-8.37426801512987e-05	0.000806935311516404	966	12453
1006	PRRT2	proline rich transmembrane protein 2	1.91157081733781e-06	1006	1.85909675767128e-07	1492	486	-9.03521024228242e-05	0.000929023417226178	901	12489
1007	SLC4A10	solute carrier family 4 member 10	1.91064799886495e-06	1007	1.87587227567442e-07	1478	471	-8.83535841842652e-05	0.000899915207465392	920	12467
1008	CHD2	chromodomain helicase DNA binding protein 2	1.9070416903403e-06	1008	1.8517585065482e-07	1499	491	-9.09213426715167e-05	0.000936357469957086	894	12493
1009	RARS2	arginyl-tRNA synthetase 2, mitochondrial	1.90692166835535e-06	1009	1.83906839760755e-07	1508	499	-9.17695130406167e-05	0.00095155391250932	884	12497
1010	CDKL5	cyclin dependent kinase like 5	1.9059139760122e-06	1010	1.85449679270112e-07	1496	486	-9.01285441252743e-05	0.000926274192341928	903	12486
1011	IQSEC2	IQ motif and Sec7 domain ArfGEF 2	1.90264303433485e-06	1011	1.96904073873042e-07	1433	422	-8.30935191744236e-05	0.000802915360489305	967	12452
1012	DNM1	dynamin 1	1.901813570491e-06	1012	2.29149042473909e-07	1343	331	-7.58483330588639e-05	0.000629500291832521	1053	12412
1013	UBE3A	ubiquitin protein ligase E3A	1.90011522177163e-06	1013	1.98699189303358e-07	1425	412	-8.18640659929834e-05	0.000782847471369911	976	12447
1014	SSTR1	somatostatin receptor 1	1.89895490914509e-06	1014	1.26548185672305e-07	1860	846	-0.00010705976507877	0.00160651585313675	465	12540
1015	ERN1	endoplasmic reticulum to nucleus signaling 1	1.89889705133992e-06	1015	2.05348893577158e-07	1404	389	-7.98807196015143e-05	0.000738670952971227	997	12435
1016	KCND2	potassium voltage-gated channel subfamily D member 2	1.89859520056554e-06	1016	2.38888407979919e-07	1322	306	-7.30998528418553e-05	0.000580970131373054	1077	12393
1017	SLC12A2	solute carrier family 12 member 2	1.89442958909704e-06	1017	2.11780175942136e-07	1387	370	-7.83586650985903e-05	0.000700938947965906	1017	12426
1018	TRPM4	transient receptor potential cation channel subfamily M member 4	1.89076003343612e-06	1018	4.65255202513719e-06	616	-402	0.00187032591410515	-0.000760085533441319	12767	339
1019	AGMO	alkylglycerol monooxygenase	1.88989073109631e-06	1019	1.83656681016094e-07	1509	490	-8.9991773697886e-05	0.00092604645823719	905	12482
1020	ANK3	ankyrin 3	1.88190808344767e-06	1020	1.8644566219996e-07	1489	469	-8.74430155717811e-05	0.000882614891136958	929	12464
1021	JUND	JunD proto-oncogene, AP-1 transcription factor subunit	1.88020727290858e-06	1021	7.25109103297376e-07	890	-131	9.49892925319563e-05	-0.000246307152751024	12412	1311
1022	WDR45	WD repeat domain 45	1.8799523935568e-06	1022	1.83467123818358e-07	1513	491	-9.00823577948135e-05	0.000923056625236389	907	12485
1023	GDNF	glial cell derived neurotrophic factor	1.87605178383778e-06	1023	1.94015582065679e-07	1449	426	-8.26506379599793e-05	0.000799198059914894	970	12451
1024	SSTR5	somatostatin receptor 5	1.87554495523303e-06	1024	1.14525295190905e-07	1950	926	-0.000106050423346778	0.00173675462854578	444	12538
1025	ALG13	ALG13 UDP-N-acetylglucosaminyltransferase subunit	1.87125370861757e-06	1025	1.81351816487169e-07	1520	495	-8.97691491611489e-05	0.000926270585765697	904	12477
1026	SNTA1	syntrophin alpha 1	1.86935718100272e-06	1026	1.96178202230836e-07	1435	409	-8.02368847124119e-05	0.000764567087030112	986	12439
1027	SYNGAP1	synaptic Ras GTPase activating protein 1	1.86692409962096e-06	1027	2.07280663303281e-07	1397	370	-7.66938454222138e-05	0.000690761916859757	1020	12419
1028	TIRAP	TIR domain containing adaptor protein	1.86533111455385e-06	1028	1.9118887850724e-06	736	-292	0.00055827152524114	-0.000544676685449725	12684	522
1029	PIGH	phosphatidylinositol glycan anchor biosynthesis class H	1.86515347655334e-06	1029	1.79804011163299e-07	1529	500	-8.99020055816495e-05	0.000932576738276668	896	12480
1030	PIGQ	phosphatidylinositol glycan anchor biosynthesis class Q	1.86440130133312e-06	1030	1.79648205839787e-07	1530	500	-8.98241029198936e-05	0.000932200650666562	897	12479
1031	SSTR2	somatostatin receptor 2	1.86353630533449e-06	1031	1.27372899599078e-07	1854	823	-0.000104827896370041	0.00153369037929028	488	12533
1032	KCNK5	potassium two pore domain channel subfamily K member 5	1.8607562741737e-06	1032	2.02873404816912e-07	1410	378	-7.66861470207928e-05	0.000703365871637658	1015	12417
1033	MYO5B	myosin VB	1.859376642108e-06	1033	1.08461144696162e-06	817	-216	0.00023427607254371	-0.000401625354695327	12595	773
1034	ADM	adrenomedullin	1.85905133092077e-06	1034	3.84620056063106e-05	149	-885	0.0340388749615849	-0.00164526042786488	12912	56
1035	ZDHHC9	zinc finger DHHC-type palmitoyltransferase 9	1.85671778149552e-06	1035	1.79068702180437e-07	1536	501	-8.97134197923991e-05	0.000930215608529257	899	12475
1036	CCR7	C-C motif chemokine receptor 7	1.85598853203929e-06	1036	1.73346565463385e-07	1560	524	-9.08336003028136e-05	0.00097253799078859	865	12492
1037	PNPO	pyridoxamine 5'-phosphate oxidase	1.84913322666736e-06	1037	1.25000959691946e-07	1871	834	-0.000104250800383083	0.00154217711104058	481	12531
1038	LCA5	lebercilin LCA5	1.82460974604738e-06	1038	3.66866848428757e-07	1123	85	-3.11836821164444e-05	0.000155091828414027	1301	12023
1039	RRM2B	ribonucleotide reductase regulatory TP53 inducible subunit M2B	1.82271600297038e-06	1039	1.07585729772252e-07	1991	952	-0.000102421614743184	0.0017352256348278	446	12525
1040	NBN	nibrin	1.82021439747805e-06	1040	8.70043180156467e-07	850	-190	0.000165308204229729	-0.000345840735520829	12539	918
1041	GRIA2	glutamate ionotropic receptor AMPA type subunit 2	1.81112259051271e-06	1041	1.38847879116576e-07	1784	743	-0.000103163974183616	0.00134566408475094	639	12526
1042	AQP4	aquaporin 4	1.79824067853562e-06	1042	1.25438597219441e-07	1868	826	-0.000103612281303258	0.00148534680047042	522	12528
1043	TFAM	transcription factor A, mitochondrial	1.75297020297352e-06	1043	3.67113042058043e-07	1121	78	-2.86348172805274e-05	0.000136731675831934	1315	11987
1044	CDCA7	cell division cycle associated 7	1.74891642309983e-06	1044	9.61687324576055e-07	840	-204	0.000196184214213515	-0.000356778950312366	12548	854
1045	TRPM7	transient receptor potential cation channel subfamily M member 7	1.74205032076014e-06	1045	1.10193058673685e-06	812	-233	0.000256749826709686	-0.000405897724737113	12599	742
1046	MAPT	microtubule associated protein tau	1.72057804127697e-06	1046	2.54407555244895e-06	709	-337	0.000857353461175297	-0.00057983479991034	12696	475
1047	NRF1	nuclear respiratory factor 1	1.70223725907331e-06	1047	2.891269964409e-07	1213	166	-4.79950814091895e-05	0.000282571385006169	1220	12182
1048	PPIF	peptidylprolyl isomerase F	1.69809223019499e-06	1048	9.54903455224942e-07	841	-207	0.000197665015231563	-0.000351505091650363	12541	850
1049	NRG1	neuregulin 1	1.62659792469907e-06	1049	7.6074845103043e-07	885	-164	0.000124762745968991	-0.000266762059650647	12456	1083
1050	ABO	ABO, alpha 1-3-N-acetylgalactosaminyltransferase and alpha 1-3-galactosyltransferase	1.60685418055397e-06	1050	1.01699697226761e-06	826	-224	0.000227807321787945	-0.00035993533644409	12553	783
1051	FADD	Fas associated via death domain	1.6014114060727e-06	1051	6.42841862419094e-07	925	-126	8.09980746648058e-05	-0.00020177783716516	12291	1431
1052	PLA2G4A	phospholipase A2 group IVA	1.58611304925928e-06	1052	7.70064023054273e-07	884	-168	0.000129370755873118	-0.00026646699227556	12452	1062
1053	EGF	epidermal growth factor	1.57429566281967e-06	1053	6.51623339386673e-07	920	-133	8.66659041384276e-05	-0.000209381323155017	12313	1380
1054	SORL1	sortilin related receptor 1	1.49209647592537e-06	1054	8.49268056918984e-05	45	-1009	0.0856911469431255	-0.0015055253442087	12901	14
1055	SBDS	SBDS ribosome maturation factor	1.45363407631115e-06	1055	8.75258180557889e-07	849	-206	0.000180303185194925	-0.000299448619720097	12491	887
1056	PTH1R	parathyroid hormone 1 receptor	1.44817949905171e-06	1056	0.000188389204041827	14	-1042	0.196301550611584	-0.00150900303801188	12902	4
1057	PAX6	paired box 6	1.42858836026538e-06	1057	9.45803994615677e-06	492	-565	0.00534379256957857	-0.000807152423549937	12793	287
1058	EDNRA	endothelin receptor type A	1.42284963830318e-06	1058	1.53371246485704e-05	271	-787	0.0120703170984249	-0.0011197826653446	12874	220
1059	RAF1	Raf-1 proto-oncogene, serine/threonine kinase	1.4214873432942e-06	1059	4.77598785931918e-07	1020	-39	1.86263526513448e-05	-5.54380063884737e-05	11576	2489
1060	PRF1	perforin 1	1.3951880490827e-06	1060	8.25250039581226e-07	863	-197	0.000162574257797501	-0.000274852045669292	12463	925
1061	CORO1A	coronin 1A	1.3926998762705e-06	1061	1.17667895868787e-06	803	-258	0.000303583171341471	-0.000359316568077789	12551	684
1062	AR	androgen receptor	1.39202578638667e-06	1062	9.30666652496022e-06	497	-565	0.00525826658660253	-0.000786494569308467	12786	289
1063	CLU	clusterin	1.38908791946421e-06	1063	9.54659486963507e-05	32	-1031	0.0984253931059376	-0.0014321496449676	12897	8
1064	VIP	vasoactive intestinal peptide	1.37568638739203e-06	1064	1.17884195546774e-06	802	-262	0.000308856592332547	-0.000360429833496713	12556	680
1065	LHX4	LIM homeobox 4	1.36430877237056e-06	1065	1.00073908756748e-06	830	-235	0.000235173685578358	-0.000320612561507082	12516	771
1066	FARSB	phenylalanyl-tRNA synthetase subunit beta	1.36336416374942e-06	1066	1.61959386295989e-06	747	-319	0.000516650442284204	-0.000434913168236065	12631	526
1067	MEN1	menin 1	1.35268991342609e-06	1067	0.000188762508966098	13	-1054	0.198955684450267	-0.0014257351687511	12895	3
1068	CYLD	CYLD lysine 63 deubiquitinase	1.31088922476407e-06	1068	1.14296279021536e-06	810	-258	0.000294884399875563	-0.00033820941998913	12533	700
1069	PRKCH	protein kinase C eta	1.30351467168181e-06	1069	1.29802255752307e-06	790	-279	0.000362148293548936	-0.000363680593399226	12558	636
1070	CDC73	cell division cycle 73	1.29967651850397e-06	1070	0.000189180492197404	12	-1058	0.200152960744854	-0.0013750577565772	12892	2
1071	CXCL12	C-X-C motif chemokine ligand 12	1.28749316158326e-06	1071	5.16897768916505e-07	979	-92	4.75545947403185e-05	-0.00011844937086566	12039	1794
1072	IL1R1	interleukin 1 receptor type 1	1.28640277458117e-06	1072	3.06420767622805e-05	173	-899	0.0275472270092902	-0.00115647609434848	12879	77
1073	EDNRB	endothelin receptor type B	1.27419922884298e-06	1073	1.13356431027398e-05	458	-615	0.00697142050818499	-0.000783632525738435	12784	255
1074	GHRL	ghrelin and obestatin prepropeptide	1.2558908034617e-06	1074	8.90619587422883e-07	846	-228	0.000203061265932417	-0.000286343103189268	12474	838
1075	TF	transferrin	1.23592575633118e-06	1075	1.19306417743695e-05	447	-628	0.00749244303430405	-0.000776161374975984	12781	251
1076	TTR	transthyretin	1.22488160970927e-06	1076	1.23286708467281e-05	435	-641	0.00790267801275274	-0.000785149111823639	12785	248
1077	NQO2	N-ribosyldihydronicotinamide:quinone reductase 2	1.20987898704145e-06	1077	4.93611398435027e-07	1002	-75	3.7020854882627e-05	-9.07409240281085e-05	11878	1933
1078	ATXN7	ataxin 7	1.19995397625353e-06	1078	1.44132708953223e-06	770	-308	0.000443928743575926	-0.000369585824686086	12564	575
1079	MET	MET proto-oncogene, receptor tyrosine kinase	1.18244771003037e-06	1079	4.136471755536e-07	1069	-10	4.136471755536e-06	-1.18244771003036e-05	10598	3474
1080	ADH1B	alcohol dehydrogenase 1B (class I), beta polypeptide	1.17104570968796e-06	1080	1.20441685926143e-06	798	-282	0.000339645554311722	-0.000330234890132006	12527	662
1081	SPRED1	sprouty related EVH1 domain containing 1	1.16127699718548e-06	1081	7.88246400945694e-07	873	-208	0.000163955251396704	-0.000241545615414579	12401	921
1082	MAOA	monoamine oxidase A	1.16026622624313e-06	1082	8.64776490416544e-07	853	-229	0.000198033816305389	-0.000265700965809678	12451	849
1083	ERF	ETS2 repressor factor	1.14760636825591e-06	1083	8.08242260429664e-07	868	-215	0.000173772085992378	-0.000246735369175021	12414	900
1084	FGD1	FYVE, RhoGEF and PH domain containing 1	1.12187956349605e-06	1084	7.81054578061594e-07	879	-205	0.000160116188502627	-0.000229985310516689	12373	939
1085	PSEN1	presenilin 1	1.11233016436656e-06	1085	1.51097301524566e-06	761	-324	0.000489555256939595	-0.000360394973254767	12555	538
1086	PLCB1	phospholipase C beta 1	1.09523833212091e-06	1086	5.04097882336683e-07	991	-95	4.78892988219849e-05	-0.000104047641551486	11958	1788
1087	COMT	catechol-O-methyltransferase	1.09117014843208e-06	1087	7.81787436552288e-07	877	-210	0.000164175361675981	-0.000229145731170736	12366	919
1088	ERBB3	erb-b2 receptor tyrosine kinase 3	1.08941100197776e-06	1088	2.8116537152562e-07	1227	139	-3.90819866420612e-05	0.000151428129274909	1304	12110
1089	IKBKB	inhibitor of nuclear factor kappa B kinase subunit beta	1.08558857920807e-06	1089	2.960752837191e-05	187	-902	0.0267059905914628	-0.000979200898445679	12859	78
1090	FBLN5	fibulin 5	1.07908418720747e-06	1090	1.49134121129419e-06	764	-326	0.000486177234881905	-0.000351781445029634	12542	541
1091	ABCC9	ATP binding cassette subfamily C member 9	1.06355999952779e-06	1091	7.10848287040504e-05	59	-1032	0.07335954322258	-0.00109759391951268	12871	22
1092	TBCD	tubulin folding cofactor D	1.06309958927577e-06	1092	1.45696163366278e-06	768	-324	0.000472055569306741	-0.00034444426692535	12537	554
1093	HBA1	hemoglobin subunit alpha 1	1.0623557271373e-06	1093	9.48130665649776e-06	491	-602	0.00570774660721165	-0.000639538147736652	12710	277
1094	CASQ2	calsequestrin 2	1.0554034651673e-06	1094	7.04171862490642e-05	62	-1032	0.0726705362090343	-0.00108917637605265	12869	23
1095	GSR	glutathione-disulfide reductase	1.05403938919459e-06	1095	9.41996313947309e-07	842	-253	0.000238325067428669	-0.000266671965466232	12454	767
1096	LAMA2	laminin subunit alpha 2	1.04617674506259e-06	1096	3.11292919000756e-07	1184	88	-2.73937768720665e-05	9.20635535655078e-05	1368	11968
1097	WT1	WT1 transcription factor	1.04528710639778e-06	1097	1.07215129202053e-06	819	-278	0.000298058059181708	-0.000290589815578582	12479	696
1098	KIT	KIT proto-oncogene, receptor tyrosine kinase	1.0361288762568e-06	1098	4.00968791844334e-07	1080	-18	7.21743825319801e-06	-1.86503197726224e-05	10962	3119
1099	BAX	BCL2 associated X, apoptosis regulator	1.02091938750086e-06	1099	1.1474108475735e-05	456	-643	0.00737785174989759	-0.000656451166163053	12714	252
1100	HSP90AA1	heat shock protein 90 alpha family class A member 1	1.01936975566479e-06	1100	5.41128844704931e-07	965	-135	7.30523940351657e-05	-0.000137614917014747	12127	1506
1101	P3H2	prolyl 3-hydroxylase 2	1.00768635781199e-06	1101	2.6770374357027e-07	1258	157	-4.20294877405323e-05	0.000158206758176483	1299	12142
1102	NOD2	nucleotide binding oligomerization domain containing 2	1.00342418187651e-06	1102	2.06070355500439e-05	232	-870	0.0179281209285382	-0.00087297903823256	12834	128
1103	CYP2A6	cytochrome P450 family 2 subfamily A member 6	1.00293625065913e-06	1103	8.07617276266654e-05	51	-1052	0.084961337463252	-0.00105508893569341	12864	15
1104	MGME1	mitochondrial genome maintenance exonuclease 1	9.93570364890004e-07	1104	1.37431470092084e-06	785	-319	0.000438406389593747	-0.000316948946399911	12508	580
1105	NOTCH3	notch receptor 3	9.91962179657181e-07	1105	1.15955539940707e-05	454	-651	0.00754870565014	-0.000645767378956825	12711	250
1106	TLX1	T cell leukemia homeobox 1	9.79761849643537e-07	1106	6.22168285263541e-07	936	-170	0.000105768608494802	-0.000166559514439401	12212	1222
1107	TNFSF10	TNF superfamily member 10	9.74461174329847e-07	1107	2.91394818337953e-07	1212	105	-3.0596455925485e-05	0.000102318423304634	1354	12014
1108	MTOR	mechanistic target of rapamycin kinase	9.7214795406697e-07	1108	8.99852305877465e-06	509	-599	0.00539011531220602	-0.000582316624486115	12697	285
1109	VIM	vimentin	9.6056840001608e-07	1109	4.6890694966298e-07	1029	-80	3.75125559730384e-05	-7.68454720012864e-05	11760	1926
1110	CDH1	cadherin 1	9.54280692874283e-07	1110	4.08742373370673e-07	1073	-37	1.51234678147149e-05	-3.53083856363485e-05	11355	2652
1111	SLC9A3	solute carrier family 9 member A3	9.50372842854496e-07	1111	8.67837019525206e-07	851	-260	0.000225637625076553	-0.000247096939142169	12415	786
1112	COL9A1	collagen type IX alpha 1 chain	9.49767690018622e-07	1112	5.37372129928218e-07	968	-144	7.73815867096634e-05	-0.000136766547362682	12125	1459
1113	NCOA1	nuclear receptor coactivator 1	9.42121772614596e-07	1113	1.67085177615101e-07	1599	486	-8.12033963209392e-05	0.000457871181490694	1136	12442
1114	INHBA	inhibin subunit beta A	9.37465655052286e-07	1114	3.29166198575699e-07	1158	44	-1.44833127373308e-05	4.12484888223006e-05	1516	11641
1115	COL4A1	collagen type IV alpha 1 chain	9.34142652256547e-07	1115	1.97994780210031e-06	733	-382	0.000756340060402319	-0.000356842493162001	12549	486
1116	CR1	complement C3b/C4b receptor 1 (Knops blood group)	9.33163716204413e-07	1116	8.61914403743003e-05	41	-1075	0.0926557984023728	-0.00100315099491974	12861	13
1117	ETFA	electron transfer flavoprotein subunit alpha	9.19776732098166e-07	1117	4.29074184881758e-07	1057	-60	2.57444510929055e-05	-5.518660392589e-05	11571	2203
1118	UNC5B	unc-5 netrin receptor B	9.10894469533741e-07	1118	7.47842371146772e-07	887	-231	0.000172751587734904	-0.000210416622462294	12315	902
1119	CREBBP	CREB binding protein	9.04721582134164e-07	1119	1.61568822065621e-06	749	-370	0.000597804641642799	-0.000334746985389641	12531	514
1120	SCO2	synthesis of cytochrome C oxidase 2	8.99738059661211e-07	1120	6.15774005439893e-07	937	-183	0.0001126866429955	-0.000164652064918002	12207	1158
1121	ABL1	ABL proto-oncogene 1, non-receptor tyrosine kinase	8.99463128832795e-07	1121	2.77299421679566e-07	1237	116	-3.21667329148297e-05	0.000104337722944604	1349	12034
1122	FLT1	fms related receptor tyrosine kinase 1	8.95569608065979e-07	1122	6.77037457843294e-07	909	-213	0.000144208978520622	-0.000190756326518054	12263	994
1123	KEAP1	kelch like ECH associated protein 1	8.84599038452783e-07	1123	2.92379504816919e-07	1210	87	-2.5437016919072e-05	7.69601163453921e-05	1397	11930
1124	HOMER1	homer scaffold protein 1	8.81539489179158e-07	1124	8.70320750365974e-05	39	-1085	0.0944298014147082	-0.000956470345759387	12853	9
1125	APRT	adenine phosphoribosyltransferase	8.81442779059864e-07	1125	1.79819417237383e-05	250	-875	0.015734199008271	-0.000771262431677381	12777	158
1126	NISCH	nischarin	8.80597376272768e-07	1126	4.71675040128168e-07	1027	-99	4.66958289726887e-05	-8.71791402510041e-05	11851	1803
1127	SMARCAL1	SWI/SNF related, matrix associated, actin dependent regulator of chromatin, subfamily a like 1	8.7692687592687e-07	1127	1.0182923908867e-06	825	-302	0.000307524302047783	-0.000264831916529915	12450	682
1128	ATR	ATR serine/threonine kinase	8.7282131222318e-07	1128	4.86083675422353e-07	1010	-118	5.73578736998376e-05	-0.000102992914842335	11943	1675
1129	WNT5B	Wnt family member 5B	8.67765588030286e-07	1129	3.05662013073252e-07	1191	62	-1.89510448105416e-05	5.38014664578778e-05	1463	11698
1130	TGFBR1	transforming growth factor beta receptor 1	8.66974195312861e-07	1130	5.33562778644749e-07	971	-159	8.4836481804515e-05	-0.000137848897054745	12128	1395
1131	L1CAM	L1 cell adhesion molecule	8.66913374317082e-07	1131	9.96808741420537e-07	831	-300	0.000299042622426161	-0.000260074012295125	12443	693
1132	PIN1	peptidylprolyl cis/trans isomerase, NIMA-interacting 1	8.42646574393331e-07	1132	1.41242941660206e-07	1767	635	-8.96892679542306e-05	0.000535080574739765	1103	12474
1133	MSL3	MSL complex subunit 3	8.41036261349351e-07	1133	9.74803208227326e-07	837	-296	0.000288541749635288	-0.000248946733359408	12421	708
1134	WWOX	WW domain containing oxidoreductase	8.39757911469847e-07	1134	1.78220049430271e-07	1540	406	-7.23573400686901e-05	0.000340941712056758	1191	12389
1135	MDM2	MDM2 proto-oncogene	8.32398893779975e-07	1135	1.99164034306588e-07	1424	289	-5.75584059146039e-05	0.000240563280302413	1250	12267
1136	TNFRSF1B	TNF receptor superfamily member 1B	8.28170906861224e-07	1136	3.80380045568763e-05	152	-984	0.0374293964839663	-0.000814920172351445	12797	51
1137	TGM2	transglutaminase 2	8.19269135590771e-07	1137	2.85275197593831e-07	1223	86	-2.45336669930695e-05	7.04571456608064e-05	1415	11912
1138	AVPR2	arginine vasopressin receptor 2	8.14609811056536e-07	1138	2.58958726436295e-07	1278	140	-3.62542217010814e-05	0.000114045373547915	1338	12087
1139	LRPAP1	LDL receptor related protein associated protein 1	8.13433231416322e-07	1139	4.90446901869164e-07	1007	-132	6.47389910467297e-05	-0.000107373186546955	11976	1571
1140	RXRB	retinoid X receptor beta	8.11641719607147e-07	1140	3.20264647719743e-07	1173	33	-1.05687333747515e-05	2.67841767470358e-05	1652	11588
1141	SLC9A1	solute carrier family 9 member A1	8.11497043742985e-07	1141	6.07713627624194e-07	941	-200	0.000121542725524839	-0.000162299408748597	12200	1100
1142	IAPP	islet amyloid polypeptide	8.08956327467042e-07	1142	9.06860134633681e-06	502	-640	0.00580390486165556	-0.000517732049578907	12679	276
1143	PIK3R1	phosphoinositide-3-kinase regulatory subunit 1	8.08322983269743e-07	1143	5.57803538365821e-07	959	-184	0.000102635851059311	-0.000148731428921633	12161	1249
1144	RPS6KA3	ribosomal protein S6 kinase A3	8.02744921719814e-07	1144	1.63406935460969e-07	1635	491	-8.02328053113357e-05	0.000394147756564429	1171	12438
1145	SDCCAG8	SHH signaling and ciliogenesis regulator SDCCAG8	7.91965695507819e-07	1145	1.0517038117257e-06	823	-322	0.000338648627375677	-0.000255012953953518	12430	665
1146	CHRNA5	cholinergic receptor nicotinic alpha 5 subunit	7.89734695426974e-07	1146	6.84197805019321e-05	68	-1078	0.0737565233810828	-0.000851334001670278	12819	21
1147	BIN1	bridging integrator 1	7.86092406088244e-07	1147	8.52900755988331e-05	43	-1104	0.0941602434611117	-0.000867846016321421	12830	10
1148	ACVR1	activin A receptor type 1	7.84533602839501e-07	1148	2.45480479002658e-08	3404	2256	-5.53803960629996e-05	0.00176990780800591	439	12250
1149	MMP14	matrix metallopeptidase 14	7.80008651382027e-07	1149	3.44201464086101e-07	1141	-8	2.75361171268881e-06	-6.24006921105622e-06	10210	3746
1150	MAP2K1	mitogen-activated protein kinase kinase 1	7.77664370812941e-07	1150	4.58408077549836e-07	1035	-115	5.27169289182311e-05	-8.94314026434882e-05	11866	1734
1151	PICALM	phosphatidylinositol binding clathrin assembly protein	7.74415356563141e-07	1151	8.50062799693203e-05	44	-1107	0.0941019519260376	-0.000857277799715397	12823	11
1152	TMEM43	transmembrane protein 43	7.73902436829175e-07	1152	3.2030377723506e-07	1172	20	-6.40607554470119e-06	1.54780487365835e-05	1879	11402
1153	OSMR	oncostatin M receptor	7.66909577841507e-07	1153	1.07374042862638e-06	818	-335	0.000359703043589837	-0.000256914708576905	12436	639
1154	SMARCA4	SWI/SNF related, matrix associated, actin dependent regulator of chromatin, subfamily a, member 4	7.6047333279762e-07	1154	1.28226896989697e-07	1845	691	-8.86047858198803e-05	0.000525487072963156	1108	12469
1155	LBP	lipopolysaccharide binding protein	7.60340754283273e-07	1155	3.73541773897751e-05	156	-999	0.0373168232123853	-0.00075958041352899	12766	52
1156	RARA	retinoic acid receptor alpha	7.5930017675289e-07	1156	3.50413168627156e-07	1133	-23	8.05950287842458e-06	-1.74639040653165e-05	10916	3057
1157	NFYC	nuclear transcription factor Y subunit gamma	7.55492802832571e-07	1157	1.55246668703614e-08	4000	2843	-4.41366279124375e-05	0.002147866038453	408	12153
1158	MYLK	myosin light chain kinase	7.49273357710518e-07	1158	4.01790258430104e-05	145	-1013	0.0407013531789695	-0.000759013911360755	12765	41
1159	APOC3	apolipoprotein C3	7.49218094205703e-07	1159	1.0710949861553e-06	820	-339	0.000363101200306647	-0.000253984933935733	12426	635
1160	CXCL9	C-X-C motif chemokine ligand 9	7.38734757259747e-07	1160	2.92095565298393e-05	190	-970	0.0283332698339441	-0.000716572714541954	12737	74
1161	ARAF	A-Raf proto-oncogene, serine/threonine kinase	7.38184028161864e-07	1161	2.16858671708333e-08	3602	2441	-5.29352017640042e-05	0.00180190721274311	431	12228
1162	ATP1A2	ATPase Na+/K+ transporting subunit alpha 2	7.32965515053018e-07	1162	5.92139770227397e-05	79	-1083	0.064128737115627	-0.000793801652802418	12790	25
1163	INF2	inverted formin 2	7.27799879071415e-07	1163	4.67258894919322e-05	103	-1060	0.0495294428614482	-0.0007714678718157	12778	34
1164	TFAP2A	transcription factor AP-2 alpha	7.2496782256994e-07	1164	1.02378109325519e-07	2027	863	-8.83523083479229e-05	0.000625647230877859	1056	12466
1165	PGR	progesterone receptor	7.24833484019581e-07	1165	9.02009061501708e-08	2150	985	-8.88478925579182e-05	0.000713960981759288	1008	12471
1166	CALCA	calcitonin related polypeptide alpha	7.23964793377757e-07	1166	5.40600654887675e-07	966	-200	0.000108120130977535	-0.000144792958675551	12142	1205
1167	PRKAA1	protein kinase AMP-activated catalytic subunit alpha 1	7.23245329283907e-07	1167	8.80419476767254e-06	525	-642	0.00565229304084577	-0.000464323501400268	12661	280
1168	DLL1	delta like canonical Notch ligand 1	7.20836756767146e-07	1168	3.04145207131036e-07	1193	25	-7.60363017827589e-06	1.80209189191786e-05	1816	11449
1169	DES	desmin	7.16588185174221e-07	1169	3.23524172820688e-07	1163	-6	1.94114503692413e-06	-4.29952911104533e-06	9984	3981
1170	UCN	urocortin	7.16553720878661e-07	1170	7.02362273829506e-07	898	-272	0.000191042538481626	-0.000194902612078996	12270	862
1171	COLQ	collagen like tail subunit of asymmetric acetylcholinesterase	7.16357212420775e-07	1171	3.35254269232793e-07	1148	-23	7.71084819235423e-06	-1.64762158856778e-05	10882	3088
1172	MAP3K5	mitogen-activated protein kinase kinase kinase 5	7.15739204959015e-07	1172	9.13771927320454e-06	501	-671	0.00613140963232024	-0.000480261006527499	12668	269
1173	PDGFB	platelet derived growth factor subunit B	7.13317459877025e-07	1173	3.76304939373441e-07	1109	-64	2.40835161199002e-05	-4.56523174321296e-05	11487	2254
1174	CD74	CD74 molecule	7.01390924364469e-07	1174	9.6388254008417e-08	2096	922	-8.88699701957604e-05	0.000646682432264041	1046	12472
1175	DNAJB11	DnaJ heat shock protein family (Hsp40) member B11	6.95860132812652e-07	1175	1.67944081810995e-05	261	-914	0.0153500890775249	-0.000636016161390764	12709	163
1176	SREBF2	sterol regulatory element binding transcription factor 2	6.94055998609148e-07	1176	1.66132794150862e-05	267	-909	0.0151014709883134	-0.000630896902735715	12708	173
1177	ADORA2B	adenosine A2b receptor	6.93627621217916e-07	1177	3.81045102106181e-05	151	-1026	0.0390952274760942	-0.000711661939369582	12732	45
1178	CHRNA3	cholinergic receptor nicotinic alpha 3 subunit	6.90043430072453e-07	1178	6.98108167667366e-05	64	-1114	0.0777692498781446	-0.000768708381100713	12774	20
1179	TGFBI	transforming growth factor beta induced	6.8904495785958e-07	1179	3.77994787846123e-05	153	-1026	0.0387822652330122	-0.000706960126763929	12730	46
1180	ANGPT1	angiopoietin 1	6.86916006656987e-07	1180	3.7043137885865e-05	157	-1023	0.0378951300572399	-0.000702715074810097	12728	48
1181	KCNJ15	potassium inwardly rectifying channel subfamily J member 15	6.86757665936463e-07	1181	2.41902559452571e-07	1316	135	-3.26568455260971e-05	9.27122849014225e-05	1365	12039
1182	EEF2	eukaryotic translation elongation factor 2	6.83659193508925e-07	1182	1.76196774726735e-07	1548	366	-6.44880195499851e-05	0.000250219264824267	1246	12321
1183	IL5RA	interleukin 5 receptor subunit alpha	6.8109251398287e-07	1183	2.90707400136016e-05	191	-992	0.0288381740934928	-0.000675643773871007	12717	72
1184	FTO	FTO alpha-ketoglutarate dependent dioxygenase	6.78377467761657e-07	1184	8.7439381583754e-06	535	-649	0.00567481586478563	-0.000440266976577315	12640	279
1185	CLIC1	chloride intracellular channel 1	6.76822595297061e-07	1185	1.68443074792113e-07	1588	403	-6.78825591412214e-05	0.000272759505904715	1229	12349
1186	PLS3	plastin 3	6.76573221955721e-07	1186	1.67140096791266e-07	1598	412	-6.88617198780014e-05	0.000278748167445757	1223	12360
1187	CD44	CD44 molecule (Indian blood group)	6.76260841912582e-07	1187	1.15357326108532e-05	455	-732	0.00844415627114455	-0.00049502293628001	12673	241
1188	MDM4	MDM4 regulator of p53	6.7265334607141e-07	1188	1.9496696435169e-07	1440	252	-4.9131675016626e-05	0.000169508643209995	1287	12194
1189	CHRNA7	cholinergic receptor nicotinic alpha 7 subunit	6.7147985428743e-07	1189	7.06586762974191e-05	61	-1128	0.0797029868634887	-0.000757429275636221	12764	17
1190	GSTK1	glutathione S-transferase kappa 1	6.70982110043421e-07	1190	1.99227843476342e-07	1422	232	-4.62208596865114e-05	0.000155667849530074	1300	12167
1191	ABCB11	ATP binding cassette subfamily B member 11	6.70914859921932e-07	1191	2.15123870156016e-07	1375	184	-3.9582792108707e-05	0.000123448334225636	1324	12119
1192	MAOB	monoamine oxidase B	6.68313152856257e-07	1192	7.20869523534048e-07	892	-300	0.000216260857060214	-0.000200493945856877	12288	797
1193	TRPC6	transient receptor potential cation channel subfamily C member 6	6.66768985599823e-07	1193	4.5818972854501e-05	105	-1088	0.0498510424656971	-0.000725444656332608	12743	33
1194	PDCD6	programmed cell death 6	6.64061141103762e-07	1194	1.15412284730967e-08	4359	3165	-3.65279881173509e-05	0.00210175351159341	410	12092
1195	HAMP	hepcidin antimicrobial peptide	6.62548845970068e-07	1195	1.77716561786998e-05	251	-944	0.0167764434326926	-0.000625446110595744	12706	149
1196	TPSAB1	tryptase alpha/beta 1	6.62451879979716e-07	1196	1.89287415927475e-07	1466	270	-5.11076023004182e-05	0.000178862007594523	1277	12215
1197	NUP98	nucleoporin 98 and 96 precursor	6.58526602091479e-07	1197	4.88349238586937e-07	1009	-188	9.18096568543441e-05	-0.000123803001193198	12063	1349
1198	CACNB3	calcium voltage-gated channel auxiliary subunit beta 3	6.55037922330989e-07	1198	3.48110447668648e-07	1135	-63	2.19309582031248e-05	-4.12673891068523e-05	11426	2330
1199	YAP1	Yes1 associated transcriptional regulator	6.50872033719773e-07	1199	5.84625659021822e-08	2511	1312	-7.67028864636631e-05	0.000853944108240342	949	12420
1200	HTR3B	5-hydroxytryptamine receptor 3B	6.49239481487799e-07	1200	1.15878255640566e-06	807	-393	0.000455401544667423	-0.000255151116224705	12431	567
1201	CASP10	caspase 10	6.48789100446514e-07	1201	2.43306093461075e-07	1310	109	-2.65203641872572e-05	7.071801194867e-05	1414	11955
1202	KCNQ5	potassium voltage-gated channel subfamily Q member 5	6.48115626083694e-07	1202	3.04622415490958e-07	1192	-10	3.04622415490958e-06	-6.48115626083694e-06	10231	3679
1203	ADCY5	adenylate cyclase 5	6.46797108331134e-07	1203	8.89870664048222e-06	516	-687	0.00611341146201129	-0.000444349613423489	12647	270
1204	GAPDH	glyceraldehyde-3-phosphate dehydrogenase	6.45981037818538e-07	1204	4.83363941470429e-07	1013	-191	9.2322512820852e-05	-0.000123382378223341	12060	1341
1205	HNF1A	HNF1 homeobox A	6.44426292055834e-07	1205	9.00820570185173e-06	508	-697	0.00627871937419066	-0.000449165125562917	12651	265
1206	GJD2	gap junction protein delta 2	6.44303631871245e-07	1206	2.93385168836542e-07	1207	1	-2.93385168836542e-07	6.44303631871245e-07	3985	9154
1207	CALM3	calmodulin 3	6.4412528713752e-07	1207	3.9998622249483e-07	1081	-126	5.03982640343485e-05	-8.11597861793275e-05	11791	1759
1208	PLEKHG1	pleckstrin homology and RhoGEF domain containing G1	6.43244663716377e-07	1208	6.9037511233981e-05	67	-1141	0.0787718003179723	-0.000733942161300386	12753	18
1209	TPM4	tropomyosin 4	6.43107725914143e-07	1209	8.61986078096713e-08	2186	977	-8.42160398300489e-05	0.000628316248218118	1055	12457
1210	SEM1	SEM1 26S proteasome subunit	6.41919978665364e-07	1210	3.00569639917117e-07	1195	-15	4.50854459875675e-06	-9.62879967998045e-06	10460	3420
1211	DISC1	DISC1 scaffold protein	6.41042627521225e-07	1211	7.12050341061324e-07	896	-315	0.000224295857434317	-0.000201928427669186	12292	788
1212	AP1M1	adaptor related protein complex 1 subunit mu 1	6.39415202876489e-07	1212	3.3019221928955e-08	3055	1843	-6.0854426015064e-05	0.00117844221890137	758	12283
1213	APPL1	adaptor protein, phosphotyrosine interacting with PH domain and leucine zipper 1	6.38003618470683e-07	1213	8.88387879606091e-06	519	-694	0.00616541188446627	-0.000442774511218654	12643	268
1214	RARB	retinoic acid receptor beta	6.3599089245178e-07	1214	1.5319538437576e-07	1708	494	-7.56785198816255e-05	0.000314179500871179	1205	12409
1215	GRIA4	glutamate ionotropic receptor AMPA type subunit 4	6.35698242025698e-07	1215	2.92243758079147e-07	1211	-4	1.16897503231659e-06	-2.54279296810279e-06	9703	4369
1216	RPTOR	regulatory associated protein of MTOR complex 1	6.30416923768573e-07	1216	6.78178391851761e-05	69	-1147	0.077787061545397	-0.000723088211562553	12742	19
1217	PSENEN	presenilin enhancer, gamma-secretase subunit	6.26167223740116e-07	1217	4.56374710185071e-08	2729	1512	-6.90038561799828e-05	0.000946764842295056	889	12361
1218	NOTCH4	notch receptor 4	6.25441112341809e-07	1218	7.35742340678197e-08	2333	1115	-8.20352709856189e-05	0.000697366840261118	1018	12449
1219	ALK	ALK receptor tyrosine kinase	6.24738763700928e-07	1219	2.02776276076547e-07	1411	192	-3.89330450066971e-05	0.000119949842630578	1332	12108
1220	LCP1	lymphocyte cytosolic protein 1	6.23533735762127e-07	1220	6.95369954262365e-05	65	-1155	0.0803152297173031	-0.000720181464805257	12740	16
1221	CUX1	cut like homeobox 1	6.21978033625677e-07	1221	8.89746686447002e-08	2166	945	-8.40810618692417e-05	0.000587769241776265	1075	12454
1222	CCR5	C-C motif chemokine receptor 5	6.21952748549049e-07	1222	2.03050173569299e-05	243	-979	0.0198786119924344	-0.000608891740829519	12705	110
1223	PAK1	p21 (RAC1) activated kinase 1	6.19680156806575e-07	1223	6.62450334834404e-08	2423	1200	-7.94940401801285e-05	0.00074361618816789	996	12433
1224	BIRC5	baculoviral IAP repeat containing 5	6.14051006143556e-07	1224	1.90447852741191e-07	1462	238	-4.53265889524034e-05	0.000146144139462166	1308	12158
1225	CMA1	chymase 1	6.13354887238373e-07	1225	2.16608977461004e-07	1370	145	-3.14083017318456e-05	8.89364586495641e-05	1376	12026
1226	LHCGR	luteinizing hormone/choriogonadotropin receptor	6.12639667232264e-07	1226	4.5937648875342e-08	2724	1498	-6.88145980152623e-05	0.000917734221513931	914	12359
1227	GTPBP1	GTP binding protein 1	6.12155998524088e-07	1227	2.67339379233681e-07	1259	32	-8.5548601354778e-06	1.95889919527708e-05	1784	11495
1228	NCOA2	nuclear receptor coactivator 2	6.10802633501281e-07	1228	1.13888280129678e-07	1953	725	-8.25690030940165e-05	0.000442831909288429	1148	12450
1229	CCNE1	cyclin E1	6.0661538948864e-07	1229	1.31711357303374e-07	1816	587	-7.73145667370803e-05	0.000356083233629832	1188	12423
1230	RDH5	retinol dehydrogenase 5	6.02977702543942e-07	1230	2.54015797535497e-07	1288	58	-1.47329162570588e-05	3.49727067475486e-05	1575	11647
1231	COL4A3	collagen type IV alpha 3 chain	6.00352020205656e-07	1231	1.41845303415645e-06	774	-457	0.000648233036609499	-0.000274360873233985	12462	499
1232	GAD1	glutamate decarboxylase 1	5.99768144656273e-07	1232	8.88761479463953e-06	517	-715	0.00635464457816726	-0.000428834223429235	12622	263
1233	ATP1A3	ATPase Na+/K+ transporting subunit alpha 3	5.99412440780845e-07	1233	3.70961039432095e-07	1114	-119	4.41443636924193e-05	-7.13300804529206e-05	11730	1836
1234	COL4A4	collagen type IV alpha 4 chain	5.98746625109273e-07	1234	1.4003232565236e-06	780	-454	0.000635746758461715	-0.00027183096779961	12460	504
1235	HRH4	histamine receptor H4	5.98050618116591e-07	1235	1.53218886428404e-07	1707	472	-7.23193143942068e-05	0.000282279891751031	1222	12388
1236	ARHGAP15	Rho GTPase activating protein 15	5.98029144896427e-07	1236	2.76198380463922e-07	1239	3	-8.28595141391767e-07	1.79408743468928e-06	3322	9915
1237	MAPK8	mitogen-activated protein kinase 8	5.97450460849372e-07	1237	9.36412432422753e-06	494	-743	0.00695754437290105	-0.000443905692411083	12646	256
1238	STK11	serine/threonine kinase 11	5.96086730366838e-07	1238	1.521511289206e-07	1712	474	-7.21196351083646e-05	0.000282545110193881	1221	12386
1239	EZH2	enhancer of zeste 2 polycomb repressive complex 2 subunit	5.87715524068721e-07	1239	1.4839657504074e-07	1731	492	-7.30111149200442e-05	0.000289156037841811	1215	12391
1240	SLC46A1	solute carrier family 46 member 1	5.87416529408239e-07	1240	7.72657323277743e-07	881	-359	0.00027738397905671	-0.000210882534057558	12318	719
1241	XRCC3	X-ray repair cross complementing 3	5.86540566190419e-07	1241	4.66714863031481e-08	2711	1470	-6.86070848656276e-05	0.000862214632299915	946	12356
1242	TICAM1	TIR domain containing adaptor molecule 1	5.85723408900822e-07	1242	1.35012127778129e-07	1804	562	-7.58768158113083e-05	0.000329176555802262	1195	12413
1243	PDGFA	platelet derived growth factor subunit A	5.85435689313822e-07	1243	2.10560601991356e-07	1389	146	-3.07418478907379e-05	8.5473610639818e-05	1382	12017
1244	FAAH	fatty acid amide hydrolase	5.84229685422664e-07	1244	2.36521347884875e-07	1326	82	-1.93947505265598e-05	4.79068342046585e-05	1484	11724
1245	COL1A2	collagen type I alpha 2 chain	5.81729654477442e-07	1245	3.08177893836137e-07	1186	-59	1.81824957363321e-05	-3.43220496141691e-05	11336	2508
1246	GNAI2	G protein subunit alpha i2	5.81410388217399e-07	1246	5.35494203700278e-08	2586	1340	-7.17562232958372e-05	0.000779089920211315	981	12382
1247	KDM1A	lysine demethylase 1A	5.8000474885082e-07	1247	8.3601728559887e-08	2216	969	-8.10100749745305e-05	0.000562024601636444	1092	12440
1248	ARHGDIA	Rho GDP dissociation inhibitor alpha	5.79945786418611e-07	1248	4.67898722853778e-07	1030	-218	0.000102001921582124	-0.000126428181439257	12081	1257
1249	CDKN2B	cyclin dependent kinase inhibitor 2B	5.78779961211458e-07	1249	2.47218544971431e-07	1302	53	-1.31025828834858e-05	3.06753379442073e-05	1604	11626
1250	MECOM	MDS1 and EVI1 complex locus	5.77364987973205e-07	1250	1.17672398912156e-07	1925	675	-7.94288692657055e-05	0.000389721366881913	1174	12432
1251	HDAC4	histone deacetylase 4	5.77130103562324e-07	1251	1.92710097830248e-07	1453	202	-3.89274397617101e-05	0.000116580280919589	1334	12107
1252	NLRP3	NLR family pyrin domain containing 3	5.75125040806528e-07	1252	2.07831643238783e-05	230	-1022	0.0212403939390036	-0.000587777791704271	12699	100
1253	NCOA3	nuclear receptor coactivator 3	5.7126740569525e-07	1253	6.46652400741748e-08	2439	1186	-7.66929747279714e-05	0.000677523143154566	1028	12418
1254	ITGAV	integrin subunit alpha V	5.69643416198843e-07	1254	8.66222672700141e-07	852	-402	0.000348221514425457	-0.000228996653311935	12364	654
1255	FAT4	FAT atypical cadherin 4	5.68860516810398e-07	1255	2.52705292703927e-06	710	-545	0.0013772438452364	-0.000310028981661667	12500	390
1256	TP63	tumor protein p63	5.67488930950467e-07	1256	1.38308083811597e-07	1789	533	-7.3718208671581e-05	0.000302471600196599	1211	12397
1257	ZCCHC14	zinc finger CCHC-type containing 14	5.65252262093934e-07	1257	2.50608214736893e-07	1294	37	-9.27250394526506e-06	2.09143336974756e-05	1760	11528
1258	GABRA4	gamma-aminobutyric acid type A receptor subunit alpha4	5.63054926318769e-07	1258	1.78434297540781e-07	1539	281	-5.01400376089595e-05	0.000158218434295574	1298	12202
1259	COL4A5	collagen type IV alpha 5 chain	5.59021247734966e-07	1259	1.01187650081089e-06	828	-431	0.000436118771849495	-0.00024093815777377	12400	587
1260	S100A4	S100 calcium binding protein A4	5.53938614286633e-07	1260	4.57729628556538e-07	1036	-224	0.000102531436796664	-0.000124082249600206	12068	1250
1261	AURKA	aurora kinase A	5.53901066675346e-07	1261	9.86928403012864e-08	2061	800	-7.89542722410291e-05	0.000443120853340277	1147	12428
1262	NPR3	natriuretic peptide receptor 3	5.5351545602765e-07	1262	3.7447589571118e-07	1112	-150	5.61713843566769e-05	-8.30273184041475e-05	11822	1696
1263	RAD51	RAD51 recombinase	5.52621016613726e-07	1263	9.03964074537663e-08	2147	884	-7.99104241891294e-05	0.000488516978686534	1125	12436
1264	PSTPIP1	proline-serine-threonine phosphatase interacting protein 1	5.52120222154018e-07	1264	5.08049478822211e-08	2627	1363	-6.92471439634674e-05	0.000752539862795926	993	12364
1265	ANGPTL4	angiopoietin like 4	5.51733445997145e-07	1265	1.43441220861915e-07	1757	492	-7.05730806640624e-05	0.000271452855430595	1231	12375
1266	PPP1R3A	protein phosphatase 1 regulatory subunit 3A	5.49881599726153e-07	1266	8.62725597265018e-06	566	-700	0.00603907918085513	-0.000384917119808307	12576	273
1267	ERCC6	ERCC excision repair 6, chromatin remodeling factor	5.4965181789007e-07	1267	8.30933681908095e-08	2227	960	-7.97696334631772e-05	0.000527665745174467	1107	12434
1268	GZMB	granzyme B	5.49073925565293e-07	1268	1.38016495634446e-07	1790	522	-7.20446107211806e-05	0.000286616589145083	1217	12384
1269	NAT2	N-acetyltransferase 2	5.4613887804285e-07	1269	4.54327445644676e-08	2737	1468	-6.66952690206385e-05	0.000801731872966904	969	12339
1270	A2M	alpha-2-macroglobulin	5.45591969028439e-07	1270	1.21079300080907e-05	439	-831	0.0100616898367234	-0.000453386926262633	12657	231
1271	NCSTN	nicastrin	5.43755569877127e-07	1271	1.12696461159882e-07	1958	687	-7.74224688168392e-05	0.000373560076505586	1179	12424
1272	CENPF	centromere protein F	5.42475449361481e-07	1272	1.68436538188292e-07	1589	317	-5.33943826056886e-05	0.000171964717447589	1286	12233
1273	BDKRB1	bradykinin receptor B1	5.42435885679716e-07	1273	4.72900957911373e-07	1025	-248	0.000117279437562021	-0.000134524099648569	12118	1128
1274	NCOA6	nuclear receptor coactivator 6	5.42181073202468e-07	1274	3.08691857966769e-08	3144	1870	-5.77253774397859e-05	0.00101387860688862	844	12270
1275	GRIK2	glutamate ionotropic receptor kainate type subunit 2	5.3834832175106e-07	1275	1.30854880650237e-07	1821	546	-7.14467648350293e-05	0.000293938183676079	1213	12381
1276	CUBN	cubilin	5.37426160006245e-07	1276	4.10604897621316e-08	2831	1555	-6.38490615801146e-05	0.000835697678809711	955	12314
1277	SDCBP	syndecan binding protein	5.33080426984049e-07	1277	3.59847638773315e-07	1128	-149	5.3617298177224e-05	-7.94289836206234e-05	11779	1724
1278	PDZK1	PDZ domain containing 1	5.33066859310918e-07	1278	1.01916632974329e-07	2033	755	-7.69470578956183e-05	0.000402465478779743	1165	12422
1279	CDK2	cyclin dependent kinase 2	5.31365738243671e-07	1279	5.98874590936178e-07	945	-334	0.000200024113372683	-0.000177476156573386	12233	843
1280	NRIP1	nuclear receptor interacting protein 1	5.31155847983414e-07	1280	1.136466116766e-07	1955	675	-7.6711462881705e-05	0.000358530197388804	1186	12421
1281	CDH5	cadherin 5	5.30889308512641e-07	1281	1.26003719290809e-07	1863	582	-7.33341646272507e-05	0.000308977577554357	1207	12395
1282	FUS	FUS RNA binding protein	5.28291541321568e-07	1282	4.07822381879941e-07	1074	-208	8.48270554310277e-05	-0.000109884640594886	11994	1396
1283	CXCL1	C-X-C motif chemokine ligand 1	5.28003075431399e-07	1283	3.02833197630148e-05	179	-1104	0.0334327850183683	-0.000582915395276264	12698	57
1284	ZMIZ1	zinc finger MIZ-type containing 1	5.27845445298771e-07	1284	1.82928814959996e-08	3817	2533	-4.6335868829367e-05	0.00133703251294179	644	12169
1285	ITGA9	integrin subunit alpha 9	5.27096446542984e-07	1285	6.17698944388839e-08	2471	1186	-7.32590948045163e-05	0.000625136385599979	1057	12394
1286	BCHE	butyrylcholinesterase	5.26314361616204e-07	1286	1.79868250627627e-07	1528	242	-4.35281166518856e-05	0.000127368075511121	1318	12152
1287	GRIA1	glutamate ionotropic receptor AMPA type subunit 1	5.25268187455298e-07	1287	5.04780836654723e-07	988	-299	0.000150929470159762	-0.000157055188049134	12189	970
1288	MT3	metallothionein 3	5.24136328374029e-07	1288	2.08326299737791e-07	1395	107	-2.22909140719436e-05	5.60825871360211e-05	1453	11845
1289	EDN2	endothelin 2	5.22286764611167e-07	1289	6.26567211622269e-07	931	-358	0.000224311061760772	-0.000186978661730798	12253	787
1290	CCNH	cyclin H	5.22077106387897e-07	1290	9.936885082568e-08	2051	761	-7.56196954783424e-05	0.000397300677961189	1169	12407
1291	PLCE1	phospholipase C epsilon 1	5.20757714440621e-07	1291	1.01697728919139e-06	827	-464	0.000471877462184806	-0.000241631579500448	12402	556
1292	ANKS6	ankyrin repeat and sterile alpha motif domain containing 6	5.20747506700301e-07	1292	8.07088092453663e-07	869	-423	0.000341398263107899	-0.000220276195334228	12327	659
1293	SLC39A6	solute carrier family 39 member 6	5.18824710953515e-07	1293	1.9346743639205e-08	3768	2475	-4.78831905070325e-05	0.00128409115960995	688	12181
1294	AMFR	autocrine motility factor receptor	5.18548594960776e-07	1294	9.4999128554347e-08	2109	815	-7.74242897717928e-05	0.000422617104893032	1153	12425
1295	AQP1	aquaporin 1 (Colton blood group)	5.17124135411496e-07	1295	4.44488398243058e-07	1045	-250	0.000111122099560765	-0.000129281033852874	12099	1166
1296	HNF4A	hepatocyte nuclear factor 4 alpha	5.15440763975756e-07	1296	9.01305999247575e-06	507	-789	0.00711130433406337	-0.000406682762776871	12600	254
1297	ACADM	acyl-CoA dehydrogenase medium chain	5.15100743273334e-07	1297	1.54786962394142e-07	1701	404	-6.25339328072334e-05	0.000208100700282427	1262	12304
1298	ANOS1	anosmin 1	5.14605576456461e-07	1298	9.95685780233582e-07	832	-466	0.000463989573588849	-0.000239806198628711	12397	560
1299	GPNMB	glycoprotein nmb	5.14576944740021e-07	1299	1.12544334144078e-05	460	-839	0.00944246963468817	-0.000431730056636878	12628	233
1300	CSNK2A1	casein kinase 2 alpha 1	5.14328667662749e-07	1300	2.40520772964846e-07	1318	18	-4.32937391336723e-06	9.25791601792949e-06	2108	11230
1301	CDKN1C	cyclin dependent kinase inhibitor 1C	5.14035498533853e-07	1301	1.020698993908e-06	824	-477	0.000486873420094115	-0.000245194932800648	12410	540
1302	GNRH1	gonadotropin releasing hormone 1	5.13100356416337e-07	1302	3.91377807644987e-07	1094	-208	8.14065839901572e-05	-0.000106724874134598	11970	1430
1303	CDKN1A	cyclin dependent kinase inhibitor 1A	5.12617263251148e-07	1303	6.57567876806327e-07	917	-386	0.000253821200447242	-0.000197870263614943	12282	748
1304	ANK2	ankyrin 2	5.11592293004042e-07	1304	1.57377781609074e-07	1684	380	-5.98035570114481e-05	0.000194405071341536	1270	12279
1305	SLCO2B1	solute carrier organic anion transporter family member 2B1	5.10322038080081e-07	1305	2.75803716398623e-08	3275	1970	-5.43333321305287e-05	0.00100533441501776	850	12242
1306	ATP2A3	ATPase sarcoplasmic/endoplasmic reticulum Ca2+ transporting 3	5.10281736877147e-07	1306	8.61557210640239e-06	573	-733	0.00631521435399295	-0.000374036513130949	12567	264
1307	ACO2	aconitase 2	5.09978398383633e-07	1307	2.41643932589299e-07	1317	10	-2.41643932589299e-06	5.09978398383633e-06	2512	10853
1308	LEF1	lymphoid enhancer binding factor 1	5.09891788114142e-07	1308	8.53749928778554e-08	2194	886	-7.56422436897798e-05	0.00045176412426913	1143	12408
1309	SNAI1	snail family transcriptional repressor 1	5.08254539426763e-07	1309	1.1744067426891e-07	1929	620	-7.28132180467244e-05	0.000315117814444593	1202	12390
1310	BIRC2	baculoviral IAP repeat containing 2	5.08229482600816e-07	1310	6.79360095817833e-08	2408	1098	-7.45937385207981e-05	0.000558035971895696	1094	12401
1311	SCNN1G	sodium channel epithelial 1 subunit gamma	5.07937013227087e-07	1311	4.99388587342104e-07	995	-316	0.000157806793600105	-0.00016050809617976	12197	947
1312	DAP3	death associated protein 3	5.07647437887727e-07	1312	1.24105835318419e-08	4281	2969	-3.68470225060387e-05	0.00150720524308866	509	12094
1313	PDCD4	programmed cell death 4	5.06978049218178e-07	1313	4.92374005970614e-08	2655	1342	-6.60765916012564e-05	0.000680364542050795	1026	12334
1314	HTR1D	5-hydroxytryptamine receptor 1D	5.05769969693824e-07	1314	4.82322499958289e-07	1014	-300	0.000144696749987487	-0.000151730990908147	12170	992
1315	KMT2D	lysine methyltransferase 2D	5.05600591714074e-07	1315	7.97342302170795e-08	2266	951	-7.58272529364426e-05	0.000480826162720084	1128	12410
1316	ATP7A	ATPase copper transporting alpha	5.044113366414e-07	1316	6.72231337878891e-07	912	-404	0.000271581460503072	-0.000203782180003126	12298	725
1317	USP54	ubiquitin specific peptidase 54	5.01626476110943e-07	1317	3.0866422943766e-08	3145	1828	-5.64238211412042e-05	0.000916973198330803	915	12257
1318	TEKT4	tektin 4	5.00697911581553e-07	1318	4.80548346272797e-08	2680	1362	-6.5450684762355e-05	0.000681950555574075	1025	12327
1319	KL	klotho	5.00346921173063e-07	1319	2.59322118171007e-05	199	-1120	0.0290440772351528	-0.00056038855171383	12694	70
1320	YBX1	Y-box binding protein 1	4.99142887466349e-07	1320	7.41208391996913e-08	2323	1003	-7.43432017172904e-05	0.000500640316128748	1120	12399
1321	GLI1	GLI family zinc finger 1	4.99103005062058e-07	1321	8.84179450862671e-08	2172	851	-7.52436712684133e-05	0.000424736657307812	1152	12404
1322	SEC61A1	SEC61 translocon subunit alpha 1	4.98919415812394e-07	1322	7.92700367340909e-07	871	-451	0.00035750786567075	-0.00022501265653139	12344	642
1323	VEGFB	vascular endothelial growth factor B	4.98890923527593e-07	1323	5.73052665750336e-08	2522	1199	-6.87090146234652e-05	0.000598170217309584	1072	12357
1324	CXCL3	C-X-C motif chemokine ligand 3	4.98758738490004e-07	1324	1.42539120599395e-07	1760	436	-6.21470565813363e-05	0.000217458809981642	1259	12298
1325	HLA-DRA	major histocompatibility complex, class II, DR alpha	4.98663195546295e-07	1325	2.25579820136401e-07	1354	29	-6.54181478395563e-06	1.44612326708426e-05	1907	11413
1326	TMEM67	transmembrane protein 67	4.97537799776785e-07	1326	7.90660609890897e-07	872	-454	0.000358959916890467	-0.00022588216109866	12351	640
1327	CBR1	carbonyl reductase 1	4.97455877288373e-07	1327	1.66930310799671e-05	264	-1063	0.0177446920380051	-0.00052879559755754	12680	136
1328	POLE	DNA polymerase epsilon, catalytic subunit	4.97425431423995e-07	1328	1.31534198623701e-07	1817	489	-6.43202231269898e-05	0.000243241035966333	1247	12320
1329	GATA2	GATA binding protein 2	4.9630248053684e-07	1329	2.00288579803691e-07	1417	88	-1.76253950227248e-05	4.36746182872419e-05	1504	11677
1330	RGS2	regulator of G protein signaling 2	4.96002361819207e-07	1330	8.18270967064772e-08	2245	915	-7.48717934864267e-05	0.000453842161064574	1139	12402
1331	NPHP3	nephrocystin 3	4.95280341181599e-07	1331	1.00254791169482e-06	829	-502	0.000503279051670802	-0.000248630731273163	12420	535
1332	ETV4	ETS variant transcription factor 4	4.94974761770924e-07	1332	3.14100010833206e-08	3121	1789	-5.61924919380606e-05	0.000885509848808183	928	12256
1333	LZTS2	leucine zipper tumor suppressor 2	4.94346237666518e-07	1333	1.4134901327227e-08	4112	2779	-3.92808907883637e-05	0.00137378819447525	613	12113
1334	SLC2A2	solute carrier family 2 member 2	4.93889992638484e-07	1334	8.48924587062171e-06	595	-739	0.00627355269838945	-0.00036498470455984	12559	266
1335	CFL2	cofilin 2	4.93853730537383e-07	1335	1.39480479798652e-07	1781	446	-6.2208293990199e-05	0.000220258763819673	1257	12299
1336	SALL1	spalt like transcription factor 1	4.92650610905064e-07	1336	9.9554919522262e-07	833	-503	0.000500761245196978	-0.000247803257285247	12416	536
1337	AKAP6	A-kinase anchoring protein 6	4.92472111828647e-07	1337	1.25467945779782e-07	1866	529	-6.63725433175047e-05	0.000260517747157354	1239	12337
1338	PHB	NA	4.91997333431793e-07	1338	5.82911562468877e-08	2514	1176	-6.855039974634e-05	0.000578588864115789	1078	12353
1339	ALG9	ALG9 alpha-1,2-mannosyltransferase	4.9172351666809e-07	1339	7.81275219969896e-07	878	-461	0.000360167876406122	-0.00022668454118399	12354	637
1340	KCNIP3	potassium voltage-gated channel interacting protein 3	4.9150667207319e-07	1340	3.5418071008241e-08	2973	1633	-5.78377099564575e-05	0.00080263039549552	968	12271
1341	HHEX	hematopoietically expressed homeobox	4.90230118233992e-07	1341	8.60186534386391e-06	577	-764	0.00657182512271202	-0.00037453581033077	12569	262
1342	MSH6	mutS homolog 6	4.89716510442058e-07	1342	6.16698625804849e-08	2473	1131	-6.97486145785284e-05	0.000553869373309968	1098	12369
1343	GPX4	glutathione peroxidase 4	4.89625663502055e-07	1343	8.08011332185951e-09	4890	3547	-2.86601619526357e-05	0.00173670222844179	445	11988
1344	AGR2	anterior gradient 2, protein disulphide isomerase family member	4.89032417933659e-07	1344	3.35401314354367e-08	3033	1689	-5.66492819944525e-05	0.00082597575388995	961	12259
1345	KCNE5	potassium voltage-gated channel subfamily E regulatory subunit 5	4.88426428352945e-07	1345	7.02338731761344e-07	899	-446	0.000313243074365559	-0.000217838187045413	12325	677
1346	ALG8	ALG8 alpha-1,3-glucosyltransferase	4.86981590262205e-07	1346	7.70491577867574e-07	883	-463	0.000356737600552687	-0.000225472476291401	12350	643
1347	IL24	interleukin 24	4.86857563239088e-07	1347	5.64516850178202e-08	2528	1181	-6.66694400060457e-05	0.000574978782185362	1085	12338
1348	RPS6	ribosomal protein S6	4.84893869475431e-07	1348	2.57497742362505e-08	3345	1997	-5.14222991497923e-05	0.000968333057342435	868	12216
1349	SREBF1	sterol regulatory element binding transcription factor 1	4.83155950452488e-07	1349	2.51944407304498e-05	202	-1147	0.0288980235178259	-0.000554179875169004	12690	71
1350	TRMT11	tRNA methyltransferase 11 homolog	4.82646506417e-07	1350	4.17931422825705e-08	2809	1459	-6.09761945902704e-05	0.000704181252862403	1014	12285
1351	LRP1	LDL receptor related protein 1	4.82566691320041e-07	1351	6.54977827381048e-07	918	-433	0.000283605399255994	-0.000208951377341578	12312	715
1352	MFAP5	microfibril associated protein 5	4.82089488520295e-07	1352	1.42918611340593e-08	4097	2745	-3.92311588129929e-05	0.00132333564598821	660	12112
1353	SLC40A1	solute carrier family 40 member 1	4.82018098459536e-07	1353	6.30946203473065e-07	930	-423	0.000266890244069106	-0.000203893655648384	12299	729
1354	SP1	Sp1 transcription factor	4.81273091599573e-07	1354	3.45121433435865e-07	1139	-215	7.42011081887111e-05	-0.000103473714693908	11950	1495
1355	NUP214	nucleoporin 214	4.80940857510313e-07	1355	2.79631609700107e-08	3259	1904	-5.32418584869003e-05	0.000915711392699636	916	12231
1356	SYNE2	spectrin repeat containing nuclear envelope protein 2	4.80534174494615e-07	1356	2.0713523833228e-07	1400	44	-9.1139504866203e-06	2.11435036777631e-05	1757	11521
1357	POU2F1	POU class 2 homeobox 1	4.80487989857386e-07	1357	6.41587409419207e-08	2449	1092	-7.00613451085774e-05	0.000524692884924266	1109	12370
1358	PFKFB4	6-phosphofructo-2-kinase/fructose-2,6-biphosphatase 4	4.7996473042062e-07	1358	1.06213925362813e-07	2001	643	-6.82955540082888e-05	0.000308617321660459	1208	12352
1359	CLPTM1L	CLPTM1 like	4.79819760784794e-07	1359	5.06819708987517e-08	2628	1269	-6.4315421070516e-05	0.000608891276435904	1069	12319
1360	RAD51C	RAD51 paralog C	4.7981715723813e-07	1360	7.19125726060447e-08	2359	999	-7.18406600334386e-05	0.000479337340080892	1129	12383
1361	DLL4	delta like canonical Notch ligand 4	4.79141690532443e-07	1361	4.985968237133e-08	2642	1281	-6.38702531176738e-05	0.000613780505572059	1062	12315
1362	KCNN3	potassium calcium-activated channel subfamily N member 3	4.78910205383744e-07	1362	4.84848817848942e-07	1012	-350	0.00016969708624713	-0.00016761857188431	12214	908
1363	TPM1	tropomyosin 1	4.78770045906835e-07	1363	1.80037501950952e-07	1525	162	-2.91660753160543e-05	7.75607474369073e-05	1395	11997
1364	BMP1	bone morphogenetic protein 1	4.78350424696696e-07	1364	8.82716664804897e-09	4746	3382	-2.98534776037016e-05	0.00161778113632423	462	12008
1365	XRCC2	X-ray repair cross complementing 2	4.78177683376643e-07	1365	7.39396314064456e-08	2325	960	-7.09820461501878e-05	0.000459050576041577	1135	12379
1366	BCAR1	BCAR1 scaffold protein, Cas family member	4.77910883463884e-07	1366	8.46081440532107e-08	2203	837	-7.08170165725374e-05	0.000400011409459271	1167	12378
1367	IGFBP5	insulin like growth factor binding protein 5	4.7703470777751e-07	1367	1.46221627710384e-07	1744	377	-5.51255536468148e-05	0.000179842084832121	1275	12249
1368	GNB1	G protein subunit beta 1	4.76783381696912e-07	1368	4.19181432926073e-07	1064	-304	0.000127431155609526	-0.000144942148035861	12143	1073
1369	SETBP1	SET binding protein 1	4.76780859639879e-07	1369	7.4282655888907e-08	2320	951	-7.06428057503505e-05	0.000453418597517525	1140	12376
1370	MRE11	MRE11 homolog, double strand break repair nuclease	4.76702914414227e-07	1370	3.03664347110558e-08	3173	1803	-5.47506817840337e-05	0.000859495354688852	948	12245
1371	PABPC1	poly(A) binding protein cytoplasmic 1	4.76445081528084e-07	1371	4.6989742821315e-08	2701	1330	-6.24963579523489e-05	0.000633671958432351	1052	12303
1372	RAD54L	RAD54 like	4.7563258256837e-07	1372	5.5705406325234e-08	2546	1174	-6.53981470258247e-05	0.000558392651935267	1093	12326
1373	CSNK1D	casein kinase 1 delta	4.75507552859171e-07	1373	8.60801913589831e-08	2187	814	-7.00692757662123e-05	0.000387063148027366	1175	12371
1374	JAG2	jagged canonical Notch ligand 2	4.75426896901127e-07	1374	4.86416461022375e-08	2664	1290	-6.27477234718863e-05	0.000613300697002453	1063	12308
1375	JMJD6	jumonji domain containing 6, arginine demethylase and lysine hydroxylase	4.74820709876972e-07	1375	2.24628906035416e-08	3533	2158	-4.84749179224428e-05	0.00102466309191451	838	12187
1376	ADRA1A	adrenoceptor alpha 1A	4.74306451846728e-07	1376	6.97072619823195e-08	2384	1008	-7.0264920078178e-05	0.000478100903461502	1131	12374
1377	ASTN2	astrotactin 2	4.7425278873527e-07	1377	9.28978890302654e-08	2127	750	-6.9673416772699e-05	0.000355689591551452	1189	12368
1378	SPEN	spen family transcriptional repressor	4.7375692592259e-07	1378	6.47701440136234e-08	2437	1059	-6.85915825104272e-05	0.000501708584552022	1119	12355
1379	NDRG1	N-myc downstream regulated 1	4.72811429645117e-07	1379	7.04378104876879e-08	2375	996	-7.01560592457372e-05	0.000470920183926537	1132	12372
1380	DGUOK	deoxyguanosine kinase	4.72523986584795e-07	1380	4.30437765601663e-07	1056	-324	0.000139461836054939	-0.000153097771653474	12177	1023
1381	TRPC4	transient receptor potential cation channel subfamily C member 4	4.72254275517587e-07	1381	5.64773060732293e-08	2527	1146	-6.47229927599208e-05	0.000541203399743154	1102	12324
1382	AFF1	ALF transcription elongation factor 1	4.71550360662804e-07	1382	5.87999585398952e-08	2504	1122	-6.59735534817624e-05	0.000529079504663666	1105	12333
1383	PER3	period circadian regulator 3	4.7138120140018e-07	1383	1.44498367505425e-07	1755	372	-5.37533927120179e-05	0.000175353806920867	1281	12236
1384	MST1	macrophage stimulating 1	4.70919391685649e-07	1384	2.05925710045734e-05	235	-1149	0.0236608640842548	-0.000541086381046811	12682	83
1385	TBXAS1	thromboxane A synthase 1	4.70748604518905e-07	1385	6.81724973326371e-08	2402	1017	-6.93314297872919e-05	0.000478751330795727	1130	12365
1386	IDO1	indoleamine 2,3-dioxygenase 1	4.70359865458944e-07	1386	8.82977520306007e-08	2173	787	-6.94903308480828e-05	0.000370173214116189	1180	12366
1387	TDRD7	tudor domain containing 7	4.69932713924373e-07	1387	3.1759607988328e-07	1176	-211	6.7012772855372e-05	-9.91558026380428e-05	11919	1549
1388	XRCC1	X-ray repair cross complementing 1	4.6934222157176e-07	1388	2.65992583772045e-07	1263	-125	3.32490729715056e-05	-5.866777769647e-05	11604	2005
1389	UPK1B	uroplakin 1B	4.691921381783e-07	1389	1.51922493832759e-08	4024	2635	-4.00315771249319e-05	0.00123632128409982	723	12126
1390	VPS13B	vacuolar protein sorting 13 homolog B	4.68038090518281e-07	1390	8.8676092998759e-08	2169	779	-6.90786764460332e-05	0.000364601672513741	1183	12362
1391	CD63	CD63 molecule	4.67216082028576e-07	1391	9.77795303993606e-08	2075	684	-6.68811987931627e-05	0.000319575800107546	1198	12341
1392	GAB1	GRB2 associated binding protein 1	4.65993865369038e-07	1392	3.30852128226699e-08	3051	1659	-5.48883680728094e-05	0.000773083822647234	982	12247
1393	NID2	nidogen 2	4.65524722569533e-07	1393	1.5037990389793e-08	4035	2642	-3.9730370609833e-05	0.00122991631702871	729	12122
1394	MAL	mal, T cell differentiation protein	4.65195973358804e-07	1394	1.06818987956899e-08	4458	3064	-3.27293379099938e-05	0.00142536046237138	575	12040
1395	COL11A1	collagen type XI alpha 1 chain	4.64494366921534e-07	1395	6.37993148141998e-08	2452	1057	-6.74358757586092e-05	0.000490970545836062	1124	12346
1396	COL11A2	collagen type XI alpha 2 chain	4.63926961482326e-07	1396	1.94996978199747e-07	1439	43	-8.38487006258913e-06	1.994885934374e-05	1775	11488
1397	SIM1	SIM bHLH transcription factor 1	4.6381145621845e-07	1397	9.5220121739854e-08	2107	710	-6.76062864352963e-05	0.000329306133915099	1194	12347
1398	ITGB1	integrin subunit beta 1	4.59961755744726e-07	1398	3.80040706497507e-07	1106	-292	0.000110971886297272	-0.00013430883267746	12116	1167
1399	ERCC3	ERCC excision repair 3, TFIIH core complex helicase subunit	4.59825376480611e-07	1399	1.71227279583482e-08	3890	2491	-4.26527153442455e-05	0.0011454250128132	778	12145
1400	UMPS	uridine monophosphate synthetase	4.59608783848933e-07	1400	6.08619024590731e-08	2481	1081	-6.5791716558258e-05	0.000496837095340696	1122	12330
1401	APOC4	apolipoprotein C4	4.58783101135963e-07	1401	1.39062332826468e-08	4138	2737	-3.80613604946042e-05	0.00125568934780913	710	12098
1402	SKIV2L	NA	4.58492139017571e-07	1402	1.48919913430103e-08	4047	2645	-3.93893171022623e-05	0.00121271170770148	739	12114
1403	EMSY	EMSY transcriptional repressor, BRCA2 interacting	4.57678439114293e-07	1403	3.74031714405461e-08	2912	1509	-5.6441385703784e-05	0.000690636764623468	1021	12258
1404	FGF18	fibroblast growth factor 18	4.57500105960336e-07	1404	2.36392799395828e-07	1327	-77	1.82022455534788e-05	-3.52275081589459e-05	11352	2507
1405	ARF1	ADP ribosylation factor 1	4.57330034449992e-07	1405	3.1213280607106e-08	3128	1723	-5.37804824860436e-05	0.000787979649357336	974	12237
1406	ARFGAP3	ADP ribosylation factor GTPase activating protein 3	4.5715154623501e-07	1406	1.42210987625108e-08	4104	2698	-3.83685244612543e-05	0.00123339487174206	725	12103
1407	HIC1	HIC ZBTB transcriptional repressor 1	4.56767504141685e-07	1407	1.9314194607552e-08	3770	2363	-4.56394418576454e-05	0.0010793416122868	818	12161
1408	ARRDC3	arrestin domain containing 3	4.56734843866101e-07	1408	1.52136573488965e-08	4021	2613	-3.97532866526665e-05	0.00119344814702212	750	12123
1409	HES1	hes family bHLH transcription factor 1	4.56528212794689e-07	1409	3.94389476975924e-08	2863	1454	-5.73442299522993e-05	0.000663792021403478	1038	12264
1410	CLEC11A	C-type lectin domain containing 11A	4.56364639757226e-07	1410	5.51162657209627e-07	960	-450	0.000248023195744332	-0.000205364087890752	12301	754
1411	SETD2	SET domain containing 2, histone lysine methyltransferase	4.5631998554856e-07	1411	2.7030780298494e-08	3296	1885	-5.09530208626611e-05	0.000860163172759036	947	12212
1412	FBXW7	F-box and WD repeat domain containing 7	4.55762041419373e-07	1412	1.50611560003317e-08	4032	2620	-3.9460228720869e-05	0.00119409654851876	749	12117
1413	S100B	S100 calcium binding protein B	4.55546886841509e-07	1413	1.16803187302416e-05	453	-960	0.0112131059810319	-0.000437325011367849	12637	225
1414	MAP3K1	mitogen-activated protein kinase kinase kinase 1	4.5475633553378e-07	1414	5.86591971845194e-08	2506	1092	-6.40558433254951e-05	0.000496593918402887	1123	12317
1415	LIPE	lipase E, hormone sensitive type	4.54503428970443e-07	1415	1.02238449997565e-07	2028	613	-6.26721698485074e-05	0.000278610601958882	1224	12307
1416	RANBP1	RAN binding protein 1	4.53387430050575e-07	1416	7.62023913678193e-08	2300	884	-6.73629139691522e-05	0.000400794488164709	1166	12344
1417	NTN1	netrin 1	4.52288895600496e-07	1417	1.17899772205631e-05	451	-966	0.011389117995064	-0.000436911073150079	12635	224
1418	ENPEP	glutamyl aminopeptidase	4.52119299875116e-07	1418	4.79869744920918e-08	2682	1264	-6.0655535758004e-05	0.000571478795042147	1086	12282
1419	PDLIM7	PDZ and LIM domain 7	4.50975364936981e-07	1419	1.74196132278798e-08	3870	2451	-4.26954720215333e-05	0.00110534061946054	803	12147
1420	RIC8A	RIC8 guanine nucleotide exchange factor A	4.50821626431505e-07	1420	9.753804037675e-09	4606	3186	-3.10756196640326e-05	0.00143631770181077	565	12022
1421	ADAM10	ADAM metallopeptidase domain 10	4.50763342073576e-07	1421	6.50254760190109e-08	2435	1014	-6.59358326832771e-05	0.000457074028862606	1138	12332
1422	CHEK1	checkpoint kinase 1	4.50094885114061e-07	1422	4.695615637281e-08	2702	1280	-6.01038801571968e-05	0.000576121452945998	1081	12280
1423	TECTA	tectorin alpha	4.50084921928003e-07	1423	2.86156364639264e-08	3246	1823	-5.21663052737378e-05	0.000820504812674749	962	12225
1424	TP53BP2	tumor protein p53 binding protein 2	4.49594724272605e-07	1424	3.97547669060052e-08	2854	1430	-5.68493166755875e-05	0.000642920455709826	1048	12260
1425	ITGA2	integrin subunit alpha 2	4.47515650568441e-07	1425	1.99601222918086e-08	3736	2311	-4.61278426163697e-05	0.00103420866846367	832	12166
1426	FGG	fibrinogen gamma chain	4.4735180883348e-07	1426	5.47193506389567e-08	2565	1139	-6.23253403777717e-05	0.000509533710261334	1116	12301
1427	GRB7	growth factor receptor bound protein 7	4.46720430001262e-07	1427	3.721478912076e-08	2916	1489	-5.54128210008116e-05	0.000665166720271879	1034	12251
1428	PRPS1	phosphoribosyl pyrophosphate synthetase 1	4.46707106135254e-07	1428	3.06976522615042e-08	3152	1724	-5.29227524988332e-05	0.000770123050977178	985	12227
1429	NF2	NF2, moesin-ezrin-radixin like (MERLIN) tumor suppressor	4.46690997836479e-07	1429	9.74563466957021e-08	2080	651	-6.34440816989021e-05	0.000290795839591548	1214	12312
1430	SNAI2	snail family transcriptional repressor 2	4.46096559113803e-07	1430	2.20955872421805e-08	3559	2129	-4.70415052386023e-05	0.000949739574353287	885	12176
1431	CNNM4	cyclin and CBS domain divalent metal cation transport mediator 4	4.45833858636732e-07	1431	1.18774031934819e-08	4319	2888	-3.43019404227756e-05	0.00128756818374288	684	12063
1432	TXNDC15	thioredoxin domain containing 15	4.44916100639867e-07	1432	2.00624516296004e-08	3729	2297	-4.6083451393192e-05	0.00102197228316977	841	12165
1433	TP53BP1	tumor protein p53 binding protein 1	4.44622189820857e-07	1433	4.19227888721049e-08	2805	1372	-5.7518066332528e-05	0.000610021644434216	1067	12266
1434	CASP7	caspase 7	4.43440707679594e-07	1434	2.64549576765674e-08	3314	1880	-4.97353204319467e-05	0.000833668530437636	959	12197
1435	DNMT3A	DNA methyltransferase 3 alpha	4.43213733986707e-07	1435	2.05829887598312e-05	236	-1199	0.0246790035230376	-0.000531413267050062	12681	80
1436	RAP1GAP	RAP1 GTPase activating protein	4.40768240063562e-07	1436	3.55075846789456e-08	2970	1534	-5.44686348975025e-05	0.000676138480257504	1030	12243
1437	BAG1	BAG cochaperone 1	4.40625993684431e-07	1437	1.29177916809431e-07	1832	395	-5.10252771397251e-05	0.00017404726750535	1283	12214
1438	KLF6	KLF transcription factor 6	4.40216155483538e-07	1438	1.6965557961702e-07	1580	142	-2.40910923056168e-05	6.25106940786624e-05	1436	11901
1439	FABP4	fatty acid binding protein 4	4.4010097094579e-07	1439	3.91972144944612e-08	2869	1430	-5.60520167270795e-05	0.000629344388452479	1054	12255
1440	ZNF365	zinc finger protein 365	4.39319015055122e-07	1440	3.44849660063912e-08	3005	1565	-5.39689718000022e-05	0.000687534258561266	1023	12240
1441	INHBE	inhibin subunit beta E	4.39135283879763e-07	1441	2.74503879917366e-08	3279	1838	-5.04538131288119e-05	0.000807130651771004	965	12205
1442	HPSE	heparanase	4.38865238850539e-07	1442	8.36559355750081e-08	2215	773	-6.46660381994813e-05	0.000339242829631467	1192	12323
1443	CCL19	C-C motif chemokine ligand 19	4.36231232683192e-07	1443	2.92311087462523e-05	189	-1254	0.0366558103678004	-0.000547033965784723	12687	53
1444	TAX1BP1	Tax1 binding protein 1	4.36108265548886e-07	1444	1.6250429374222e-08	3950	2506	-4.07235760118004e-05	0.00109288731346551	810	12130
1445	BARD1	BRCA1 associated RING domain 1	4.35700421051642e-07	1445	2.06913553969929e-08	3695	2250	-4.6555549643234e-05	0.000980325947366194	860	12173
1446	ETS2	ETS proto-oncogene 2, transcription factor	4.35392582179154e-07	1446	3.97769446533409e-08	2853	1407	-5.59661611272506e-05	0.00061259736312607	1065	12254
1447	EPOR	erythropoietin receptor	4.35062094819741e-07	1447	6.14730519020884e-08	2474	1027	-6.31328243034448e-05	0.000446808771379874	1146	12310
1448	DVL3	dishevelled segment polarity protein 3	4.35027660450984e-07	1448	3.2388181736611e-08	3079	1631	-5.28251244124125e-05	0.000709530114195555	1011	12226
1449	HNRNPK	heterogeneous nuclear ribonucleoprotein K	4.34901862933616e-07	1449	3.52544946161381e-08	2976	1527	-5.38336132788429e-05	0.000664095144699631	1037	12238
1450	ADAM12	ADAM metallopeptidase domain 12	4.34619646129948e-07	1450	5.18787225810045e-08	2614	1164	-6.03868330842892e-05	0.000505897268095259	1117	12281
1451	IGBP1	immunoglobulin binding protein 1	4.34257245158261e-07	1451	2.70979837730485e-08	3289	1838	-4.98060941748631e-05	0.000798164816600884	971	12199
1452	SLC22A18	solute carrier family 22 member 18	4.34182543115721e-07	1452	1.21753345122489e-07	1888	436	-5.30844584734054e-05	0.000189303588798454	1271	12230
1453	ADAM33	ADAM metallopeptidase domain 33	4.3314170525638e-07	1453	2.05339787567036e-08	3704	2251	-4.62219861813399e-05	0.00097500197853211	864	12168
1454	ICAM5	intercellular adhesion molecule 5	4.33009136488576e-07	1454	2.07229887041441e-08	3691	2237	-4.63573257311703e-05	0.000968641438324943	867	12171
1455	LSP1	lymphocyte specific protein 1	4.3283152223041e-07	1455	1.11278265236785e-07	1973	518	-5.76421413926549e-05	0.000224206728515352	1254	12269
1456	SYNJ2	synaptojanin 2	4.32242551957595e-07	1456	1.46284339780885e-08	4071	2615	-3.82533548527014e-05	0.00113031427336911	789	12100
1457	RASGRF2	Ras protein specific guanine nucleotide releasing factor 2	4.32175919989662e-07	1457	1.01613835947374e-07	2039	582	-5.91392525213716e-05	0.000251526385433983	1244	12277
1458	MKI67	marker of proliferation Ki-67	4.31523535050773e-07	1458	3.50238615941911e-08	2982	1524	-5.33763650695472e-05	0.000657641867417378	1039	12232
1459	LPAR1	lysophosphatidic acid receptor 1	4.31316156341448e-07	1459	4.49515590515881e-08	2748	1289	-5.79425596174971e-05	0.000555966525524127	1095	12272
1460	MAP2K7	mitogen-activated protein kinase kinase 7	4.31299518244667e-07	1460	5.8588800027609e-08	2508	1048	-6.14010624289342e-05	0.000452001895120411	1142	12288
1461	TIMELESS	timeless circadian regulator	4.31001557480489e-07	1461	7.75234023829968e-08	2289	828	-6.41893771731214e-05	0.000356869289593845	1187	12318
1462	EIF4A2	eukaryotic translation initiation factor 4A2	4.30581086038965e-07	1462	1.0567961514769e-07	2005	543	-5.73840310251958e-05	0.000233805529719158	1251	12265
1463	GRIN2D	glutamate ionotropic receptor NMDA type subunit 2D	4.29582112821368e-07	1463	4.80944570696315e-08	2679	1216	-5.8482859796672e-05	0.000522371849190784	1110	12275
1464	TNNC1	troponin C1, slow skeletal and cardiac type	4.29412248568299e-07	1464	4.47452926227466e-07	1043	-421	0.000188377681941763	-0.000180782556647254	12237	867
1465	ARHGEF4	Rho guanine nucleotide exchange factor 4	4.29338485931221e-07	1465	8.50129919182666e-08	2198	733	-6.23145230760894e-05	0.000314705110187585	1204	12300
1466	EFEMP1	EGF containing fibulin extracellular matrix protein 1	4.28908589855956e-07	1466	3.61388905551686e-08	2948	1482	-5.35578358027599e-05	0.000635642530166526	1051	12234
1467	CRX	cone-rod homeobox	4.27816873813314e-07	1467	1.3624589728586e-08	4161	2694	-3.67046447288106e-05	0.00115253865805307	774	12093
1468	RUFY1	RUN and FYVE domain containing 1	4.27331158029653e-07	1468	8.78815399309049e-09	4758	3290	-2.89130266372677e-05	0.00140591950991756	587	11991
1469	DBN1	drebrin 1	4.27101056930082e-07	1469	3.77972900375765e-08	2903	1434	-5.42013139138848e-05	0.000612462915637738	1066	12241
1470	TP53I3	tumor protein p53 inducible protein 3	4.25629408313033e-07	1470	6.21680686210562e-09	5332	3862	-2.40093081014519e-05	0.00164378077490493	456	11899
1471	PHKB	phosphorylase kinase regulatory subunit beta	4.25545566017817e-07	1471	2.03435440777179e-08	3716	2245	-4.56712564544766e-05	0.00095534979571	880	12162
1472	GPC1	glypican 1	4.24979372669631e-07	1472	3.12332835694825e-08	3127	1655	-5.16910843074935e-05	0.00070334086176824	1016	12220
1473	ZEB2	zinc finger E-box binding homeobox 2	4.24244146446244e-07	1473	1.66378652008306e-08	3927	2454	-4.08293212028384e-05	0.00104109513537908	829	12133
1474	KRT8	keratin 8	4.24175987825053e-07	1474	4.70546968997127e-08	2699	1225	-5.76420037021481e-05	0.00051961558508569	1111	12268
1475	SGK3	serum/glucocorticoid regulated kinase family member 3	4.23358360147797e-07	1475	2.12937658818387e-08	3652	2177	-4.63565283247628e-05	0.000921651150041754	912	12170
1476	SORCS1	sortilin related VPS10 domain containing receptor 1	4.23019125456845e-07	1476	9.09496617081472e-09	4713	3237	-2.94404054949272e-05	0.00136931290910381	620	12000
1477	ATP6AP1L	ATPase H+ transporting accessory protein 1 like (pseudogene)	4.23009683790038e-07	1477	1.07397313972316e-08	4452	2975	-3.1950700906764e-05	0.00125845380927536	708	12030
1478	CFL1	cofilin 1	4.22701682245225e-07	1478	2.78651732312707e-08	3264	1786	-4.97671993910495e-05	0.000754945204489973	992	12198
1479	KRT18	keratin 18	4.2227835215123e-07	1479	3.8356272283084e-08	2883	1404	-5.385220628545e-05	0.000592878806420326	1073	12239
1480	GIMAP1	GTPase, IMAP family member 1	4.2223958693778e-07	1480	1.22643583802239e-08	4292	2812	-3.44873757651896e-05	0.00118733771846904	754	12066
1481	TP73	tumor protein p73	4.22223043166336e-07	1481	3.83676389421749e-08	2881	1400	-5.37146945190449e-05	0.000591112260432871	1074	12235
1482	WNK1	WNK lysine deficient protein kinase 1	4.22215214727957e-07	1482	2.34839729431932e-08	3461	1979	-4.64747824545793e-05	0.000835563909946626	956	12172
1483	CST3	cystatin C	4.21698172709552e-07	1483	1.18764195629071e-05	448	-1035	0.0122920942476089	-0.000436457608754387	12634	218
1484	FST	follistatin	4.21635500162716e-07	1484	2.72049641800983e-08	3287	1803	-4.90505504167173e-05	0.000760208806793376	990	12193
1485	ADAMTS1	ADAM metallopeptidase with thrombospondin type 1 motif 1	4.21333840098314e-07	1485	5.55926273335888e-08	2550	1065	-5.92061481102721e-05	0.000448720539704704	1145	12278
1486	TTN	titin	4.20708767786873e-07	1486	4.49151825883946e-07	1042	-444	0.000199423410692472	-0.000186794692897372	12251	845
1487	MED28	mediator complex subunit 28	4.20627679277346e-07	1487	1.08420178298412e-08	4439	2952	-3.20056366336912e-05	0.00124169290922673	719	12032
1488	SH2B3	SH2B adaptor protein 3	4.2031986784117e-07	1488	4.799346108308e-07	1015	-473	0.000227009070922968	-0.000198811297488874	12284	784
1489	TOP2A	DNA topoisomerase II alpha	4.19713294524868e-07	1489	4.73669944458487e-08	2694	1205	-5.70772283072477e-05	0.000505754519902467	1118	12261
1490	L3MBTL3	L3MBTL histone methyl-lysine binding protein 3	4.19335139828927e-07	1490	1.28975361947397e-08	4225	2735	-3.52747614926132e-05	0.00114688160743211	777	12077
1491	SERPINB5	serpin family B member 5	4.19223075143094e-07	1491	2.93933409617379e-08	3213	1722	-5.06153331361127e-05	0.000721902135396407	1004	12206
1492	HDAC7	histone deacetylase 7	4.18989433732117e-07	1492	2.17522857692113e-08	3592	2100	-4.56798001153436e-05	0.000879877810837446	931	12163
1493	PTPN1	protein tyrosine phosphatase non-receptor type 1	4.18147602343055e-07	1493	8.7660563560638e-06	532	-961	0.00842418015817731	-0.000401839845851676	12596	243
1494	VEGFC	vascular endothelial growth factor C	4.17283642613601e-07	1494	3.16895309625508e-08	3102	1608	-5.09567657877818e-05	0.00067099209732267	1033	12213
1495	SRSF1	serine and arginine rich splicing factor 1	4.16293999009973e-07	1495	3.29822721907896e-08	3057	1562	-5.15183091620134e-05	0.000650251226453579	1044	12218
1496	SH3PXD2B	SH3 and PX domains 2B	4.16137400829361e-07	1496	1.89212315824543e-07	1468	-28	5.2979448430872e-06	-1.16518472232221e-05	10587	3314
1497	FNDC3B	fibronectin type III domain containing 3B	4.16028640102063e-07	1497	1.2852485658027e-08	4232	2735	-3.5151548274704e-05	0.00113783833067914	783	12074
1498	FANCC	FA complementation group C	4.15671967723124e-07	1498	2.35524829989894e-07	1328	-170	4.0039221098282e-05	-7.06642345129311e-05	11723	1883
1499	MUTYH	mutY DNA glycosylase	4.15550295627929e-07	1499	1.50957321789476e-07	1718	219	-3.30596534718952e-05	9.10055147425164e-05	1372	12047
1500	CBFB	core-binding factor subunit beta	4.15424040522602e-07	1500	5.91497133942508e-09	5403	3903	-2.30861331377761e-05	0.00162140003015972	461	11872
1501	ADIPOR1	adiponectin receptor 1	4.14997762364883e-07	1501	1.72086905260272e-05	255	-1246	0.0214420283954299	-0.000517087211906644	12678	98
1502	MGST3	microsomal glutathione S-transferase 3	4.14937700407832e-07	1502	2.57659005953832e-08	3342	1840	-4.74092570955051e-05	0.000763485368750411	987	12178
1503	RPS6KB2	ribosomal protein S6 kinase B2	4.14421895638701e-07	1503	1.34984950637601e-08	4171	2668	-3.60139848301119e-05	0.00110567761756406	802	12086
1504	BEND7	BEN domain containing 7	4.14332422626919e-07	1504	1.09502200869806e-08	4426	2922	-3.19965430941572e-05	0.00121067933891586	742	12031
1505	DSC3	desmocollin 3	4.14068064645554e-07	1505	9.4137633555394e-09	4656	3151	-2.96627683333047e-05	0.00130472847169814	675	12005
1506	HLA-DRB5	major histocompatibility complex, class II, DR beta 5	4.13892392158016e-07	1506	8.62583223150856e-06	567	-939	0.00809965646538654	-0.000388644956236377	12581	245
1507	NIP7	nucleolar pre-rRNA processing protein NIP7	4.13790410894005e-07	1507	2.63740134935567e-08	3318	1811	-4.77633384368313e-05	0.000749374434129043	995	12180
1508	STMN1	stathmin 1	4.13368851221762e-07	1508	3.51667447681371e-08	2978	1470	-5.16951148091615e-05	0.00060765221129599	1070	12221
1509	BCAR3	BCAR3 adaptor protein, NSP family member	4.13000212067889e-07	1509	1.97653335602858e-08	3744	2235	-4.41755205072387e-05	0.000923055473971732	908	12154
1510	PHGDH	phosphoglycerate dehydrogenase	4.12802066735254e-07	1510	2.16445698275871e-08	3606	2096	-4.53670183586225e-05	0.000865233131877092	940	12159
1511	LRRFIP1	LRR binding FLII interacting protein 1	4.12745254613357e-07	1511	2.78199927424412e-08	3266	1755	-4.88240872629842e-05	0.000724367921846442	1003	12191
1512	CSF3R	colony stimulating factor 3 receptor	4.12594566743353e-07	1512	2.63550514838294e-07	1269	-243	6.40427751057053e-05	-0.000100260479718635	11925	1581
1513	HEY1	hes related family bHLH transcription factor with YRPW motif 1	4.12213289951686e-07	1513	9.29370256406059e-09	4681	3168	-2.94424497229439e-05	0.00130589170256694	673	12001
1514	CSF1	colony stimulating factor 1	4.1203226278807e-07	1514	1.05942836893266e-08	4480	2966	-3.14226454225426e-05	0.00122208769142942	732	12027
1515	IGFBP7	insulin like growth factor binding protein 7	4.11947119455246e-07	1515	2.13407457284076e-08	3642	2127	-4.5391766164323e-05	0.000876211523081308	934	12160
1516	TIMP4	TIMP metallopeptidase inhibitor 4	4.11843759778217e-07	1516	5.89182998002511e-08	2502	986	-5.80934436030476e-05	0.000406077947141322	1163	12273
1517	AKAP9	A-kinase anchoring protein 9	4.11095754375674e-07	1517	1.24821839416995e-08	4274	2757	-3.44133811272655e-05	0.00113339099481373	786	12064
1518	C1QBP	complement C1q binding protein	4.10462011079084e-07	1518	1.6505820082596e-08	3937	2419	-3.99275787797998e-05	0.000992907604800305	857	12124
1519	GSTM5	glutathione S-transferase mu 5	4.10194237617442e-07	1519	1.35779319144313e-07	1802	283	-3.84255473178404e-05	0.000116084969245736	1335	12104
1520	NR2F1	nuclear receptor subfamily 2 group F member 1	4.09882610335765e-07	1520	1.87535945471839e-08	3790	2270	-4.25706596221073e-05	0.000930433525462187	898	12144
1521	MED12	mediator complex subunit 12	4.09838712341953e-07	1521	3.33529165976497e-08	3043	1522	-5.07631390616228e-05	0.000623774520184453	1058	12209
1522	FLNB	filamin B	4.09822589673954e-07	1522	3.3520023706971e-08	3034	1512	-5.06822758449402e-05	0.000619651755587018	1060	12207
1523	EFNA1	ephrin A1	4.09708602524126e-07	1523	7.46871079311793e-09	5020	3497	-2.61180816435334e-05	0.00143275098302687	569	11946
1524	ECT2	epithelial cell transforming 2	4.0944416717099e-07	1524	2.95127097026935e-08	3209	1685	-4.97289158490385e-05	0.000689913421683119	1022	12196
1525	ACAP1	ArfGAP with coiled-coil, ankyrin repeat and PH domains 1	4.0939625690008e-07	1525	1.32422763422399e-08	4190	2665	-3.52906664520693e-05	0.00109104102463871	811	12078
1526	XBP1	X-box binding protein 1	4.09250705917988e-07	1526	3.66089239166778e-08	2932	1406	-5.1472147026849e-05	0.000575406492520691	1083	12217
1527	KLK10	kallikrein related peptidase 10	4.0866828663819e-07	1527	1.89158311855834e-08	3784	2257	-4.26930309858618e-05	0.000922364322942395	910	12146
1528	SLC2A10	solute carrier family 2 member 10	4.08445363428692e-07	1528	7.74858935015903e-09	4954	3426	-2.65466671136448e-05	0.0013993338151067	594	11957
1529	MCF2L2	MCF.2 cell line derived transforming sequence-like 2	4.08306762220132e-07	1529	1.17525414726673e-08	4332	2803	-3.29423737478863e-05	0.00114448385450303	779	12045
1530	BCL11A	BCL11 transcription factor A	4.08214666761644e-07	1530	2.80981773081738e-08	3256	1726	-4.84974540339079e-05	0.000704578514830598	1012	12188
1531	TICAM2	TIR domain containing adaptor molecule 2	4.07998346884622e-07	1531	4.39536163097166e-07	1048	-483	0.000212295966775931	-0.000197063201545272	12276	811
1532	NR0B2	nuclear receptor subfamily 0 group B member 2	4.0760346939093e-07	1532	8.87895867631433e-06	520	-1012	0.00898550618043011	-0.000412494711023621	12606	236
1533	KCNJ1	potassium inwardly rectifying channel subfamily J member 1	4.07298631609597e-07	1533	3.32807132304472e-08	3047	1514	-5.03869998308971e-05	0.000616650128256929	1061	12204
1534	SLC25A37	solute carrier family 25 member 37	4.07276789075652e-07	1534	5.94244265376037e-07	947	-587	0.000348821383775734	-0.000239071475187408	12395	653
1535	KRT14	keratin 14	4.07236183815476e-07	1535	1.57923565851838e-08	3987	2452	-3.87228583468706e-05	0.000998543122715548	854	12106
1536	MAGOHB	mago homolog B, exon junction complex subunit	4.06703241361401e-07	1536	1.32144106021429e-08	4195	2659	-3.51371177910979e-05	0.00108142391877997	817	12073
1537	GNB1L	G protein subunit beta 1 like	4.06653812955252e-07	1537	3.58166322060659e-08	2956	1419	-5.08238011004075e-05	0.000577041760583503	1079	12211
1538	RNF43	ring finger protein 43	4.06494103576165e-07	1538	1.09042165953868e-07	1981	443	-4.83056795175634e-05	0.000180076887884241	1274	12185
1539	NPY1R	neuropeptide Y receptor Y1	4.06152860673032e-07	1539	3.55792774190984e-07	1131	-408	0.000145163451869921	-0.000165710367154597	12210	989
1540	FOXM1	forkhead box M1	4.05973869386786e-07	1540	3.31355865712944e-08	3050	1510	-5.00347357226546e-05	0.000613020542774047	1064	12201
1541	RHD	Rh blood group D antigen	4.05080732510691e-07	1541	5.23914846420098e-08	2605	1064	-5.57445396590984e-05	0.000431005899391375	1151	12253
1542	THOC5	THO complex subunit 5	4.04795198060266e-07	1542	1.66214341066992e-08	3928	2386	-3.96587417785842e-05	0.000965841342571795	871	12120
1543	ROBO1	roundabout guidance receptor 1	4.04388120612687e-07	1543	2.07663069798392e-08	3688	2145	-4.45437284717551e-05	0.000867412518714213	937	12155
1544	VPS39	VPS39 subunit of HOPS complex	4.04180751610569e-07	1544	3.6299952631836e-08	2943	1399	-5.07836337319386e-05	0.000565448871503187	1089	12210
1545	NOX4	NADPH oxidase 4	4.04097584456814e-07	1545	6.30921869310815e-05	72	-1473	0.0929347913494831	-0.000595235741904887	12701	12
1546	FAM217B	family with sequence similarity 217 member B	4.03556904400249e-07	1546	1.01600016343221e-08	4532	2986	-3.03377648800858e-05	0.00120502091653914	746	12011
1547	ARHGEF38	Rho guanine nucleotide exchange factor 38	4.03483033253716e-07	1547	1.18211525451765e-08	4324	2777	-3.28273406179553e-05	0.00112047238334557	798	12043
1548	DIO3	iodothyronine deiodinase 3	4.02946064418917e-07	1548	2.64150217301522e-08	3315	1767	-4.6675343397179e-05	0.000712005695828225	1010	12174
1549	COTL1	coactosin like F-actin binding protein 1	4.02902795144935e-07	1549	6.66598815134585e-09	5230	3681	-2.45375023851041e-05	0.00148308518892851	525	11913
1550	TCP1	t-complex 1	4.02652089728493e-07	1550	3.44139720830042e-08	3007	1457	-5.01411573249372e-05	0.000586664094734414	1076	12203
1551	RB1CC1	RB1 inducible coiled-coil 1	4.02564152189736e-07	1551	8.82932126835927e-08	2174	623	-5.50066715018783e-05	0.000250797466814206	1245	12248
1552	LDHB	lactate dehydrogenase B	4.02508186824283e-07	1552	1.70947401627464e-08	3891	2339	-3.99845972406639e-05	0.000941466648981997	892	12125
1553	DSP	desmoplakin	4.02051554079499e-07	1553	4.91565229720399e-07	1006	-547	0.000268886180657058	-0.000219922200081486	12326	726
1554	NRCAM	neuronal cell adhesion molecule	4.01860622611112e-07	1554	5.86375436577716e-09	5415	3861	-2.26399556062656e-05	0.0015515838639015	476	11857
1555	TEK	TEK receptor tyrosine kinase	4.0162107181498e-07	1555	1.42287124492538e-07	1762	207	-2.94534347699553e-05	8.31355618657009e-05	1387	12002
1556	HSPA14	heat shock protein family A (Hsp70) member 14	4.0151817797316e-07	1556	1.08402308761743e-08	4440	2884	-3.12632258468866e-05	0.00115797842527459	772	12024
1557	GGA1	golgi associated, gamma adaptin ear containing, ARF binding protein 1	4.0151772282959e-07	1557	2.88655870139658e-08	3239	1682	-4.85519173574905e-05	0.000675352809799371	1032	12189
1558	SPTAN1	spectrin alpha, non-erythrocytic 1	4.00899414756613e-07	1558	1.66407966930629e-08	3926	2368	-3.9405406569173e-05	0.000949329814143659	886	12115
1559	GPX2	glutathione peroxidase 2	4.00767712329374e-07	1559	1.43991920810252e-08	4085	2526	-3.63723591966696e-05	0.001012339241344	845	12090
1560	KAT6B	lysine acetyltransferase 6B	4.00254769479708e-07	1560	1.05053790871033e-08	4492	2932	-3.0801771483387e-05	0.0011735469841145	760	12019
1561	CYBB	cytochrome b-245 beta chain	3.99938298323748e-07	1561	2.55113616740124e-05	201	-1360	0.0346954518766568	-0.000543916085720297	12683	55
1562	TRAPPC12	trafficking protein particle complex subunit 12	3.99516263066758e-07	1562	1.14318846340899e-08	4370	2808	-3.21007320525244e-05	0.00112184166669146	797	12033
1563	COL19A1	collagen type XIX alpha 1 chain	3.9930586655726e-07	1563	2.00926459133191e-08	3726	2163	-4.34603931105093e-05	0.000863698589363354	942	12150
1564	SLC16A3	solute carrier family 16 member 3	3.99133490075779e-07	1564	1.5851027954669e-08	3980	2416	-3.82960835384802e-05	0.000964306512023081	872	12102
1565	WNT10B	Wnt family member 10B	3.9909409871368e-07	1565	1.27619640518992e-08	4238	2673	-3.41127299107265e-05	0.00106677852586167	823	12059
1566	TCF7L1	transcription factor 7 like 1	3.99051113543438e-07	1566	2.59842544997537e-08	3331	1765	-4.58622091920653e-05	0.000704325215404168	1013	12164
1567	SERPINB2	serpin family B member 2	3.98982243734204e-07	1567	1.43986523694046e-08	4086	2519	-3.62702053185301e-05	0.00100503627196646	852	12088
1568	RNF6	ring finger protein 6	3.9881043499453e-07	1568	8.45624985354149e-06	597	-971	0.00821101860778879	-0.000387244932379689	12579	244
1569	HBEGF	heparin binding EGF like growth factor	3.98388781607823e-07	1569	2.74245117457172e-05	194	-1375	0.0377087036503611	-0.000547784574710757	12688	49
1570	ZNF281	zinc finger protein 281	3.97661423414008e-07	1570	1.05654981662027e-08	4484	2914	-3.07878616563148e-05	0.00115878538782842	770	12018
1571	SEMA3A	semaphorin 3A	3.97234208609647e-07	1571	2.92184076944188e-08	3225	1654	-4.83272463265686e-05	0.000657025381040357	1040	12186
1572	TRMT2A	tRNA methyltransferase 2 homolog A	3.97054507484605e-07	1572	2.95341648657301e-08	3207	1635	-4.82883595554687e-05	0.000649184119737328	1045	12184
1573	DPAGT1	dolichyl-phosphate N-acetylglucosaminephosphotransferase 1	3.96981076409328e-07	1573	1.41032519247025e-08	4117	2544	-3.58786728964431e-05	0.00100991985838533	846	12085
1574	THBS3	thrombospondin 3	3.96957784044262e-07	1574	5.10226694485891e-09	5626	4052	-2.06743856605683e-05	0.00160847294094735	463	11797
1575	MFGE8	milk fat globule EGF and factor V/VIII domain containing	3.96795520610135e-07	1575	1.67292004927194e-08	3918	2343	-3.91965167544416e-05	0.000929691904789547	900	12111
1576	DNAJC21	DnaJ heat shock protein family (Hsp40) member C21	3.96774586718938e-07	1576	1.18546711663122e-08	4322	2746	-3.25529270226932e-05	0.0010895430151302	812	12038
1577	AGAP2	ArfGAP with GTPase domain, ankyrin repeat and PH domain 2	3.96631637167115e-07	1577	1.36284158655405e-08	4160	2583	-3.5202198180691e-05	0.00102449951880266	839	12076
1578	MRPL13	mitochondrial ribosomal protein L13	3.96600558488853e-07	1578	1.57633839450164e-08	3989	2411	-3.80055186914345e-05	0.000956203946516626	879	12097
1579	ABRAXAS1	abraxas 1, BRCA1 A complex subunit	3.96595340552456e-07	1579	5.64957670217594e-09	5462	3883	-2.19373063345492e-05	0.00153997970736518	484	11837
1580	TREX1	three prime repair exonuclease 1	3.96495062538568e-07	1580	1.11851133755841e-05	462	-1118	0.0125049567539031	-0.000443281479918119	12644	217
1581	LRRC3B	leucine rich repeat containing 3B	3.96396074854417e-07	1581	1.40163192595801e-08	4124	2543	-3.56434998771121e-05	0.00100803521835478	847	12081
1582	MAGED2	MAGE family member D2	3.96185222572136e-07	1582	5.07205153966876e-09	5637	4055	-2.05671689933568e-05	0.00160653107753001	464	11789
1583	CEBPA	CCAAT enhancer binding protein alpha	3.95863803287048e-07	1583	2.66485687334951e-07	1262	-321	8.55419056345194e-05	-0.000127072280855142	12086	1388
1584	SERPINE2	serpin family E member 2	3.95725571283233e-07	1584	1.06488389694689e-08	4467	2883	-3.07006027489789e-05	0.00114087682200956	780	12016
1585	DYSF	dysferlin	3.95327992826145e-07	1585	2.98771002970546e-08	3193	1608	-4.80423772776638e-05	0.000635687412464441	1050	12183
1586	DAZAP1	DAZ associated protein 1	3.95273988343689e-07	1586	4.0321211377804e-08	2844	1258	-5.07240839132774e-05	0.00049725467733636	1121	12208
1587	FOXO3	forkhead box O3	3.9517974790328e-07	1587	6.92717895007691e-07	905	-682	0.000472433604395245	-0.000269512588070037	12458	553
1588	PUS1	pseudouridine synthase 1	3.95061749890943e-07	1588	1.32758702482838e-08	4186	2598	-3.44907109050414e-05	0.00102637042621667	837	12067
1589	EIF2S2	eukaryotic translation initiation factor 2 subunit beta	3.94835524214139e-07	1589	2.20015447516799e-08	3566	1977	-4.34970539740711e-05	0.000780589831371353	979	12151
1590	KTN1	kinectin 1	3.9478151806813e-07	1590	3.47183787451158e-08	2994	1404	-4.87446037581426e-05	0.000554273251367655	1097	12190
1591	EXOC3L1	exocyst complex component 3 like 1	3.9475646568051e-07	1591	8.95472329403749e-09	4725	3134	-2.80641028035135e-05	0.00123716676344272	721	11980
1592	TRERF1	transcriptional regulating factor 1	3.94528605457815e-07	1592	6.52606214542622e-09	5254	3662	-2.38984395765508e-05	0.00144476375318652	555	11897
1593	RRP9	ribosomal RNA processing 9, U3 small nucleolar RNA binding protein	3.9446600684253e-07	1593	1.32639024331025e-08	4188	2595	-3.44198268139009e-05	0.00102363928775636	840	12065
1594	TRAPPC8	trafficking protein particle complex subunit 8	3.94306773837239e-07	1594	7.66986513196647e-09	4969	3375	-2.58857948203869e-05	0.00133078536170068	651	11942
1595	PIK3R4	phosphoinositide-3-kinase regulatory subunit 4	3.94189567398406e-07	1595	1.28437620594276e-08	4233	2638	-3.38818443127699e-05	0.00103987207879699	830	12055
1596	POLH	DNA polymerase eta	3.94125700055113e-07	1596	6.60178888238372e-09	5239	3643	-2.40503168985239e-05	0.00143579992530078	566	11900
1597	MED14	mediator complex subunit 14	3.94054126712991e-07	1597	1.39634126277388e-08	4132	2535	-3.53972510113179e-05	0.000998927211217432	853	12080
1598	EXO1	exonuclease 1	3.94023049259061e-07	1598	1.56881884326252e-08	3994	2396	-3.758889948457e-05	0.000944079226024709	890	12096
1599	HNRNPL	heterogeneous nuclear ribonucleoprotein L	3.93961787705534e-07	1599	1.87990647274612e-08	3788	2189	-4.11511526884126e-05	0.000862382353287415	945	12136
1600	ROR1	receptor tyrosine kinase like orphan receptor 1	3.93855185762541e-07	1600	1.47645594332187e-08	4058	2458	-3.62912870868515e-05	0.000968096046604327	869	12089
1601	TSC22D4	TSC22 domain family member 4	3.93776368580725e-07	1601	1.30156530611551e-08	4209	2608	-3.39448231834924e-05	0.00102696876925853	836	12057
1602	CREB1	cAMP responsive element binding protein 1	3.93667718753336e-07	1602	3.89028738374166e-07	1096	-506	0.000196848541617328	-0.000199195865689188	12286	852
1603	FGF14	fibroblast growth factor 14	3.93596132676734e-07	1603	7.92206015235125e-08	2273	670	-5.30778030207534e-05	0.000263709408893412	1236	12229
1604	SPATA18	spermatogenesis associated 18	3.93523881939438e-07	1604	1.39763782471336e-08	4130	2526	-3.53043314522594e-05	0.000994041325779021	855	12079
1605	ARHGAP11A	Rho GTPase activating protein 11A	3.93395354233538e-07	1605	2.04302122434119e-08	3711	2106	-4.30260269846254e-05	0.00082849061601583	960	12149
1606	CDH23	cadherin related 23	3.93388867349868e-07	1606	2.60117799919078e-07	1276	-330	8.58388739732956e-05	-0.000129818326225457	12102	1386
1607	ZFYVE26	zinc finger FYVE-type containing 26	3.93335440484754e-07	1607	9.91301229635934e-09	4580	2973	-2.94713855570763e-05	0.00116938626456117	763	12003
1608	PRDX5	peroxiredoxin 5	3.93285723753534e-07	1608	1.39177455046018e-08	4135	2527	-3.51701428901286e-05	0.00099383302392518	856	12075
1609	ITSN2	intersectin 2	3.93074480378871e-07	1609	2.58299468796201e-08	3336	1727	-4.4608318261104e-05	0.00067883962761431	1027	12156
1610	CMC2	C-X9-C motif containing 2	3.92898204421694e-07	1610	1.06263819708626e-08	4472	2862	-3.04127052006088e-05	0.00112447466105489	794	12012
1611	NSD2	nuclear receptor binding SET domain protein 2	3.92815562734873e-07	1611	1.00022482697281e-08	4563	2952	-2.95266368922374e-05	0.00115959154119334	768	12004
1612	SYNE1	spectrin repeat containing nuclear envelope protein 1	3.92544542979495e-07	1612	3.3714107469517e-08	3027	1415	-4.77054620693666e-05	0.000555450528315986	1096	12179
1613	SIPA1L1	signal induced proliferation associated 1 like 1	3.92536143759479e-07	1613	1.04003096619006e-08	4505	2892	-3.00776955422166e-05	0.00113521452775241	785	12010
1614	FOLR2	folate receptor beta	3.92327988911599e-07	1614	7.93078681786364e-09	4921	3307	-2.62271120066751e-05	0.00129742865933066	679	11949
1615	OSTC	oligosaccharyltransferase complex non-catalytic subunit	3.92193429040799e-07	1615	8.26481643913074e-09	4853	3238	-2.67614756299053e-05	0.00126992232323411	697	11960
1616	NDUFA2	NADH:ubiquinone oxidoreductase subunit A2	3.9209857991067e-07	1616	7.81755163905342e-08	2283	667	-5.21430694324863e-05	0.000261529752800417	1237	12224
1617	ZFP64	ZFP64 zinc finger protein	3.92038571566306e-07	1617	7.5825067252372e-09	4996	3379	-2.56212902245765e-05	0.00132469833332255	658	11935
1618	REPS2	RALBP1 associated Eps domain containing 2	3.91827589189926e-07	1618	5.26353397736476e-08	2603	985	-5.18458096770429e-05	0.000385950175352077	1176	12223
1619	PPP2R1A	protein phosphatase 2 scaffold subunit Aalpha	3.91759182170483e-07	1619	2.55256033253508e-07	1285	-334	8.52555151066716e-05	-0.000130847566844941	12106	1391
1620	ABCB10	ATP binding cassette subfamily B member 10	3.91666681758306e-07	1620	5.37275958070964e-09	5530	3910	-2.10074899605747e-05	0.00153141672567497	491	11807
1621	MAP2K6	mitogen-activated protein kinase kinase 6	3.91548453814077e-07	1621	2.85528948901825e-07	1222	-399	0.000113926050611828	-0.000156227833071817	12186	1152
1622	PER1	period circadian regulator 1	3.91385570999697e-07	1622	1.37345387293269e-08	4150	2528	-3.47209139077383e-05	0.000989422723487233	858	12069
1623	ZNF438	zinc finger protein 438	3.91374346687379e-07	1623	1.1192649172401e-08	4398	2775	-3.10596014534127e-05	0.00108606381205748	814	12021
1624	EIF5	eukaryotic translation initiation factor 5	3.91334632801267e-07	1624	3.17926771718449e-08	3098	1474	-4.68624061512994e-05	0.000576827248749068	1080	12175
1625	ARFGEF2	ADP ribosylation factor guanine nucleotide exchange factor 2	3.9132357500251e-07	1625	9.77299460551011e-09	4601	2976	-2.90844319459981e-05	0.00116457895920747	765	11995
1626	FXR1	FMR1 autosomal homolog 1	3.91283235323832e-07	1626	9.07984023646137e-09	4715	3089	-2.80476264904292e-05	0.00120867391391532	745	11979
1627	ANXA2	annexin A2	3.91189097719591e-07	1627	2.0113675847126e-07	1414	-213	4.28421295543783e-05	-8.33232778142728e-05	11827	1853
1628	RSPO3	R-spondin 3	3.91141644351258e-07	1628	1.31638802042222e-08	4199	2571	-3.38443360050553e-05	0.00100562516762708	849	12053
1629	ELP3	elongator acetyltransferase complex subunit 3	3.90957254799472e-07	1629	5.33839820510949e-09	5541	3912	-2.08838137783883e-05	0.00152942478077553	495	11800
1630	RPL23A	ribosomal protein L23a	3.90878091860242e-07	1630	2.16904209794212e-08	3601	1971	-4.27518197504392e-05	0.000770420719056538	984	12148
1631	B4GAT1	beta-1,4-glucuronyltransferase 1	3.90809790261949e-07	1631	5.675068262728e-09	5452	3821	-2.16844358318837e-05	0.00149328420859091	516	11830
1632	RPS9	ribosomal protein S9	3.90803962355364e-07	1632	9.3856800834976e-09	4659	3027	-2.84104536127472e-05	0.00118296359404969	757	11984
1633	CST6	cystatin E/M	3.90605750494692e-07	1633	1.24199182681976e-08	4278	2645	-3.28506838193825e-05	0.00103315221005846	833	12044
1634	CUTC	cutC copper transporter	3.9054942247407e-07	1634	1.30203742388416e-08	4208	2574	-3.35144432907784e-05	0.00100527421344826	851	12051
1635	TSPAN4	tetraspanin 4	3.9037730886982e-07	1635	9.70814288211494e-09	4611	2976	-2.88914332171741e-05	0.00116176287119658	767	11990
1636	GPI	glucose-6-phosphate isomerase	3.90362849831984e-07	1636	7.27519656210451e-09	5068	3432	-2.49684746011427e-05	0.00133972530062337	642	11920
1637	PNLIPRP1	pancreatic lipase related protein 1	3.90357176470758e-07	1637	9.24998932884618e-09	4689	3052	-2.82309674316385e-05	0.00119137010258875	752	11981
1638	PER2	period circadian regulator 2	3.90313618014215e-07	1638	2.03394409768567e-08	3717	2079	-4.22856977908851e-05	0.000811462011851554	964	12143
1639	SNCG	synuclein gamma	3.90183388522428e-07	1639	9.48605257803024e-09	4643	3004	-2.84961019444029e-05	0.00117211089912137	761	11985
1640	CXCR5	C-X-C motif chemokine receptor 5	3.90041877383151e-07	1640	1.01128817703877e-08	4543	2903	-2.93576957794356e-05	0.00113229157004329	787	11999
1641	N4BP2	NEDD4 binding protein 2	3.89953515436783e-07	1641	6.14316104509242e-09	5353	3712	-2.2803413799383e-05	0.00144750744930134	553	11863
1642	ALS2CL	ALS2 C-terminal like	3.89640091390176e-07	1642	3.55504847182735e-08	2968	1326	-4.71399427364307e-05	0.000516662761183373	1112	12177
1643	COG3	component of oligomeric golgi complex 3	3.89630362739858e-07	1643	8.13367614759447e-09	4879	3236	-2.63205760136157e-05	0.00126084385382618	705	11951
1644	MEIS1	Meis homeobox 1	3.89453467816187e-07	1644	5.40153761829141e-09	5521	3877	-2.09417613461158e-05	0.00150991109472336	507	11802
1645	APC2	APC regulator of WNT signaling pathway 2	3.89282040193367e-07	1645	1.4734909765116e-08	4064	2419	-3.56437467218157e-05	0.000941673255227754	891	12082
1646	CDC27	cell division cycle 27	3.89184069549304e-07	1646	1.68156435282761e-08	3910	2264	-3.8070616948017e-05	0.000881112733459624	930	12099
1647	PDE2A	phosphodiesterase 2A	3.89115061070331e-07	1647	1.04854546665617e-08	4494	2847	-2.98520894357011e-05	0.00110781057886723	800	12007
1648	COL7A1	collagen type VII alpha 1 chain	3.8896699145123e-07	1648	5.01236218960032e-09	5662	4014	-2.01196218290557e-05	0.00156131350368524	474	11773
1649	STC2	stanniocalcin 2	3.8875045644735e-07	1649	9.12384657592706e-09	4708	3059	-2.79098466757609e-05	0.00118918764627244	753	11976
1650	KDM3A	lysine demethylase 3A	3.88567761556876e-07	1650	7.65542212938145e-09	4975	3325	-2.54542785801933e-05	0.00129198780717661	682	11931
1651	EREG	epiregulin	3.88537877283441e-07	1651	4.76174565700048e-08	2689	1038	-4.9426919919665e-05	0.000403302316620211	1164	12195
1652	ZNF569	zinc finger protein 569	3.88509708693436e-07	1652	1.32875202596976e-08	4185	2533	-3.36572888178141e-05	0.000984095092120474	859	12052
1653	NUP133	nucleoporin 133	3.88351373964008e-07	1653	1.27058285376785e-08	4246	2593	-3.29462133982004e-05	0.00100699511268867	848	12046
1654	SORBS1	sorbin and SH3 domain containing 1	3.88139504941287e-07	1654	1.8210387756857e-08	3820	2166	-3.94436998813522e-05	0.000840710167702828	953	12116
1655	LRBA	LPS responsive beige-like anchor protein	3.88111241363807e-07	1655	6.8566145451096e-09	5181	3526	-2.41764228860565e-05	0.00136848023704878	622	11902
1656	RPL31	ribosomal protein L31	3.87991372826684e-07	1656	1.22903573048327e-08	4290	2634	-3.23728011409294e-05	0.00102196927602549	842	12035
1657	DNAH9	dynein axonemal heavy chain 9	3.8793119410618e-07	1657	1.19075525466905e-08	4317	2660	-3.16740897741967e-05	0.00103189697632244	834	12029
1658	LLGL2	LLGL scribble cell polarity complex component 2	3.8780465626978e-07	1658	5.15048859967446e-09	5607	3949	-2.03392794801144e-05	0.00153144058760936	490	11785
1659	LMBR1L	limb development membrane protein 1 like	3.87798334408817e-07	1659	1.33700305373833e-07	1809	150	-2.00550458060749e-05	5.81697501613226e-05	1444	11771
1660	PPM1E	protein phosphatase, Mg2+/Mn2+ dependent 1E	3.87773515091783e-07	1660	5.14256813978031e-09	5612	3952	-2.03234292884118e-05	0.00153248093164273	489	11782
1661	MEGF10	multiple EGF like domains 10	3.87770547787747e-07	1661	1.41383168194325e-06	777	-884	0.00124982720683783	-0.000342789164244369	12535	423
1662	NHS	NHS actin remodeling regulator	3.87678490182225e-07	1662	7.79856169647133e-09	4943	3281	-2.55870809261224e-05	0.00127197312628788	695	11934
1663	PPM1D	protein phosphatase, Mg2+/Mn2+ dependent 1D	3.87585808137288e-07	1663	8.594558514884e-09	4796	3133	-2.69267518271316e-05	0.00121430633689412	734	11962
1664	G6PC	NA	3.87563204087426e-07	1664	1.11070734145888e-08	4407	2743	-3.04667023762171e-05	0.00106308586881181	824	12013
1665	CLDN4	claudin 4	3.87334110993477e-07	1665	2.21255190152439e-08	3555	1890	-4.1817230938811e-05	0.000732061469777671	1001	12141
1666	HEY2	hes related family bHLH transcription factor with YRPW motif 2	3.87270125077234e-07	1666	9.75820805840973e-09	4604	2938	-2.86696152756078e-05	0.00113779962747691	784	11989
1667	LGR6	leucine rich repeat containing G protein-coupled receptor 6	3.87066713843216e-07	1667	4.9988406274433e-09	5665	3998	-1.99853648285183e-05	0.00154749272194518	479	11766
1668	EIF6	eukaryotic translation initiation factor 6	3.86836845502982e-07	1668	1.38540529719807e-08	4140	2472	-3.42472189467364e-05	0.000956260682083372	878	12060
1669	LAMTOR5	late endosomal/lysosomal adaptor, MAPK and MTOR activator 5	3.8670320200262e-07	1669	2.88710455534655e-08	3238	1569	-4.52986704733873e-05	0.000606737323942111	1071	12157
1670	SFRP2	secreted frizzled related protein 2	3.86642962882506e-07	1670	5.11690115993238e-09	5622	3952	-2.02219933840528e-05	0.00152801298931166	497	11777
1671	FLG	filaggrin	3.8650576966081e-07	1671	9.71146549304868e-08	2087	416	-4.03996964510825e-05	0.000160786400178897	1296	12129
1672	ABCB6	ATP binding cassette subfamily B member 6 (Langereis blood group)	3.86473942812176e-07	1672	8.23734202950958e-09	4857	3185	-2.6235934363988e-05	0.00123091950785678	727	11950
1673	MACF1	microtubule actin crosslinking factor 1	3.86472797744048e-07	1673	7.56312855332183e-09	4998	3325	-2.51474024397951e-05	0.00128502205249896	686	11926
1674	OXSM	3-oxoacyl-ACP synthase, mitochondrial	3.86388974246524e-07	1674	9.18542747048069e-09	4703	3029	-2.7822659808086e-05	0.00117037220299272	762	11975
1675	STPG1	sperm tail PG-rich repeat containing 1	3.86256721528896e-07	1675	4.97235783888289e-09	5674	3999	-1.98844589976927e-05	0.00154464062939405	480	11758
1676	GUCY1A2	guanylate cyclase 1 soluble subunit alpha 2	3.86204764781869e-07	1676	8.53925263505303e-09	4808	3132	-2.67449392529861e-05	0.00120959332329681	743	11959
1677	RIF1	replication timing regulatory factor 1	3.86151221653738e-07	1677	1.08389543070318e-08	4441	2764	-2.9958869704636e-05	0.00106732197665093	822	12009
1678	NLE1	notchless homolog 1	3.861119527028e-07	1678	6.53406306286369e-09	5253	3575	-2.33592754497377e-05	0.00138035023091251	608	11884
1679	ELP1	elongator acetyltransferase complex subunit 1	3.86005022929565e-07	1679	2.0518786315038e-08	3705	2026	-4.15710610742669e-05	0.000782046176455299	977	12139
1680	THEMIS2	thymocyte selection associated family member 2	3.85956683307952e-07	1680	6.49026086874808e-09	5267	3587	-2.32805657361993e-05	0.00138442662302562	604	11880
1681	RGL1	ral guanine nucleotide dissociation stimulator like 1	3.85864476071479e-07	1681	6.30991770812636e-09	5305	3624	-2.28671417742499e-05	0.00139837286128304	595	11866
1682	TANK	TRAF family member associated NFKB activator	3.85824270318229e-07	1682	1.37042303883925e-08	4153	2471	-3.38631532897179e-05	0.000953371771956343	882	12054
1683	COLGALT2	collagen beta(1-O)galactosyltransferase 2	3.85798320309391e-07	1683	6.69738688050418e-09	5219	3536	-2.36819600094628e-05	0.00136418286061401	626	11893
1684	UTS2R	urotensin 2 receptor	3.85781353990372e-07	1684	4.95785426936453e-09	5681	3997	-1.981654351465e-05	0.00154196807189952	482	11755
1685	GPC2	glypican 2	3.85474591992484e-07	1685	7.68325029387059e-09	4966	3281	-2.52087442141894e-05	0.00126474213632734	701	11927
1686	STXBP4	syntaxin binding protein 4	3.85397561156254e-07	1686	9.23765366909939e-09	4694	3008	-2.7786862236651e-05	0.00115927586395801	769	11974
1687	LRRC7	leucine rich repeat containing 7	3.85316553978073e-07	1687	2.22400872558322e-08	3547	1860	-4.13665622958478e-05	0.000716688790399216	1007	12138
1688	ZNF25	zinc finger protein 25	3.85299216099846e-07	1688	5.84062715360307e-09	5419	3731	-2.17913799100931e-05	0.00143755137526853	564	11834
1689	SSNA1	SS nuclear autoantigen 1	3.85251768131092e-07	1689	1.66062818775011e-08	3929	2240	-3.71980714056024e-05	0.000862963960613646	944	12095
1690	ANK1	ankyrin 1	3.85226113952923e-07	1690	7.62194997686311e-09	4985	3295	-2.51143251737639e-05	0.00126932004547488	700	11924
1691	GABRP	gamma-aminobutyric acid type A receptor subunit pi	3.8512738704039e-07	1691	7.65820194591585e-09	4973	3282	-2.51342187864958e-05	0.00126398808426656	702	11925
1692	CLSPN	claspin	3.85052084660146e-07	1692	5.77501497908528e-09	5429	3737	-2.15812309768417e-05	0.00143893964037497	562	11824
1693	PTPRD	protein tyrosine phosphatase receptor type D	3.85019651804826e-07	1693	8.73164639456426e-09	4771	3078	-2.68760076024688e-05	0.00118509048825526	756	11961
1694	MPLKIP	M-phase specific PLK1 interacting protein	3.84962256823714e-07	1694	1.2985986303782e-08	4215	2521	-3.27376714718343e-05	0.000970489849452582	866	12041
1695	PRICKLE3	prickle planar cell polarity protein 3	3.84893341230214e-07	1695	6.25865689336994e-09	5318	3623	-2.26751139246793e-05	0.00139446857527707	597	11859
1696	EPHB4	EPH receptor B4	3.84828552727555e-07	1696	5.51508592103205e-09	5494	3798	-2.09462963280797e-05	0.00146157884325925	539	11804
1697	CTIF	cap binding complex dependent translation initiation factor	3.84816810893343e-07	1697	1.43011193392191e-08	4095	2398	-3.42940841754475e-05	0.000922790712522236	909	12062
1698	SHROOM2	shroom family member 2	3.84738500919341e-07	1698	8.05311590634862e-09	4900	3202	-2.57860771321283e-05	0.00123193267994373	726	11940
1699	TENM1	teneurin transmembrane protein 1	3.84541648568561e-07	1699	5.2759527511224e-09	5566	3867	-2.04021092885903e-05	0.00148702255501463	520	11787
1700	EVL	Enah/Vasp-like	3.8440227477555e-07	1700	8.07557106342207e-09	4893	3193	-2.57852984055067e-05	0.00122739646335833	730	11939
1701	MAP3K6	mitogen-activated protein kinase kinase kinase 6	3.84395158458615e-07	1701	1.62190935269621e-08	3952	2251	-3.65091795291916e-05	0.000865273501690343	939	12091
1702	CGA	glycoprotein hormones, alpha polypeptide	3.84378995748539e-07	1702	5.49883393653212e-07	961	-741	0.00040746359469703	-0.000284824835849668	12471	609
1703	RPS4X	ribosomal protein S4 X-linked	3.84283143568406e-07	1703	6.14084641441652e-09	5355	3652	-2.24263711054491e-05	0.00140340204031182	588	11850
1704	DPYSL2	dihydropyrimidinase like 2	3.84235170548145e-07	1704	3.18390660284634e-07	1174	-530	0.000168747049950856	-0.000203644640390517	12297	911
1705	RASL10B	RAS like family 10 member B	3.84132586278789e-07	1705	5.52968778551106e-09	5491	3786	-2.09353979559449e-05	0.0014543259716515	544	11801
1706	CDA	cytidine deaminase	3.84059655487166e-07	1706	6.86342404950373e-09	5180	3474	-2.3843535147976e-05	0.00133422324316242	646	11896
1707	WDCP	WD repeat and coiled coil containing	3.84036971097013e-07	1707	7.92602281487685e-09	4922	3215	-2.54821633498291e-05	0.0012346788620769	724	11932
1708	HDLBP	high density lipoprotein binding protein	3.84033789288544e-07	1708	5.42633418911543e-09	5516	3808	-2.06634805921515e-05	0.00146240066961078	538	11796
1709	ZNF404	zinc finger protein 404	3.83974196835168e-07	1709	5.72992428373039e-09	5439	3730	-2.13726175783143e-05	0.00143222375419518	570	11818
1710	ATP6V0B	ATPase H+ transporting V0 subunit b	3.83863150874038e-07	1710	1.3008651626425e-08	4210	2500	-3.25216290660624e-05	0.000959657877185095	873	12037
1711	HOOK1	hook microtubule tethering protein 1	3.83862438695426e-07	1711	8.22234497848756e-09	4860	3149	-2.58921643372573e-05	0.0012087828194519	744	11943
1712	AKAP8	A-kinase anchoring protein 8	3.83805781888234e-07	1712	6.94372857867398e-09	5163	3451	-2.39628073250039e-05	0.0013245137532963	659	11898
1713	CIC	capicua transcriptional repressor	3.83793327548153e-07	1713	1.15756324855908e-08	4357	2644	-3.06059722919021e-05	0.00101474955803732	843	12015
1714	PPA1	inorganic pyrophosphatase 1	3.83693809771301e-07	1714.5	4.91535866085506e-09	5701.5	3987	-1.95975349808291e-05	0.00152978721955818	493.5	11740.5
1715	RMND1	required for meiotic nuclear division 1 homolog	3.83693809771301e-07	1714.5	4.91535866085506e-09	5701.5	3987	-1.95975349808291e-05	0.00152978721955818	493.5	11740.5
1716	NIPBL	NIPBL cohesin loading factor	3.8369220501461e-07	1716	4.91645104736143e-09	5700	3984	-1.95871409726879e-05	0.00152862974477821	496	11739
1717	BTN3A2	butyrophilin subfamily 3 member A2	3.83662902402766e-07	1717	4.92541434464579e-09	5696	3979	-1.95982236773456e-05	0.00152659468866061	499	11742
1718	PRRT1	proline rich transmembrane protein 1	3.83601942503257e-07	1718	4.96143062067972e-09	5679	3961	-1.96522266885124e-05	0.0015194472942554	501	11747
1719	RALYL	RALY RNA binding protein like	3.83601046862786e-07	1719	7.43100614493821e-09	5029	3310	-2.45966303397455e-05	0.00126971946511582	698	11915
1720	LIMD2	LIM domain containing 2	3.83535161679095e-07	1720	5.19404144772942e-09	5593	3873	-2.0116522527056e-05	0.00148543168118313	521	11772
1721	GDF10	growth differentiation factor 10	3.83529003872275e-07	1721	4.91370849080458e-09	5704	3983	-1.95713009188746e-05	0.00152759602242327	498	11736
1722	PRC1	protein regulator of cytokinesis 1	3.83525839119038e-07	1722	1.94571023290184e-08	3761	2039	-3.96730316488684e-05	0.000782009185963719	978	12121
1723	BOD1L1	biorientation of chromosomes in cell division 1 like 1	3.83490697657366e-07	1723	4.91442991465696e-09	5703	3980	-1.95594310603347e-05	0.00152629297667632	500	11735
1724	PRRG1	proline rich and Gla domain 1	3.83456832279862e-07	1724	5.03753688090302e-09	5653	3929	-1.9792482405068e-05	0.00150660189402758	511	11754
1725	ADAR	adenosine deaminase RNA specific	3.83445076102774e-07	1725	4.98016849997101e-09	5672	3947	-1.96567250693856e-05	0.00151345771537765	506	11748
1726	TACC2	transforming acidic coiled-coil containing protein 2	3.83437858825603e-07	1726	7.63305009010207e-09	4982	3256	-2.48532110933723e-05	0.00124847366833616	714	11918
1727	HMMR	hyaluronan mediated motility receptor	3.83435046979607e-07	1727	2.08400654283078e-08	3686	1959	-4.0825688174055e-05	0.000751149257033049	994	12132
1728	MOSPD1	motile sperm domain containing 1	3.83421841715582e-07	1728	5.14047387561805e-09	5614	3886	-1.99758814806517e-05	0.00148997727690675	519	11763
1729	INA	internexin neuronal intermediate filament protein alpha	3.83365262800168e-07	1729	4.93442452819708e-09	5690	3961	-1.95452555561886e-05	0.00151850980595146	503	11733
1730	CLCA2	chloride channel accessory 2	3.83363412873869e-07	1730	5.01877768326917e-09	5660	3930	-1.97237962952479e-05	0.0015066182125943	510	11750
1731	NOA1	nitric oxide associated 1	3.83335876458025e-07	1731	5.11083157654362e-09	5624	3893	-1.98964673274843e-05	0.00149232656705109	517	11759
1732	ZNF366	zinc finger protein 366	3.83327916522964e-07	1732	7.80414144764566e-09	4941	3209	-2.50434899054949e-05	0.00123009928412219	728	11922
1733	KLHDC10	kelch domain containing 10	3.83312821005718e-07	1733	4.95747901540808e-09	5682	3949	-1.95770846318465e-05	0.00151370233015158	505	11738
1734	OSBPL11	oxysterol binding protein like 11	3.83303306433323e-07	1734	4.9377635565786e-09	5688	3954	-1.95239171027118e-05	0.00151558127363736	504	11732
1735	APOL1	apolipoprotein L1	3.83282286836853e-07	1735	4.98038309550838e-09	5671	3936	-1.9602787863921e-05	0.00150859908098985	508	11743
1736	KALRN	kalirin RhoGEF kinase	3.83281363122722e-07	1736	6.57598512389345e-09	5245	3509	-2.30751317997421e-05	0.00134493430319763	640	11871
1737	VPS72	vacuolar protein sorting 72 homolog	3.83244086470205e-07	1737	6.70021556471672e-09	5218	3481	-2.33234503807789e-05	0.00133407266500278	647	11883
1738	TMEM25	transmembrane protein 25	3.83220920088437e-07	1738	6.32693079724436e-09	5302	3564	-2.25491813613789e-05	0.00136579935919519	624	11855
1739	ABCA4	ATP binding cassette subfamily A member 4	3.83195115274849e-07	1739	5.65159944294564e-09	5461	3722	-2.10352531266437e-05	0.00142625221905299	574	11809
1740	LLGL1	LLGL scribble cell polarity complex component 1	3.83179832877102e-07	1740	6.25806127245115e-09	5319	3579	-2.23976012941027e-05	0.00137140062186715	617	11849
1741	ARHGAP29	Rho GTPase activating protein 29	3.83157293147058e-07	1741	1.05808325840464e-08	4482	2741	-2.90020621128711e-05	0.00105023414051609	825	11994
1742	G3BP2	G3BP stress granule assembly factor 2	3.8311121332771e-07	1742	8.51826383856943e-09	4811	3069	-2.61425517205696e-05	0.00117576831370274	759	11947
1743	CCT5	chaperonin containing TCP1 subunit 5	3.83056199376463e-07	1743	9.55260124165426e-09	4633	2890	-2.76070175883808e-05	0.00110703241619798	801	11972
1744	NDUFA8	NADH:ubiquinone oxidoreductase subunit A8	3.83032639999471e-07	1744	2.14462968418706e-08	3625	1881	-4.03404843595586e-05	0.000720484395839005	1006	12128
1745	MTDH	metadherin	3.83010363133753e-07	1745	6.3716574808564e-09	5294	3549	-2.26130123995594e-05	0.00135930377876169	630	11856
1746	DEK	DEK proto-oncogene	3.82913757758981e-07	1746	5.35066643811989e-09	5538	3792	-2.02897271333506e-05	0.00145200896942206	546	11779
1747	MICALL1	MICAL like 1	3.82889517871012e-07	1747	5.89417218143758e-09	5411	3664	-2.15962468727873e-05	0.00140290719347939	589	11826
1748	ZNF646	zinc finger protein 646	3.82828643632902e-07	1748	6.21350375256717e-09	5336	3588	-2.2294051464211e-05	0.00137358917335485	615	11846
1749	SUV39H2	SUV39H2 histone lysine methyltransferase	3.82788983762321e-07	1749	7.97571675529081e-09	4915	3166	-2.52511192472507e-05	0.00121190992259151	741	11928
1750	HLCS	holocarboxylase synthetase	3.82721835485862e-07	1750	5.74986394578851e-09	5435	3685	-2.11882486402307e-05	0.0014103299637654	584	11812
1751	PDZD4	PDZ domain containing 4	3.82714759147222e-07	1751	6.68765365750173e-09	5220	3469	-2.31994705378735e-05	0.00132763749948171	653	11877
1752	ADHFE1	alcohol dehydrogenase iron containing 1	3.82681074406579e-07	1752	6.15311048602976e-09	5351	3599	-2.21450446392211e-05	0.00137726918678928	610	11841
1753	ELK3	ETS transcription factor ELK3	3.82680737807878e-07	1753	1.26469339600549e-08	4253	2500	-3.16173349001373e-05	0.000956701844519695	877	12028
1754	PTPN14	protein tyrosine phosphatase non-receptor type 14	3.82674638764803e-07	1754	6.79042821731369e-09	5201	3447	-2.34066060650803e-05	0.00131907947982228	666	11885
1755	H6PD	hexose-6-phosphate dehydrogenase/glucose 1-dehydrogenase	3.82571265959206e-07	1755	6.91714479729387e-09	5166	3411	-2.35943809035694e-05	0.00130495058818685	674	11889
1756	SIK3	SIK family kinase 3	3.82544351077957e-07	1756	5.65398870616791e-09	5460	3704	-2.0942374167646e-05	0.00141694427639275	582	11803
1757	YWHAQ	tyrosine 3-monooxygenase/tryptophan 5-monooxygenase activation protein theta	3.82535041527511e-07	1757	2.63308059022017e-07	1270	-487	0.000128231024743722	-0.000186294565223898	12248	1067
1758	PHF7	PHD finger protein 7	3.82528795821382e-07	1758	6.72756096025013e-09	5212	3454	-2.32369955567039e-05	0.00132125446076705	663	11878
1759	SLC2A5	solute carrier family 2 member 5	3.82496400994745e-07	1759	1.4204292016313e-08	4105	2346	-3.33232690702704e-05	0.000897336556733672	923	12049
1760	PRRC2A	proline rich coiled-coil 2A	3.82478685761615e-07	1760	7.42253388653056e-09	5033	3273	-2.42939534106145e-05	0.00125185273849777	712	11907
1761	SFRP5	secreted frizzled related protein 5	3.82433875793068e-07	1761	1.47492459193667e-08	4061	2300	-3.39232656145434e-05	0.000879597914324056	932	12056
1762	STX5	syntaxin 5	3.82432772431693e-07	1762	9.15625010096031e-09	4705	2943	-2.69468440471262e-05	0.00112549964926647	792	11963
1763	ANKRD29	ankyrin repeat domain 29	3.82385759209697e-07	1763	5.55325542751675e-09	5481	3718	-2.06470036795073e-05	0.00142171025274165	578	11795
1764	DLEC1	DLEC1 cilia and flagella associated protein	3.82336292556098e-07	1764	6.97935715925391e-09	5152	3388	-2.36460620555522e-05	0.00129535535918006	681	11890
1765	OBSCN	obscurin, cytoskeletal calmodulin and titin-interacting RhoGEF	3.82252441734543e-07	1765	6.13531468952322e-09	5357	3592	-2.20380503647674e-05	0.00137305077071048	616	11838
1766	AKAP12	A-kinase anchoring protein 12	3.82171908028862e-07	1766	7.38651635635203e-09	5041	3275	-2.41908410670529e-05	0.00125161299879452	713	11905
1767	TNS1	tensin 1	3.82128247140392e-07	1767	5.63903000378462e-09	5465	3698	-2.08531329539955e-05	0.00141311025792517	583	11799
1768	SPAST	spastin	3.82108882332248e-07	1768	5.53653182128413e-09	5488	3720	-2.0595898375177e-05	0.00142144504227596	579	11790
1769	HSD17B8	hydroxysteroid 17-beta dehydrogenase 8	3.82102351262706e-07	1769	6.51226783983177e-09	5261	3492	-2.27408392966925e-05	0.00133430141060937	645	11861
1770	RAD51B	RAD51 paralog B	3.82062064189464e-07	1770	6.34406038956112e-09	5298	3528	-2.23818450543716e-05	0.00134791496246043	637	11848
1771	ZBTB3	zinc finger and BTB domain containing 3	3.82033680464506e-07	1771	6.03052351669627e-09	5382	3611	-2.17762204187902e-05	0.00137952362015733	609	11833
1772	LMF2	lipase maturation factor 2	3.82024555421128e-07	1772	5.30114897716341e-09	5553	3781	-2.00436442826548e-05	0.00144443484404728	556	11770
1773	CAVIN1	caveolae associated protein 1	3.82009205759286e-07	1773	7.10597255105692e-09	5108	3335	-2.36984184577748e-05	0.00127400070120722	693	11894
1774	MAGEE1	MAGE family member E1	3.81998919159277e-07	1774	5.44648539131437e-09	5511	3737	-2.03535159073418e-05	0.00142752996089822	572	11786
1775	ZNF541	zinc finger protein 541	3.81983234765784e-07	1775	6.79957572782344e-09	5198	3423	-2.32749477163396e-05	0.00130752861260328	671	11879
1776	OLA1	Obg like ATPase 1	3.81933792776457e-07	1776	8.91717013785567e-09	4729	2953	-2.63324034170878e-05	0.00112785049006888	791	11952
1777	STX12	syntaxin 12	3.81906935240347e-07	1777	1.91439218117791e-08	3776	1999	-3.82686997017464e-05	0.000763431963545453	988	12101
1778	HOXA3	homeobox A3	3.8190514126562e-07	1778	5.06544317833691e-09	5642	3864	-1.95728724410938e-05	0.00147568146585035	532	11737
1779	ATG10	autophagy related 10	3.81902544793913e-07	1779	7.72972053505719e-09	4956	3177	-2.45573221398767e-05	0.00121330438481026	737	11914
1780	ACCS	1-aminocyclopropane-1-carboxylate synthase homolog (inactive)	3.81860423836485e-07	1780	5.00083343961297e-09	5663	3883	-1.94182362460172e-05	0.00148276402575707	527	11725
1781	GPR180	G protein-coupled receptor 180	3.81858552163083e-07	1781	4.89184792892447e-09	5713	3932	-1.9234746056531e-05	0.00150146782710524	513	11714
1782	DDX10	DEAD-box helicase 10	3.8185600830071e-07	1782.5	5.2920437716173e-09	5557.5	3775	-1.99774652378553e-05	0.00144150643133518	558.5	11764.5
1783	DDX59	DEAD-box helicase 59	3.8185600830071e-07	1782.5	5.2920437716173e-09	5557.5	3775	-1.99774652378553e-05	0.00144150643133518	558.5	11764.5
1784	BCORL1	BCL6 corepressor like 1	3.81813835444036e-07	1784	5.02586145537326e-09	5657	3873	-1.94651614166607e-05	0.00147876498467475	531	11727
1785	LGALS2	galectin 2	3.8179749482594e-07	1785	5.31286433686059e-09	5552	3767	-2.00135599569539e-05	0.00143823116300932	563	11767
1786	FCRL5	Fc receptor like 5	3.81791956115743e-07	1786	5.20562060250756e-09	5588	3802	-1.97917695307337e-05	0.00145157301715205	547	11753
1787	TLL1	tolloid like 1	3.81774369080193e-07	1787	5.24208479441128e-09	5575	3788	-1.98570172012299e-05	0.00144616131007577	554	11757
1788	MICAL1	microtubule associated monooxygenase, calponin and LIM domain containing 1	3.81764806260678e-07	1788	7.08361730632395e-09	5116	3328	-2.35742783954461e-05	0.00127051327523554	696	11888
1789	SLC4A4	solute carrier family 4 member 4	3.81731157376376e-07	1789	2.00043630468527e-07	1420	-369	7.38160996428865e-05	-0.000140858797071883	12135	1497
1790	ADAT3	adenosine deaminase tRNA specific 3	3.81729850181211e-07	1790	5.13337362484818e-09	5617	3827	-1.9645420862294e-05	0.00146088013664349	540	11745
1791	STARD8	StAR related lipid transfer domain containing 8	3.81695274258978e-07	1791	1.04889812278636e-08	4493	2702	-2.83412272776874e-05	0.00103134063104776	835	11982
1792	DTX3	deltex E3 ubiquitin ligase 3	3.81659199680225e-07	1792	7.67106583986593e-09	4968	3176	-2.43633051074142e-05	0.0012121496181844	740	11910
1793	RBM3	RNA binding motif protein 3	3.81650879070323e-07	1793	7.15748641432385e-09	5097	3304	-2.3648335112926e-05	0.00126097450444835	703	11891
1794	MYH1	myosin heavy chain 1	3.81650707720031e-07	1794	5.14823733225437e-09	5609	3815	-1.96405254225504e-05	0.00145599744995192	543	11744
1795	CEP85L	centrosomal protein 85 like	3.8159984194947e-07	1795	5.23661919121923e-09	5580	3785	-1.98206036387648e-05	0.00144435540177875	557	11756
1796	ZNF436	zinc finger protein 436	3.81596459650325e-07	1796	6.80056707702446e-09	5196	3400	-2.31219280618832e-05	0.0012974279628111	680	11874
1797	DNAJC24	DnaJ heat shock protein family (Hsp40) member C24	3.81583026421456e-07	1797	4.89217350923353e-09	5711	3914	-1.914796711514e-05	0.00149351596541358	515	11710
1798	PKDREJ	polycystin family receptor for egg jelly	3.81582830221978e-07	1798	4.89408438989076e-09	5708	3910	-1.91358699644729e-05	0.00149198886616793	518	11709
1799	BOC	BOC cell adhesion associated, oncogene regulated	3.81557150451113e-07	1799	6.50703343461267e-09	5262	3463	-2.25338567840637e-05	0.0013213324120122	662	11854
1800	HEYL	hes related family bHLH transcription factor with YRPW motif like	3.81542067016634e-07	1800	6.11233292056227e-09	5362	3562	-2.17721298630428e-05	0.00135905284271325	631	11832
1801	UQCC1	ubiquinol-cytochrome c reductase complex assembly factor 1	3.81526341947787e-07	1801	2.66026694780231e-08	3309	1508	-4.01168255728588e-05	0.000575341723657263	1084	12127
1802	KIAA1324	NA	3.81521957246207e-07	1802	4.94055738635088e-09	5686	3884	-1.91891248885868e-05	0.00148183128194427	529	11713
1803	NUDT2	nudix hydrolase 2	3.815076754621e-07	1803	5.99368698575912e-09	5386	3583	-2.14753804699749e-05	0.00136694200118071	623	11821
1804	CALM1	calmodulin 1	3.81480059200482e-07	1804	4.74707908117129e-07	1022	-782	0.000371221584147595	-0.000298317406294777	12490	628
1805	RFX2	regulatory factor X2	3.81421246718661e-07	1805	6.39247704184546e-09	5287	3482	-2.22586050597059e-05	0.00132810878107438	652	11843
1806	CTU1	cytosolic thiouridylase subunit 1	3.81389871974932e-07	1806	4.92644304511652e-09	5693	3887	-1.91490841163679e-05	0.00148246243236656	528	11711
1807	CTU2	cytosolic thiouridylase subunit 2	3.81388901561037e-07	1807	4.9232787014691e-09	5697	3890	-1.91515541487148e-05	0.00148360282707243	524	11712
1808	CUL5	cullin 5	3.81385732402586e-07	1808	8.7290626922323e-09	4772	2964	-2.58729418197765e-05	0.00113042731084126	788	11941
1809	SLC28A1	solute carrier family 28 member 1	3.81374176663023e-07	1809	6.1596181247341e-09	5348	3539	-2.1798888543434e-05	0.00134968321121044	636	11835
1810	SLAMF1	signaling lymphocytic activation molecule family member 1	3.81292337735971e-07	1810	6.86515673136026e-09	5179	3369	-2.31287130279527e-05	0.00128457388583249	687	11875
1811	CLASRP	CLK4 associating serine/arginine rich protein	3.8129019261111e-07	1811	8.57313528667684e-09	4801	2990	-2.56336745071638e-05	0.00114005767590722	781	11936
1812	DGKE	diacylglycerol kinase epsilon	3.81216384991865e-07	1812	5.337063291865e-09	5542	3730	-1.99072460786565e-05	0.00142193711601966	577	11760
1813	PPM1F	protein phosphatase, Mg2+/Mn2+ dependent 1F	3.81154198957404e-07	1813	6.43230705393316e-09	5278	3465	-2.22879439418784e-05	0.00132069929938741	664	11844
1814	KIF16B	kinesin family member 16B	3.81130003873736e-07	1814	6.50578291907121e-09	5263	3449	-2.24384452878766e-05	0.00131451738336052	668	11851
1815	RAPH1	Ras association (RalGDS/AF-6) and pleckstrin homology domains 1	3.80985975463013e-07	1815	5.35183918012685e-09	5536	3721	-1.9914193589252e-05	0.00141764881469787	581	11761
1816	HELQ	helicase, POLQ like	3.80919316568996e-07	1816	4.89396050039403e-09	5709	3893	-1.90521882280339e-05	0.0014829188994031	526	11703
1817	HRG	histidine rich glycoprotein	3.80908829510301e-07	1817	6.54371775626309e-09	5251	3434	-2.24711267750075e-05	0.00130804092053837	670	11853
1818	KRT5	keratin 5	3.8089279530766e-07	1818	7.68462642984923e-09	4965	3147	-2.41835193747355e-05	0.00119866962683321	748	11903
1819	DDX18	DEAD-box helicase 18	3.80892749061723e-07	1819	9.22176174078682e-09	4697	2878	-2.65402302899845e-05	0.00109620933179964	808	11956
1820	MRPL19	mitochondrial ribosomal protein L19	3.8087800647855e-07	1820	5.0857444756803e-09	5631	3811	-1.93817721968176e-05	0.00145152608268975	548	11723
1821	DGKG	diacylglycerol kinase gamma	3.80870280134569e-07	1821	5.706174773278e-09	5446	3625	-2.06848835531328e-05	0.00138065476548781	607	11798
1822	MRPS28	mitochondrial ribosomal protein S28	3.80868913267942e-07	1822	7.04473838548132e-09	5131	3309	-2.33110393175577e-05	0.00126029523400362	706	11881
1823	FGD5	FYVE, RhoGEF and PH domain containing 5	3.8086715087796e-07	1823	9.96291321213547e-09	4569	2746	-2.7358159680524e-05	0.00104586119631088	827	11967
1824	ALKBH8	alkB homolog 8, tRNA methyltransferase	3.80831647122034e-07	1824	5.823280395598e-09	5423	3599	-2.09579861437572e-05	0.0013706130979922	618	11805
1825	MRPS7	mitochondrial ribosomal protein S7	3.80811803098022e-07	1825	5.0825265961109e-09	5633	3808	-1.93542612779903e-05	0.00145013134619727	551	11722
1826	CNGA1	cyclic nucleotide gated channel subunit alpha 1	3.80754283423163e-07	1826	6.10802522025467e-09	5364	3538	-2.1610193229261e-05	0.00134710865475115	638	11827
1827	OTOGL	otogelin like	3.80702299701522e-07	1827	5.49658357945837e-09	5497	3670	-2.01724617366122e-05	0.00139717743990459	596	11775
1828	ACY1	aminoacylase 1	3.80643778054163e-07	1828	5.05759788857497e-09	5648	3820	-1.93200239343564e-05	0.0014540592321669	545	11720
1829	DKK1	dickkopf WNT signaling pathway inhibitor 1	3.80568392527855e-07	1829	8.29629409049719e-09	4847	3018	-2.50382155651205e-05	0.00114855540864907	776	11921
1830	RPS8	ribosomal protein S8	3.80487831042118e-07	1830	3.0089518079618e-08	3185	1355	-4.07712969978825e-05	0.000515561011062071	1114	12131
1831	ZNF277	zinc finger protein 277	3.80453415701974e-07	1831	5.43935826438748e-09	5514	3683	-2.00331564877391e-05	0.00140120993003037	591	11768
1832	FBXO8	F-box protein 8	3.80446717659534e-07	1832	9.35860880569794e-09	4665	2833	-2.65129387465423e-05	0.00107780555112946	819	11954
1833	PCDHB15	protocadherin beta 15	3.80373493479891e-07	1833	5.18507376037554e-09	5597	3764	-1.95166176340535e-05	0.00143172582945831	571	11731
1834	CLIP1	CAP-Gly domain containing linker protein 1	3.80323617128224e-07	1834	4.13386832244131e-08	2822	988	-4.08426190257201e-05	0.000375759733722686	1178	12135
1835	NSUN6	NOP2/Sun RNA methyltransferase 6	3.80261365167454e-07	1835	5.14631796728922e-09	5610	3775	-1.94273503265168e-05	0.00143548665350714	567	11726
1836	FKBPL	FKBP prolyl isomerase like	3.80203866382578e-07	1836	9.47089209414728e-09	4646	2810	-2.66132067845538e-05	0.00106837286453504	821	11958
1837	NR2F6	nuclear receptor subfamily 2 group F member 6	3.80183044182895e-07	1837	6.98524432320778e-09	5149	3312	-2.31351291984642e-05	0.00125916624233375	707	11876
1838	ZNF668	zinc finger protein 668	3.80180858820376e-07	1838	6.17905432989799e-09	5342	3504	-2.16514063719626e-05	0.0013321537293066	648	11828
1839	EPB41L3	erythrocyte membrane protein band 4.1 like 3	3.80150008039379e-07	1839	8.04887873691179e-09	4902	3063	-2.46537155711608e-05	0.00116439947462462	766	11916
1840	TAS2R13	taste 2 receptor member 13	3.80138403700781e-07	1840	4.87218469062601e-09	5719	3879	-1.88992044149383e-05	0.00147455686795533	533	11696
1841	PLEKHA8	pleckstrin homology domain containing A8	3.79963825016127e-07	1841	7.4077855205488e-09	5036	3195	-2.36678747381534e-05	0.00121398442092653	736	11892
1842	CNGB1	cyclic nucleotide gated channel subunit beta 1	3.7980271865926e-07	1842	6.09242091186132e-09	5370	3528	-2.14940609770467e-05	0.00133994399142987	641	11823
1843	ADAMTS19	ADAM metallopeptidase with thrombospondin type 1 motif 19	3.79721753509285e-07	1843	9.98217019989789e-09	4568	2725	-2.72014137947217e-05	0.0010347417783128	831	11966
1844	MAN2C1	mannosidase alpha class 2C member 1	3.79662496055121e-07	1844	5.07105619145007e-09	5638	3794	-1.92395871903616e-05	0.00144043951003313	561	11715
1845	ARAP3	ArfGAP with RhoGAP domain, ankyrin repeat and PH domain 3	3.79450479954744e-07	1845	9.33100008038121e-09	4672	2827	-2.63787372272377e-05	0.00107270650683206	820	11953
1846	PLXNB1	plexin B1	3.79420204586021e-07	1846	5.71172197904727e-09	5444	3598	-2.05507756806121e-05	0.0013651538961005	625	11788
1847	LONRF3	LON peptidase N-terminal domain and ring finger 3	3.79363343965414e-07	1847	6.17218627247732e-09	5345	3498	-2.15903075811257e-05	0.00132701297719102	654	11825
1848	WBP4	WW domain binding protein 4	3.79254794087814e-07	1848	6.2138905478542e-09	5334	3486	-2.16616224498198e-05	0.00132208221219012	661	11829
1849	SURF1	SURF1 cytochrome c oxidase assembly factor	3.7914306235964e-07	1849	6.95573996992495e-09	5161	3312	-2.30374107803914e-05	0.00125572182253513	709	11869
1850	SMC6	structural maintenance of chromosomes 6	3.79053045773456e-07	1850	4.87519700984119e-09	5718	3868	-1.88572620340657e-05	0.00146617718105173	537	11695
1851	FASTKD3	FAST kinase domains 3	3.7903182850782e-07	1851	5.3231616131495e-09	5546	3695	-1.96690821605874e-05	0.0014005226063364	593	11749
1852	SULF2	sulfatase 2	3.7902728266193e-07	1852	4.8555772609395e-09	5723	3871	-1.87959395770968e-05	0.00146721461118433	536	11693
1853	SRGAP3	SLIT-ROBO Rho GTPase activating protein 3	3.7891391595907e-07	1853	3.60105888377828e-08	2952	1099	-3.95756371327233e-05	0.000416426393639018	1155	12118
1854	NSMCE2	NSE2 (MMS21) homolog, SMC5-SMC6 complex SUMO ligase	3.78786351685671e-07	1854	4.95169437349275e-09	5684	3830	-1.89649894504772e-05	0.00145075172695612	550	11700
1855	LDHAL6B	lactate dehydrogenase A like 6B	3.78685326474945e-07	1855	4.95873083931989e-09	5680	3825	-1.89671454603986e-05	0.00144847137376667	552	11701
1856	PIGS	phosphatidylinositol glycan anchor biosynthesis class S	3.78669185059493e-07	1856	6.99883953747962e-09	5145	3289	-2.30191832387705e-05	0.00124544294966067	716	11868
1857	MAP7D2	MAP7 domain containing 2	3.7861453120496e-07	1857	4.93654202669291e-09	5689	3832	-1.89168290462872e-05	0.00145085088357741	549	11697
1858	HNRNPR	heterogeneous nuclear ribonucleoprotein R	3.78495154180258e-07	1858	7.95293892982956e-09	4917	3059	-2.43280401863486e-05	0.00115781667663741	773	11908
1859	MCOLN1	mucolipin TRP cation channel 1	3.78476709670107e-07	1859	1.08157024029434e-08	4445	2586	-2.79694064140117e-05	0.000978740771206897	861	11978
1860	SPTLC1	serine palmitoyltransferase long chain base subunit 1	3.7832293949022e-07	1860	5.3387359510512e-09	5540	3680	-1.96465482998684e-05	0.00139222841732401	599	11746
1861	TUBB3	tubulin beta 3 class III	3.78295359878668e-07	1861	1.72945626093212e-08	3878	2017	-3.48831327830009e-05	0.000763021740875273	989	12072
1862	EEF1B2	eukaryotic translation elongation factor 1 beta 2	3.78260317161239e-07	1862	1.36681599149015e-08	4159	2297	-3.13957633245286e-05	0.000868863948519367	936	12025
1863	RPLP2	ribosomal protein lateral stalk subunit P2	3.78235237779019e-07	1863	1.63190234444142e-08	3946	2083	-3.39925258347147e-05	0.000787864000293696	975	12058
1864	KPNA5	karyopherin subunit alpha 5	3.7781513572706e-07	1864	8.91549125587173e-09	4731	2867	-2.55607134305843e-05	0.00108319599412948	816	11933
1865	GGA3	golgi associated, gamma adaptin ear containing, ARF binding protein 3	3.77743226345239e-07	1865	7.88658028119511e-09	4932	3067	-2.41881417224254e-05	0.00115853847520085	771	11904
1866	STAG2	stromal antigen 2	3.77696262055107e-07	1866	1.77192795841844e-07	1545	-321	5.68788874652321e-05	-0.000121240500119689	12056	1684
1867	TRMT10A	tRNA methyltransferase 10A	3.77675267776954e-07	1867	7.45248370583959e-09	5024	3157	-2.35274910593356e-05	0.00119232082037184	751	11887
1868	RPS7	ribosomal protein S7	3.77524071340626e-07	1868	8.29170404846822e-09	4849	2981	-2.47175697684838e-05	0.00112539925666641	793	11917
1869	PPP1R12B	protein phosphatase 1 regulatory subunit 12B	3.77063271486166e-07	1869	1.17923386258959e-08	4326	2457	-2.89737760038261e-05	0.00092644445804151	902	11993
1870	RASAL2	RAS protein activator like 2	3.77052007835489e-07	1870	1.12933774098311e-08	4385	2515	-2.84028441857252e-05	0.000948285799706255	887	11983
1871	ASL	argininosuccinate lyase	3.76994896732951e-07	1871	5.16147701374398e-09	5601	3730	-1.9252309261265e-05	0.00140619096481391	586	11716
1872	ARFRP1	ADP ribosylation factor related protein 1	3.7695166655132e-07	1872	7.0813658132159e-09	5117	3245	-2.29790320638856e-05	0.00122320815795903	731	11867
1873	NET1	neuroepithelial cell transforming 1	3.7682483142589e-07	1873	5.27895238632683e-09	5565	3692	-1.94898922103187e-05	0.00139123727762439	600.5	11728.5
1874	NET1	symbol withdrawn, see [HGNC:11051](/data/gene-symbol-report/#!/hgnc_id/HGNC:11051)	3.7682483142589e-07	1873	5.27895238632683e-09	5565	3692	-1.94898922103187e-05	0.00139123727762439	600.5	11728.5
1875	MRPS22	mitochondrial ribosomal protein S22	3.76332237696936e-07	1874	5.32932646128783e-09	5544	3670	-1.95586281129263e-05	0.00138113931234775	606	11734
1876	CPSF3	cleavage and polyadenylation specific factor 3	3.76237760492102e-07	1875	5.55260067161209e-09	5483	3608	-2.00337832231764e-05	0.0013574658398555	632	11769
1877	INPP5K	inositol polyphosphate-5-phosphatase K	3.76208860136535e-07	1876	6.73973701824068e-09	5209	3333	-2.24635434817962e-05	0.00125390413083507	711	11852
1878	CADM1	cell adhesion molecule 1	3.76132696629115e-07	1877	7.6503973995052e-09	4977	3100	-2.37162319384661e-05	0.00116601135955026	764	11895
1879	TTC3	tetratricopeptide repeat domain 3	3.7604163118792e-07	1878	1.06161966546687e-08	4474	2596	-2.75596465155199e-05	0.000976204074563841	862	11971
1880	COL4A2	collagen type IV alpha 2 chain	3.76024208583724e-07	1879	9.0995585642709e-07	844	-1035	0.000941804311402038	-0.000389185055884154	12582	469
1881	HBB	hemoglobin subunit beta	3.76021182855109e-07	1880	6.34810428067293e-07	929	-951	0.000603704717091996	-0.000357596144895208	12550	510
1882	GALNT5	polypeptide N-acetylgalactosaminyltransferase 5	3.75940680654035e-07	1881	5.09909962506342e-09	5628	3747	-1.91063262951126e-05	0.00140864973041067	585	11707
1883	XIRP1	xin actin binding repeat containing 1	3.75910625436352e-07	1882	8.10765306984539e-09	4886	3004	-2.43553898218156e-05	0.0011292355188108	790	11909
1884	DTX3L	deltex E3 ubiquitin ligase 3L	3.75709651956263e-07	1883	5.22518669614126e-09	5584	3701	-1.93384159624188e-05	0.00139050142189013	602	11721
1885	FARP1	FERM, ARH/RhoGEF and pleckstrin domain protein 1	3.75704325256243e-07	1884	9.33221587388436e-09	4671	2787	-2.60088856405157e-05	0.00104708795448915	826	11945
1886	TESK1	testis associated actin remodelling kinase 1	3.75659590871164e-07	1885	7.03520587076857e-09	5132	3247	-2.28433134623855e-05	0.00121976669155867	733	11865
1887	RECQL	RecQ like helicase	3.75594864933174e-07	1886	7.22579088424093e-09	5081	3195	-2.30864018751498e-05	0.00120002559346149	747	11873
1888	KIF6	kinesin family member 6	3.75381544072833e-07	1887	1.06686756411833e-08	4462	2575	-2.74718397760469e-05	0.000966607475987546	870	11969
1889	RCE1	Ras converting CAAX endopeptidase 1	3.75354646078543e-07	1888	5.11902636135442e-09	5621	3733	-1.9109325406936e-05	0.0014011988938112	592	11708
1890	STRBP	spermatid perinuclear RNA binding protein	3.75347956974104e-07	1889	6.43139264710231e-09	5280	3391	-2.18088524663239e-05	0.00127280492209919	694	11836
1891	ZDHHC4	zinc finger DHHC-type palmitoyltransferase 4	3.75209324559217e-07	1890	5.72893542039297e-09	5440	3550	-2.03377207423951e-05	0.00133199310218522	649	11784
1892	GOLGB1	golgin B1	3.75093673578558e-07	1891	5.23922796527722e-09	5576	3685	-1.93065550520466e-05	0.00138222018713699	605	11719
1893	SH2D3A	SH2 domain containing 3A	3.7508308507215e-07	1892	8.67010653409686e-09	4783	2891	-2.5065277990074e-05	0.00108436519894359	815	11923
1894	POP1	POP1 homolog, ribonuclease P/MRP subunit	3.74965154861641e-07	1893	5.47253928860959e-09	5501	3608	-1.97449217533034e-05	0.0013528742787408	633	11751
1895	HOOK3	hook microtubule tethering protein 3	3.74833179609961e-07	1894	6.06798096860735e-09	5372	3478	-2.11044378088163e-05	0.00130366979868344	676	11810
1896	TBC1D9B	TBC1 domain family member 9B	3.74763731741549e-07	1895	6.01919600204621e-09	5383	3488	-2.09949556551372e-05	0.00130717589631452	672	11806
1897	ARTN	artemin	3.74559316372739e-07	1896	5.73614149401716e-09	5437	3541	-2.03116770303147e-05	0.00132631453927587	656	11781
1898	UBE2C	ubiquitin conjugating enzyme E2 C	3.74509907214225e-07	1897	1.21563760904442e-08	4297	2400	-2.9175302617066e-05	0.000898823777314141	922	11998
1899	ZC3H11A	zinc finger CCCH-type containing 11A	3.74375486316931e-07	1898	4.91708527838284e-09	5699	3801	-1.86898411431332e-05	0.00142300122349065	576	11691
1900	PPHLN1	periphilin 1	3.74354566735986e-07	1899	6.30656291463802e-09	5307	3408	-2.14927664130864e-05	0.00127580036343624	692	11822
1901	CST4	cystatin S	3.74334186690808e-07	1900	6.73654788922545e-09	5210	3310	-2.22979735133362e-05	0.00123904615794658	720	11847
1902	DHX32	DEAH-box helicase 32 (putative)	3.74280468846501e-07	1901	6.2842071962703e-09	5312	3411	-2.1435430746478e-05	0.00127667067923541	690	11819
1903	UBR5	ubiquitin protein ligase E3 component n-recognin 5	3.74069384797121e-07	1902	1.0884169109801e-07	1984	82	-8.92501867003685e-06	3.06736895533639e-05	1605	11510
1904	SNX32	sorting nexin 32	3.73900474196405e-07	1903	6.98476596255654e-09	5150	3247	-2.26795350804211e-05	0.00121405483971573	735	11860
1905	ZNHIT2	zinc finger HIT-type containing 2	3.73886791798963e-07	1904	5.87055680382862e-09	5414	3510	-2.06056543814384e-05	0.00131234263921436	669	11791
1906	RPRD1A	regulation of nuclear pre-mRNA domain containing 1A	3.73818830229912e-07	1905	6.25109411667655e-09	5320	3415	-2.13474864084504e-05	0.00127659130523515	691	11817
1907	UTP20	UTP20 small subunit processome component	3.73787983866292e-07	1906	4.85990065651416e-09	5722	3816	-1.8545380905258e-05	0.00142637494643377	573	11687
1908	EIF3M	eukaryotic translation initiation factor 3 subunit M	3.73768771645158e-07	1907	7.61567735944717e-09	4986	3079	-2.34486705897378e-05	0.00115083404789544	775	11886
1909	METTL6	methyltransferase 6, methylcytidine	3.73615453435281e-07	1908	6.12510689153035e-09	5360	3452	-2.11438689895628e-05	0.00128972054525859	683	11811
1910	NDUFA3	NADH:ubiquinone oxidoreductase subunit A3	3.73230121802322e-07	1909	5.52016346719045e-08	2555	646	-3.56602559980503e-05	0.0002411066586843	1249	12083
1911	ERCC2	ERCC excision repair 2, TFIIH core complex helicase subunit	3.7321610168261e-07	1910	1.26734674556904e-07	1859	-51	6.46346840240211e-06	-1.90340211858131e-05	10975	3189
1912	FAM189B	NA	3.73200077479669e-07	1911	5.18166723107996e-09	5598	3687	-1.91048070809918e-05	0.00137598868566754	611	11706
1913	UBLCP1	ubiquitin like domain containing CTD phosphatase 1	3.72874503258334e-07	1912	5.90403697101508e-09	5407	3495	-2.06346092136977e-05	0.00130319638888788	677	11793
1914	TCF3	transcription factor 3	3.72847929583824e-07	1913	3.21775468149509e-07	1170	-743	0.000239079172835085	-0.000277026011680781	12465	766
1915	MSI1	musashi RNA binding protein 1	3.72775594082326e-07	1914	5.03228018881874e-09	5654	3740	-1.88207279061821e-05	0.0013941807218679	598	11694
1916	RNF115	ring finger protein 115	3.72485489521021e-07	1915	1.05404274289697e-08	4485	2570	-2.70888984924523e-05	0.000957287708069024	876	11965
1917	RFC4	replication factor C subunit 4	3.72300088726423e-07	1916	5.18643965766079e-09	5596	3680	-1.90860979401917e-05	0.00137006432651324	619	11705
1918	UBR4	ubiquitin protein ligase E3 component n-recognin 4	3.71870176917622e-07	1917	6.49875293244408e-09	5265	3348	-2.17578248178228e-05	0.0012450213523202	718	11831
1919	ANAPC5	anaphase promoting complex subunit 5	3.71559610330546e-07	1918	6.21385284121089e-09	5335	3417	-2.12327351584176e-05	0.00126961918849947	699	11815
1920	FEM1C	fem-1 homolog C	3.71314582148851e-07	1919	6.09159485807183e-09	5371	3452	-2.10281854500639e-05	0.00128177793757783	689	11808
1921	NAA25	N-alpha-acetyltransferase 25, NatB auxiliary subunit	3.71065764928083e-07	1920	1.19454509355771e-08	4315	2395	-2.86093549907071e-05	0.000888702507002759	925	11986
1922	MYL3	myosin light chain 3	3.70419346139392e-07	1921	2.95911270380795e-07	1201	-720	0.000213056114674173	-0.000266701929220362	12455	809
1923	SEMA5B	semaphorin 5B	3.70355048564357e-07	1922	4.90930557723122e-09	5706	3784	-1.85768123042429e-05	0.00140142350376753	590	11688
1924	GTF2A1	general transcription factor IIA subunit 1	3.70245416846684e-07	1923	8.85572970448657e-09	4741	2818	-2.49554463072432e-05	0.00104335158467396	828	11919
1925	POLR2F	RNA polymerase II, I and III subunit F	3.70090017051157e-07	1924	5.15165236075688e-09	5605	3681	-1.89632323399461e-05	0.00136230135276531	629	11699
1926	NDUFS3	NADH:ubiquinone oxidoreductase core subunit S3	3.69960734587048e-07	1925	1.67331854642311e-08	3917	1992	-3.33325054447484e-05	0.000736961783297399	999	12050
1927	MYPN	myopalladin	3.69590844608795e-07	1926	2.86500698689862e-07	1220	-706	0.000202269493275043	-0.000260931136293809	12445	840
1928	AKR1C2	aldo-keto reductase family 1 member C2	3.69414864651371e-07	1927	2.00222888166873e-07	1419	-508	0.000101713227188772	-0.000187662751242896	12255	1262
1929	TNNI2	troponin I2, fast skeletal type	3.69301815313236e-07	1928	1.94636865565875e-07	1442	-486	9.45935166650154e-05	-0.000179480682242233	12234	1315
1930	LCK	LCK proto-oncogene, Src family tyrosine kinase	3.68706280095084e-07	1929	1.82650152903386e-07	1516	-413	7.54345131490985e-05	-0.00015227569367927	12174	1476
1931	KBTBD8	kelch repeat and BTB domain containing 8	3.68653499443492e-07	1930	5.448000902046e-09	5510	3580	-1.95038432293247e-05	0.0013197795280077	665	11730
1932	PRPF4B	pre-mRNA processing factor 4B	3.6814563884365e-07	1931	5.6482883466455e-09	5463	3532	-1.99497544403519e-05	0.00130029039639577	678	11762
1933	VCL	vinculin	3.68041793204622e-07	1932	2.71933017878595e-07	1250	-682	0.000185458318193202	-0.000251004502965552	12423	872
1934	MTMR3	myotubularin related protein 3	3.67482134806228e-07	1933	5.02292567888794e-09	5658	3725	-1.87103981538576e-05	0.0013688709521532	621	11692
1935	B3GALNT2	beta-1,3-N-acetylgalactosaminyltransferase 2	3.67451820491197e-07	1934	4.96487486804796e-09	5678	3744	-1.85884915059716e-05	0.00137573961591904	612	11689
1936	EZR	ezrin	3.67271286644406e-07	1935	2.34707933705022e-07	1331	-604	0.000141763591957833	-0.000221831857133221	12332	1012
1937	MRPL9	mitochondrial ribosomal protein L9	3.66229813019596e-07	1936	6.2774569208308e-09	5313	3377	-2.11989720216456e-05	0.00123675807856718	722	11813
1938	TGFB3	transforming growth factor beta 3	3.66053185941189e-07	1937	2.2760515852413e-07	1349	-588	0.000133831833212189	-0.000215239273333419	12320	1042
1939	THPO	thrombopoietin	3.6598654254361e-07	1938	3.23025198703674e-07	1164	-774	0.000250021503796644	-0.000283273583928754	12470	752
1940	CDS1	CDP-diacylglycerol synthase 1	3.6484462151554e-07	1939	5.97083212366238e-09	5395	3456	-2.06351958193772e-05	0.00126090301195771	704	11794
1941	ADCY7	adenylate cyclase 7	3.626805013546e-07	1940	4.21057932173891e-07	1062	-878	0.000369688864448676	-0.000318433480189339	12512	630
1942	CTSK	cathepsin K	3.61311966363483e-07	1941	2.08376405993931e-07	1394	-547	0.00011398189407868	-0.000197637645600825	12280	1151
1943	HSPA5	heat shock protein family A (Hsp70) member 5	3.60782013285556e-07	1942	1.918099891972e-07	1457	-485	9.30278447606421e-05	-0.000174979276443494	12227	1329
1944	CDK4	cyclin dependent kinase 4	3.5985952056509e-07	1943	2.38567222979472e-07	1323	-620	0.000147911678247273	-0.000223112902750356	12333	980
1945	MYL2	myosin light chain 2	3.59715030796818e-07	1944	2.12697022098737e-07	1381	-563	0.000119748423441589	-0.000202519562338609	12293	1112
1946	TEF	TEF transcription factor, PAR bZIP family member	3.58880743389246e-07	1945	4.62078512146181e-08	2719	774	-3.57648768401144e-05	0.000277773695383276	1226	12084
1947	ACSL4	acyl-CoA synthetase long chain family member 4	3.57443900127262e-07	1946	1.01504407828474e-07	2040	94	-9.54141433587652e-06	3.35997266119626e-05	1584	11540
1948	CD8A	CD8a molecule	3.56722244470811e-07	1947	2.85945976160597e-07	1221	-726	0.000207596778692594	-0.000258980349485809	12441	824
1949	CD68	CD68 molecule	3.56493435222333e-07	1948	1.67430085632622e-05	263	-1685	0.0282119694290968	-0.00060069143834963	12704	75
1950	MYO7A	myosin VIIA	3.56175970128362e-07	1949	2.88049294829678e-07	1217	-732	0.000210852083815325	-0.000260720810133961	12444	813
1951	SOD3	superoxide dismutase 3	3.56096370749093e-07	1950	3.61645900194554e-07	1126	-824	0.000297996221760312	-0.000293423409497253	12484	697
1952	MAP2K2	mitogen-activated protein kinase kinase 2	3.54582201884303e-07	1951	3.12135019924945e-07	1183	-768	0.000239719695302358	-0.000272319131047145	12461	765
1953	NME2	NME/NM23 nucleoside diphosphate kinase 2	3.53450358776852e-07	1952	1.67826669652592e-07	1594	-358	6.00819477356278e-05	-0.000126535228442113	12083	1629
1954	DCC	DCC netrin 1 receptor	3.53141966105672e-07	1953	1.49374160505352e-07	1726	-227	3.3907934434715e-05	-8.01632263059876e-05	11784	1992
1955	PRKD1	protein kinase D1	3.52834581664273e-07	1954	1.45575853891154e-07	1746	-208	3.02797776093601e-05	-7.33895929861687e-05	11741	2064
1956	SEC23A	SEC23 homolog A, COPII coat complex component	3.51871536459333e-07	1955	2.04696302574253e-07	1407	-548	0.00011217357381069	-0.000192825601979714	12266	1159
1957	PRDX3	peroxiredoxin 3	3.47754308349797e-07	1956	1.34596490844808e-07	1806	-150	2.01894736267212e-05	-5.21631462524695e-05	11542	2402
1958	ATP6V1B2	ATPase H+ transporting V1 subunit B2	3.45452606660157e-07	1957	1.79277054257606e-07	1532	-425	7.61927480594826e-05	-0.000146817357830567	12152	1468
1959	SOX2	SRY-box transcription factor 2	3.44079150680085e-07	1958	3.17057187673157e-07	1178	-780	0.000247304606385063	-0.000268381737530466	12457	755
1960	HIBCH	3-hydroxyisobutyryl-CoA hydrolase	3.43105035779734e-07	1959	2.21790220887202e-07	1360	-599	0.000132852342311434	-0.00020551991643206	12303	1048
1961	RAN	RAN, member RAS oncogene family	3.42552945007228e-07	1960	2.12378434942251e-07	1384	-576	0.000122329978526737	-0.000197310496324163	12278	1095
1962	MYOC	myocilin	3.40897067728785e-07	1961	1.63078085214162e-07	1637	-324	5.28372996093883e-05	-0.000110450649944126	11999	1732
1963	CPAMD8	C3 and PZP like alpha-2-macroglobulin domain containing 8	3.39360236645154e-07	1962	1.80118396071284e-07	1524	-438	7.88918574792224e-05	-0.000148639783650577	12159	1445
1964	ATXN1	ataxin 1	3.38860503528143e-07	1963	4.32640436781707e-07	1053	-910	0.000393702797471353	-0.00030836305821061	12499	616
1965	ZFHX3	zinc finger homeobox 3	3.37919125652713e-07	1964	3.68767951979865e-07	1120	-844	0.000311240151471006	-0.00028520374205089	12472	678
1966	U2AF1	U2 small nuclear RNA auxiliary factor 1	3.37553938944433e-07	1965	1.40012408155017e-07	1776	-189	2.64623451412982e-05	-6.37976944604979e-05	11666	2167
1967	TNFSF15	TNF superfamily member 15	3.37514802370367e-07	1966	2.61882319420194e-07	1275	-691	0.000180960682719354	-0.000233222728437924	12383	886
1968	NDUFV1	NADH:ubiquinone oxidoreductase core subunit V1	3.36183055048273e-07	1967	3.2734681831135e-07	1159	-808	0.000264496229195571	-0.000271635908479005	12459	733
1969	FGFR4	fibroblast growth factor receptor 4	3.35455791748115e-07	1968	2.98013855727519e-07	1199	-769	0.000229172655054462	-0.0002579655038543	12440	781
1970	ITGAM	integrin subunit alpha M	3.34657897151774e-07	1969	2.80316836909848e-07	1228	-741	0.000207714776150198	-0.000247981501789465	12418	823
1971	PSMB1	proteasome 20S subunit beta 1	3.33519784195853e-07	1970	2.17157679018743e-07	1369	-601	0.000130511765090265	-0.000200445390301708	12287	1057
1972	STX1A	syntaxin 1A	3.32241753289147e-07	1971	1.05074820052631e-07	2015	44	-4.62329208231577e-06	1.46186371447225e-05	1898	11258
1973	G6PD	glucose-6-phosphate dehydrogenase	3.32225099363053e-07	1972	1.11231188909433e-05	464	-1508	0.0167736632875425	-0.000500995449839484	12674	150
1974	TRAP1	TNF receptor associated protein 1	3.31634453156323e-07	1973	1.73966982521667e-07	1557	-416	7.23702647290133e-05	-0.000137959932513031	12129	1516
1975	HLA-C	major histocompatibility complex, class I, C	3.30674310434784e-07	1974	1.79453818930206e-07	1531	-443	7.94980417860813e-05	-0.000146488719522609	12149	1437
1976	YWHAH	tyrosine 3-monooxygenase/tryptophan 5-monooxygenase activation protein eta	3.30131397734028e-07	1975	2.67880226460207e-07	1257	-718	0.000192338002598428	-0.000237034343573032	12388	859
1977	NPPC	natriuretic peptide C	3.29319095585777e-07	1976	6.81642599491138e-08	2403	427	-2.91061389982716e-05	0.000140619253815127	1311	11996
1978	CD27	CD27 molecule	3.28079486949459e-07	1977	3.89596024876155e-07	1095	-882	0.000343623693940769	-0.000289366107489423	12478	657
1979	ALDH1A2	aldehyde dehydrogenase 1 family member A2	3.27097804882978e-07	1978	1.9116480288817e-07	1460	-518	9.90233678960723e-05	-0.000169436662929383	12219	1285
1980	AK4	adenylate kinase 4	3.2460184649143e-07	1979	2.0506311614035e-07	1406	-573	0.000117501165548421	-0.000185996858039589	12247	1126
1981	GLS	glutaminase	3.24480312799364e-07	1980	1.86888331147429e-07	1484	-496	9.26966122491247e-05	-0.000160942235148485	12199	1333
1982	CRYAB	crystallin alpha B	3.22909897915469e-07	1981	3.25171313356737e-07	1162	-819	0.000266315305639167	-0.000264463206392769	12449	731
1983	LZTS1	leucine zipper tumor suppressor 1	3.21832638986264e-07	1982	4.89079397887854e-08	2660	678	-3.31595831767965e-05	0.000218202529232687	1258	12048
1984	CST1	cystatin SN	3.21101673229832e-07	1983	4.08018347012768e-08	2837	854	-3.48447668348904e-05	0.000274220828938277	1227	12071
1985	SCARB1	scavenger receptor class B member 1	3.20469853899006e-07	1984	1.72576805037309e-05	254	-1730	0.0298557872714545	-0.00055441284724528	12691	69
1986	SMAD7	SMAD family member 7	3.20376654643766e-07	1985	2.13792921016667e-07	1377	-608	0.000129986095978134	-0.000194789006023409	12269	1059
1987	CSNK2B	casein kinase 2 beta	3.19539608279771e-07	1986	1.91925362606437e-07	1456	-530	0.000101720442181412	-0.000169355992388279	12218	1261
1988	NDUFS8	NADH:ubiquinone oxidoreductase core subunit S8	3.18765778455577e-07	1987	2.77316999119703e-07	1236	-751	0.000208265066338897	-0.000239393099620138	12396	820
1989	MVP	major vault protein	3.18409704133778e-07	1988	1.6267349956113e-07	1642	-346	5.6285030848151e-05	-0.000110169757630287	11996	1694
1990	OPA1	OPA1 mitochondrial dynamin like GTPase	3.17458128013441e-07	1989	1.83520194179946e-07	1510	-479	8.79061730121943e-05	-0.000152062443318438	12171	1375
1991	FGF23	fibroblast growth factor 23	3.16826658378214e-07	1990	1.62598102085644e-05	269	-1721	0.0279831333689393	-0.000545258679068907	12685	76
1992	ATG5	autophagy related 5	3.16451003176303e-07	1991	6.08266923626694e-07	939	-1052	0.000639896803655282	-0.000332906455341471	12529	502
1993	PRLR	prolactin receptor	3.14234845531162e-07	1992	2.07192379210059e-07	1399	-593	0.000122865080871565	-0.000186341263399979	12249	1092
1994	RBP4	retinol binding protein 4	3.14099208643269e-07	1993	8.97107781348526e-06	511	-1482	0.0132951373195852	-0.000465495027209324	12662	204
1995	PLOD2	procollagen-lysine,2-oxoglutarate 5-dioxygenase 2	3.13888101561723e-07	1994	1.71932577666548e-07	1566	-428	7.35871432412824e-05	-0.000134344107468418	12117	1500
1996	CLOCK	clock circadian regulator	3.13185123704589e-07	1995	8.86037529951768e-06	522	-1473	0.0130513328161895	-0.00046132168721686	12659	206
1997	ERCC4	ERCC excision repair 4, endonuclease catalytic subunit	3.12076233814978e-07	1996	1.49017070245913e-07	1728	-268	3.99365748259046e-05	-8.36364306624141e-05	11832	1885
1998	CLIC4	chloride intracellular channel 4	3.11082598332061e-07	1997	1.69573161467582e-07	1582	-415	7.03728620090465e-05	-0.000129099278307806	12098	1525
1999	KANK1	KN motif and ankyrin repeat domains 1	3.10983533995845e-07	1998	5.58429506715721e-07	958	-1040	0.000580766686984349	-0.000323422875355678	12518	518
[truncated: 11,014 more rows]
